# Supplementary material for: The role of Xist‐mediated Polycomb recruitment in the initiation of X‐chromosome inactivation
Source: EMBO Rep. 2019 Aug 27;20(10):e48019. doi: 10.15252/embr.201948019 (PMC6776897; doi:10.15252/embr.201948019)
Supplement: Supplementary file 3 — Table EV1 [file EMBR-20-e48019-s003.xlsx]

## Sheet: Legend
Table EV1	Full set of Xist-TetOP mutants generated
	Summary table of the analysis of full set of the Xist-TetOP mutants generated (including the second clone per type of mutation) in terms of: deletion size, coordinates of the deleted regions (based on Ensembl Xist exonic sequence); number of cells with Xist domains (in % ± S.E.M.); n.d. – not done; n. a. – not applied; * To generate Xist ΔB+1/2C mutants, we use a 3’end gRNA which recognized a uni…

## Sheet: Table EV1
Xist mutant	Clone Number	Size of deletion	Deleted region	% of cells with Xist domains	Nº of experiments	Total cell counted
Xist FL	n.a.	n.a.	n.a.	45 ± 6 %	3	956
Xist ΔA	n.a.	917 bp	Δ1-917	53 ± 9 %	3	990
Xist ΔF+B+C	1	3,908 bp	Δ890-4796	77 ± 4 %	3	811
	2	3,908 bp	Δ890-4796	n.d.	n.d.	n.a.
Xist ΔF+B	1	2,119 bp	Δ875-2982	76 ± 3 %	3	869
	2	2,130 bp	Δ862-2990	0.87	1	272
Xist ΔB+C	1	2,109 bp	Δ2,703-4810	60 ± 8 %	3	952
	2	2,049 bp	Δ2,699-4744 ( + 45 bp insertion)	0.07	1	269
Xist ΔB+1/2C*	1	1,383 bp	Δ2,703-4,084	60 ± 3 %	3	921
	2	454 bp & 810 bp	Δ2,705-3,158 & Δ3,558-4,367	0.52	1	298
Xist ΔB	1	335 bp	Δ2,707-3,041	67 ± 4 %	3	978
	2	337 bp	Δ2,705-3,041	0.44	1	365
Xist ΔC	1	1,716 bp	Δ3,041-4,752	71 ± 2 %	3	863
	2	1,716 bp	Δ3,041-4,752	0.34	1	298
