# Supplementary material for: The role of Xist‐mediated Polycomb recruitment in the initiation of X‐chromosome inactivation
Source: EMBO Rep. 2019 Aug 27;20(10):e48019. doi: 10.15252/embr.201948019 (PMC6776897; doi:10.15252/embr.201948019)
Supplement: Supplementary file 4 — Table EV2 [file EMBR-20-e48019-s004.xlsx]

## Sheet: Legend
Table EV2	Summary table of IF/Xist RNA FISH experiments in the full set of Xist-TetOP mutants generated
	The table displays the mean percentage (+ S.E.M.) of Xist-coated chromosomes exhibiting enrichment of the PcG proteins (JARID2, EZH2 and RING1B) and histone marks (H3K27me3 and H2AK119ub); a minimum of 50 Xist-coated chromosomes were counted per experiment (exp); n – number of cells counted in at least one or more biological replicates; n.a. – not applied; n.d. – not done.

## Sheet: Table EV2
Xist mutant	Clone	JARID2	EZH2	H3K27me3	RING1B	H2AK119ub
Xist FL	n.a.	88 ± 4 %	85 ± 7 %	92 ± 7 %	48 ± 14 %	96 ± 1 %
		(4 exp, n = 275)	( 3 exp, n = 242)	(3 exp, n = 248)	(4 exp, n = 313)	(3 exp, n = 223)
Xist ΔA	n.a.	78 ± 4 %	78 ± 11 %	97 ± 2 %	50 ± 10 %	97 ± 2 %
		(3 exp, n = 261)	(3 exp, n = 243)	( 3 exp, n = 228)	(4 exp, n = 302)	(3 exp, n = 269)
Xist ΔF+B+C	1	1 ± 1 %	1 ± 1 %	3 ± 2 %	0 ± 0 %	1 ± 0 %
		(3 exp, n = 257)	(3 exp, n = 232)	(3 exp, n = 236)	(2 exp, n = 143)	(3 exp, n = 227)
	2	n.d.	n.d.	0	n.d.	0.02
				(1 exp, n = 85)		(1 exp, n =83)
Xist ΔF+B	1	1 ± 1 %	2 ± 2 %	18 ± 15 %	0 ± 0 %	28 ± 7 %
		(2 exp, n = 204)	(2 exp, n = 180)	(2 exp, n = 198)	(3 exp, n = 218)	(2 exp, n = 154)
	2	0.14	0.18	0.32	0	0.32
		(1 exp, n = 93)	(1 exp, n = 180)	(1 exp, n = 66)	(1 exp, n = 57)	(1 exp, n = 57)
Xist ΔB+C	1	0 ± 0 %	0 ± 0 %	1 ± 0 %	0 ± 0 %	1 ± 1 %
		(3 exp, n = 237)	(3 exp, n = 216)	(3 exp, n = 208)	(4 exp, n = 292)	(2 exp, n = 181)
	2	0	0	0.05	0 ± 0 %	0.03
		(1 exp, n = 68)	(1 exp, n = 63)	(1 exp, n = 63)	(2 exp, n = 98)	(1 exp, n = 65)
Xist ΔB+1/2C	1	0 ± 0 %	0 ± 0 %	5 ± 0 %	0	17 ± 2 %
		(2 exp, n = 202)	(2 exp, n = 165)	(2 exp, n = 182)	(1 exp, n = 54)	(3 exp, n = 262)
	2	0.01	n.d.	0.05	0	0.14
		(1 exp, n = 87)		(1 exp, n = 63)	(1 exp, n = 100)	(1 exp, n = 100)
Xist ΔB	1	6 ± 3 %	18 ± 5 %	49 ± 7 %	1 ± 1 %	61 ± 8 %
		(3 exp, n = 265)	(3 exp, n = 270)	(3 exp, n = 240)	(3 exp, n = 217)	(3 exp, n = 257)
	2	n.d.	n.d.	0.38	n.d.	63 ± 16 %
				(1 exp, n = 90)		(2 exp, n = 93)
Xist ΔC	1	89 ± 4 %	81 ± 9%	78 ± 2 %	37 ± 4 %	99 ± 0 %
		(3 exp, n = 255)	(2 exp, n = 172)	(3 exp, n = 195)	(3 exp, n = 240)	(3 exp, n = 288)
	2	0.89	n.d.	0.65	n.d.	0.97
		(1 exp, n = 72)		(1 exp, n = 63)		(1 exp, n = 72)
