# Supplementary material for: The role of Xist‐mediated Polycomb recruitment in the initiation of X‐chromosome inactivation
Source: EMBO Rep. 2019 Aug 27;20(10):e48019. doi: 10.15252/embr.201948019 (PMC6776897; doi:10.15252/embr.201948019)
Supplement: Supplementary file 5 — Table EV3 [file EMBR-20-e48019-s005.xlsx]

## Sheet: Legend
Table EV3	Summary table of combined Xist with X-linked nascent-transcript RNA FISH for Pgk1, Lamp2 and Rnf12 in the full set of Xist-TetOP mutants
	The table displays the mean percentage (± S.E.M.) of Xist-coated chromosomes exhibiting an active Pgk1 (at differentiation day 2 - D2 and day 4 - D4), Lamp2 (at D2) and Rnf12 gene (at D4) upon DOX induction; a minimum of 50 Xist-coated chromosomes were counted per experiment (exp); for Xist FL noDOX a minimum of 100 cells (which do not have Xist-coated chromosome) were counted; n – number of cell…

## Sheet: Table EV3
Xist mutant	Clone	Lamp2	Pgk1	Pgk1	Rnf12
	Number	(D2)	(D2)	(D4)	(D4)
Xist FL (noDOX)	n.a.	58 ± 9%	53 ± 7%	68 ± 8%	0.73
		(2 exp, n = 245)	(3 exp, n = 308)	(2 exp, n =353)	(1 exp, n = 106)
Xist FL	n.a.	10 ± 1 %	9 ± 3%	11 ± 2 %	19 ± 9 %
		(3 exp, n = 345)	(3 exp, n = 375)	(4 exp, n = 363)	(2 exp, n = 211)
Xist ΔA	n.a.	75 ± 2 %	68 ± 6%	64 ± 7 %	85 ± 5 %
		(3 exp, n = 344)	(3 exp, n = 352)	(3 exp, n = 332)	(2 exp, n = 228)
Xist ΔF+B+C	1	21 ±1 %	15 ± 1%	14 ± 2 %	n.d.
		(3 exp, n = 351)	(2 exp, n = 246)	(3 exp, n = 353)
	2	0.1	n.d.	n.d.	n.d.
		(1 exp, n = 81)
Xist ΔF+B	1	0.05	12 ± 2 %	21 ± 8 %	23 ± 4 %
		(1 exp, n = 107)	(2 exp, n = 216)	(3 exp, n = 327)	(2 exp, n = 210)
	2	n.d.	n.d.	0.09	0.12
				(1 exp, n =111)	(1 exp, n = 105)
Xist ΔB+C	1	17 ± 1 %	11 ± 1 %	17 ± 4 %	0.17
		(3 exp, n = 331)	(3 exp, n = 367)	(4 exp, n = 377)	(1 exp, n = 97)
	2	0.2	0.16	n.d.	n.d.
		(1 exp, n = 66)	(1 exp, n = 64)
Xist ΔB+1/2C	1	0.18	11 ± 2%	19 ± 1 %	0.05
		(1 exp, n = 99)	(2 exp, n = 260)	(2 exp, n = 246)	(1 exp, n = 111)
	2	n.d.	n.d.	0.06	n.d.
				(1 exp, n = 112)
Xist ΔB	1	13 ± 1%	11 ± 1%	14 ± 1 %	n.d.
		(3 exp, n = 330)	(2 exp, n = 220)	( 2 exp, n = 205)
	2	n.d.	n.d.	0.23	n.d.
				(1 exp, n = 93)
Xist ΔC	1	8± 2%	5 ± 2 %	5 ± 1 %	n.d.
		(3 exp, n = 292)	(2 exp, n = 198)	( 2 exp, n = 327)
	2	n.d.	0	n.d.	n.d.
			(1 exp, n = 59)
