# Supplementary material for: The role of Xist‐mediated Polycomb recruitment in the initiation of X‐chromosome inactivation
Source: EMBO Rep. 2019 Aug 27;20(10):e48019. doi: 10.15252/embr.201948019 (PMC6776897; doi:10.15252/embr.201948019)
Supplement: Supplementary file 6 — Table EV4 [file EMBR-20-e48019-s006.xlsx]

## Sheet: Legend
Table EV4	Survival of cells in DOX conditions at day 5 (D5) of differentiation
	The table displays the mean percentage ± S.E.M. of cells surviving in DOX conditions as compared to noDOX conditions; data was gathered from three independent biological replicates in noDOX and DOX conditions; P-values were calculated using unpaired Student’s t-test and p-values < 0.05 are highlighted in red; note: the percentage of Xist domains for each Xist mutant could not be determined by RNA…

## Sheet: Table EV4
Cell Line	Survival % (D5)	p-value
Xist FL	46.6 ± 8.5%	0.018
Xist ΔA	92.7 ± 22.0%	0.840
Xist ΔF+B+C	14.4 ± 1.4%	0.029
Xist ΔB+C	5.1 ± 1.4%	0.011
Xist ΔB	22.3 ± 8.6%	0.030
Xist ΔC	5.3 ± 1.7%	0.040
