# Supplementary material for: The role of Xist‐mediated Polycomb recruitment in the initiation of X‐chromosome inactivation
Source: EMBO Rep. 2019 Aug 27;20(10):e48019. doi: 10.15252/embr.201948019 (PMC6776897; doi:10.15252/embr.201948019)
Supplement: Supplementary file 7 — Dataset EV1 [file EMBR-20-e48019-s007.xlsx]

## Sheet: Legend
Dataset EV1	Full list of ChIRP-MS peptide counts for Xist FL (noDOX and DOX) and Xist ΔB+C (DOX)
	Sheet 1 – Peptide counts - Xist hits: Selection of peptide counts for the 81 Xist hits [according to [13]] found in Xist FL and Xist ΔB+C interactome (with a minimum of 2.5 DOX/noDOX fold-change in Xist FL or Xist ΔB+C; Weakly annotated protein isoforms with an Annotation score in UniprotKB < 3 (out of 5) were excluded; This protein list is ranked according to the Xist FL DOX/noDOX ratio from lar…
	Sheet 2 – Peptide counts - filtered: Filtered list of total number of peptides counts for in Xist FL (noDOX and DOX) and Xist ΔB+C; In this list, only peptides with a minimum of 2.5 DOX/noDOX fold-change in Xist FL were selected; Weakly annotated protein isoforms with an Annotation score in UniprotKB < 3 (out of 5) were excluded; this was the case of two poorly annotated isoforms of hnRNPK: tr|Q3…
	Sheet 3 – Peptide counts - full list: Total number of peptide counts in Xist FL (noDOX and DOX) and Xist ΔB+C (DOX).

## Sheet: Sheet 1
Ranking	Gene Symbol	UniProt ID	Xist FL (noDOX)	Xist FL	Xist ΔB+C	Xist FL / Xist FL (noDOX)	Xist ΔB+C / Xist FL (noDOX)		Chu et al. 2015 Ranking
1	Spen	sp|Q62504	1	85	185	85	185		12		Criteria:
2	Hnrnpul2	sp|Q00PI9	0	50	84	50	84	*	5		1. Xist hits from Chu et al. 2015
3	Rbmxl1	sp|Q91VM5	0	40	83	40	83	*	3		2. Annotation score in UniportKB ≥ 3 (out of 5)
4	Rbm15	tr|Q7TT82	0	39	106	39	106	*	71		3. Ratio DOX/noDOX ≥ 2.5
5	Trim71	sp|Q1PSW8	0	39	22	39	22	*	17
6	Zfr	sp|O88532	0	29	81	29	81	*	21		Color code
7	Ddx39a	sp|Q8VDW0	0	25	58	25	58	*	50		###	Enriched in both Xist FL and Xist ΔB+C
8	Safb	sp|D3YXK2	0	25	36	25	36	*	63		###	More enriched in Xist FL than Xist ΔB+C
9	Rnf20	sp|Q5DTM8	0	23	65	23	65	*	20		###	Not present in Xist ΔB+C
10	Ilf3	sp|Q9Z1X4	0	22	63	22	63	*	40		###	Enriched in Xist ΔB+C, but not in Xist FL
11	Alyref	sp|O08583	0	21	57	21	57	*	60
12	Xrn2	sp|Q9DBR1	0	19	22	19	22	*	30		* To calculate DOX/noDOX ratio, when the value for noDOX is 0, it was changed to 1
13	Rnf2	sp|Q9CQJ4	0	19	0	19	0	*	14
14	Wtap	>sp|Q9ER69	0	18	47	18	47	*	31
15	Hnrnpc	sp|Q9Z204	3	49	90	16.3333	30		35
16	Tra2b	sp|P62996	1	14	17	14	17		49
17	Eif4a3	sp|Q91VC3	2	27	59	13.5	29.5		27
18	Celf1	sp|P28659	0	13	40	13	40	*	19
19	Hnrnpd	sp|Q60668	5	65	74	13	14.8		13
20	Srrt	sp|Q99MR6	0	11	34	11	34	*	67
21	Hnrnpdl	sp|Q9Z130	0	10	29	10	29	*	28
22	Ddx39b	sp|Q9Z1N5	4	39	56	9.75	14		46
23	Rbfox2	sp|Q8BP71	0	9	15	9	15	*	44
24	Srsf10	sp|Q9R0U0	0	9	12	9	12	*	55
25	Myef2	sp|Q8C854	7	63	141	9	20.1429		11
26	Hnrnpa0	sp|Q9CX86	3	27	30	9	10		23
27	Raly	sp|Q64012	1	9	20	9	20		48
28	Ilf2	sp|Q9CXY6	0	8	29	8	29	*	37
29	Srsf9	sp|Q9D0B0	0	8	16	8	16	*	64
30	Poldip3	sp|Q8BG81	1	8	45	8	45		72
31	Erh	sp|P84089	1	8	14	8	14		76
32	Ddx5	sp|Q61656	15	116	179	7.73333	11.9333		61
33	Hnrnpu	sp|Q8VEK3	35	268	383	7.65714	10.9429		7
34	Syncrip	sp|Q7TMK9	2	15	54	7.5	27		32
35	Rbm3	sp|O89086	0	7	20	7	20	*	47
36	Rbm14	sp|Q8C2Q3	3	21	48	7	16		36
37	Khdrbs1	sp|Q60749	2	14	16	7	8		59
38	Hnrnpm	sp|Q9D0E1	32	209	363	6.53125	11.3438		1
39	Srsf2	sp|Q62093	4	25	13	6.25	3.25		53
40	Igf2bp3	sp|Q9CPN8	0	6	13	6	13	*	34
41	Hnrnpab	sp|Q99020	20	115	135	5.75	6.75		16
42	Nono	sp|Q99K48	7	40	54	5.71429	7.71429		62
43	Ddx17	sp|Q501J6	3	16	21	5.33333	7		9
44	Ythdc1	sp|E9Q5K9	0	5	41	5	41	*	77
45	Pcgf5	sp|Q3UK78	0	5	0	5	0	*	45
46	Sarnp	sp|Q9D1J3	1	5	19	5	19		42
47	Srsf7	sp|Q8BL97	2	10	19	5	9.5		41
48	Hnrnpa1	sp|P49312	23	95	85	4.13043	3.69565		25
49	Sltm	sp|Q8CH25	0	4	20	4	20	*	79
50	Safb2	sp|Q80YR5	0	4	20	4	20	*	64
51	Sap18	sp|O55128	0	4	0	4	0	*	75
52	Rybp	sp|Q8CCI5	0	4	0	4	0	*	69
53	Hnrnpk	sp|P61979	41	163	40	3.97561	0.97561		8
54	Sfpq	sp|Q8VIJ6	12	46	62	3.83333	5.16667		26
55	Hnrnpa2b1	sp|O88569	36	138	178	3.83333	4.94444		51
56	Tardbp	sp|Q921F2	11	35	55	3.18182	5		52
57	Rnmt	sp|Q9D0L8	0	3	11	3	11	*	58
58	Srsf5	sp|O35326	4	11	15	2.75	3.75		43
59	Matr3	sp|Q8K310	18	46	57	2.55556	3.16667		24
60	Elavl1	sp|P70372	12	30	41	2.5	3.41667		63
61	Ssb	sp|P32067	4	9	23	2.25	5.75		67
62	Fus	sp|P56959	9	20	21	2.22222	2.33333		18
63	Trim6	sp|Q8BGE7	0	2	30	2	30	*	66
64	Hnrnpll	sp|Q921F4	0	2	9	2	9	*	74
65	Srsf3	sp|P84104	7	14	34	2	4.85714		33
66	Fubp3	tr|A2AJ72	5	10	23	2	4.6		38
67	Khsrp	sp|Q3U0V1	20	34	63	1.7	3.15		15
68	Igf2bp1	sp|O88477	25	41	66	1.64	2.64		56
69	Lin28a	sp|Q8K3Y3	2	3	7	1.5	3.5		78
70	Hmgb1	sp|P63158	4	4	13	1	3.25		68
71	Mybbp1a	sp|Q7TPV4	0	1	3	1	3	*	81
72	Hnrnpa3	sp|Q8BG05	7	5	25	0.714286	3.57143		2
73	Dhx9	tr|A0A087WPL5	0	0	75	0	75	*	54
74	Ptbp2	sp|Q91Z31	0	0	5	0	5	*	39

## Sheet: Sheet 2
Protein_Name	Xist FL (noDOX)	Xist FL	Xist ΔB+C	Xist FL / Xist FL (noDOX)	Xist ΔB+C / Xist FL (noDOX)
>sp|Q62504|MINT_MOUSE Msx2-interacting protein OS=Mus musculus GN=Spen PE=1 SV=2	1	85	185	85	185				Criteria:
>sp|Q00PI9|HNRL2_MOUSE Heterogeneous nuclear ribonucleoprotein U-like protein 2 OS=Mus musculus GN=Hnrnpul2 PE=1 SV=2	0	50	84	50	84				1. Ranked according to higher-fold change (DOX/no DOX) in Xist FL
>sp|Q91VM5|RMXL1_MOUSE RNA binding motif protein, X-linked-like-1 OS=Mus musculus GN=Rbmxl1 PE=1 SV=1	0	40	83	40	83				2. Annotation score in UniportKB ≥ 3 (out of 5)
>tr|Q7TT82|Q7TT82_MOUSE Rbm15 protein (Fragment) OS=Mus musculus GN=Rbm15 PE=2 SV=1	0	39	106	39	106				3. Ratio of Xist FL DOX/noDOX ≥ 2.5
>sp|Q1PSW8|LIN41_MOUSE E3 ubiquitin-protein ligase TRIM71 OS=Mus musculus GN=Trim71 PE=1 SV=1	0	39	22	39	22
>sp|O88532|ZFR_MOUSE Zinc finger RNA-binding protein OS=Mus musculus GN=Zfr PE=1 SV=2	0	29	81	29	81			Color code
>sp|Q8VDW0|DX39A_MOUSE ATP-dependent RNA helicase DDX39A OS=Mus musculus GN=Ddx39a PE=1 SV=1	0	25	58	25	58			###	Chu et al. 2015 hit - Enriched in both Xist FL and Xist ΔB+C
>sp|D3YXK2|SAFB1_MOUSE Scaffold attachment factor B1 OS=Mus musculus GN=Safb PE=1 SV=2	0	25	36	25	36			###	Chu et al. 2015 hit - More enriched in Xist FL than Xist ΔB+C
>sp|Q5DTM8|BRE1A_MOUSE E3 ubiquitin-protein ligase BRE1A OS=Mus musculus GN=Rnf20 PE=1 SV=2	0	23	65	23	65			###	Chu et al. 2015 hit - Not present in Xist ΔB+C
>sp|Q9Z1X4|ILF3_MOUSE Interleukin enhancer-binding factor 3 OS=Mus musculus GN=Ilf3 PE=1 SV=2	0	22	63	22	63			###	Chu et al. 2015 hit - Enriched in Xist ΔB+C, but not in Xist FL
>sp|O08583|THOC4_MOUSE THO complex subunit 4 OS=Mus musculus GN=Alyref PE=1 SV=3	0	21	57	21	57			###	Not present in Xist ΔB+C (not a hit in Chu et al. Cell 2015)
>sp|Q9DBR1|XRN2_MOUSE 5'-3' exoribonuclease 2 OS=Mus musculus GN=Xrn2 PE=1 SV=1	0	19	22	19	22			###	More enriched in Xist FL than Xist ΔB+C (not a hit in Chu et al. 2015)
>sp|Q9CQJ4|RING2_MOUSE E3 ubiquitin-protein ligase RING2 OS=Mus musculus GN=Rnf2 PE=1 SV=1	0	19	0	19	0
>sp|Q3U319|BRE1B_MOUSE E3 ubiquitin-protein ligase BRE1B OS=Mus musculus GN=Rnf40 PE=1 SV=2	0	18	79	18	79				To calculate DOX/noDOX ratio, when the value for noDOX is 0, it was changed to 1
>sp|Q9ER69|FL2D_MOUSE Pre-mRNA-splicing regulator WTAP OS=Mus musculus GN=Wtap PE=1 SV=3	0	18	47	18	47
>sp|Q9Z204|HNRPC_MOUSE Heterogeneous nuclear ribonucleoproteins C1/C2 OS=Mus musculus GN=Hnrnpc PE=1 SV=1	3	49	90	16.3333	90
>sp|P62996|TRA2B_MOUSE Transformer-2 protein homolog beta OS=Mus musculus GN=Tra2b PE=1 SV=1	1	14	17	14	17
>sp|Q91VC3|IF4A3_MOUSE Eukaryotic initiation factor 4A-III OS=Mus musculus GN=Eif4a3 PE=1 SV=3	2	27	59	13.5	29.5
>sp|P28659|CELF1_MOUSE CUGBP Elav-like family member 1 OS=Mus musculus GN=Celf1 PE=1 SV=2	0	13	40	13	40
>sp|P26369|U2AF2_MOUSE Splicing factor U2AF 65 kDa subunit OS=Mus musculus GN=U2af2 PE=1 SV=3	0	13	27	13	27
>sp|Q60668|HNRPD_MOUSE Heterogeneous nuclear ribonucleoprotein D0 OS=Mus musculus GN=Hnrnpd PE=1 SV=2	5	65	74	13	14.8
>sp|Q6NZF1|ZC11A_MOUSE Zinc finger CCCH domain-containing protein 11A OS=Mus musculus GN=Zc3h11a PE=1 SV=1	0	12	44	12	44
>sp|Q569Z6|TR150_MOUSE Thyroid hormone receptor-associated protein 3 OS=Mus musculus GN=Thrap3 PE=1 SV=1	0	12	29	12	29
>sp|P50136|ODBA_MOUSE 2-oxoisovalerate dehydrogenase subunit alpha, mitochondrial OS=Mus musculus GN=Bckdha PE=1 SV=1	0	12	0	12	0
>sp|P30681|HMGB2_MOUSE High mobility group protein B2 OS=Mus musculus GN=Hmgb2 PE=1 SV=3	1	12	2	12	2
>sp|Q921M3|SF3B3_MOUSE Splicing factor 3B subunit 3 OS=Mus musculus GN=Sf3b3 PE=1 SV=1	1	12	15	12	15
>sp|A2AIV2|VIR_MOUSE Protein virilizer homolog OS=Mus musculus GN=Virma PE=1 SV=1	0	11	55	11	55
>sp|Q99MR6|SRRT_MOUSE Serrate RNA effector molecule homolog OS=Mus musculus GN=Srrt PE=1 SV=1	0	11	34	11	34
>sp|Q8CCS6|PABP2_MOUSE Polyadenylate-binding protein 2 OS=Mus musculus GN=Pabpn1 PE=1 SV=3	0	11	17	11	17
>sp|Q5SSK3|TEFM_MOUSE Transcription elongation factor, mitochondrial OS=Mus musculus GN=Tefm PE=1 SV=1	1	11	5	11	5
>sp|Q6P4T2|U520_MOUSE U5 small nuclear ribonucleoprotein 200 kDa helicase OS=Mus musculus GN=Snrnp200 PE=1 SV=1	0	10	14	10	14
>sp|Q9Z130|HNRDL_MOUSE Heterogeneous nuclear ribonucleoprotein D-like OS=Mus musculus GN=Hnrnpdl PE=1 SV=1	0	10	29	10	29
>sp|P27612|PLAP_MOUSE Phospholipase A-2-activating protein OS=Mus musculus GN=Plaa PE=1 SV=4	0	10	8	10	8
>sp|Q9Z1N5|DX39B_MOUSE Spliceosome RNA helicase Ddx39b OS=Mus musculus GN=Ddx39b PE=1 SV=1	4	39	56	9.75	14
>sp|Q8BP71|RFOX2_MOUSE RNA binding protein fox-1 homolog 2 OS=Mus musculus GN=Rbfox2 PE=1 SV=2	0	9	15	9	15
>sp|Q9R0U0|SRS10_MOUSE Serine/arginine-rich splicing factor 10 OS=Mus musculus GN=Srsf10 PE=1 SV=2	0	9	12	9	12
>sp|Q3UHK8|TNR6A_MOUSE Trinucleotide repeat-containing gene 6A protein OS=Mus musculus GN=Tnrc6a PE=2 SV=1	0	9	0	9	0
>sp|P52825|CPT2_MOUSE Carnitine O-palmitoyltransferase 2, mitochondrial OS=Mus musculus GN=Cpt2 PE=1 SV=2	0	9	4	9	4
>sp|P57780|ACTN4_MOUSE Alpha-actinin-4 OS=Mus musculus GN=Actn4 PE=1 SV=1	0	9	7	9	7
>sp|Q8C854|MYEF2_MOUSE Myelin expression factor 2 OS=Mus musculus GN=Myef2 PE=1 SV=1	7	63	141	9	20.1429
>sp|Q9CX86|ROA0_MOUSE Heterogeneous nuclear ribonucleoprotein A0 OS=Mus musculus GN=Hnrnpa0 PE=1 SV=1	3	27	30	9	10
>sp|Q64012|RALY_MOUSE RNA-binding protein Raly OS=Mus musculus GN=Raly PE=1 SV=3	1	9	20	9	20
>sp|Q9CXY6|ILF2_MOUSE Interleukin enhancer-binding factor 2 OS=Mus musculus GN=Ilf2 PE=1 SV=1	0	8	29	8	29
>sp|Q9D0B0|SRSF9_MOUSE Serine/arginine-rich splicing factor 9 OS=Mus musculus GN=Srsf9 PE=1 SV=1	0	8	16	8	16
>sp|Q60848|HELLS_MOUSE Lymphocyte-specific helicase OS=Mus musculus GN=Hells PE=1 SV=2	0	8	10	8	10
>sp|Q61545|EWS_MOUSE RNA-binding protein EWS OS=Mus musculus GN=Ewsr1 PE=1 SV=2	0	8	9	8	9
>sp|Q9CXJ1|SYEM_MOUSE Probable glutamate--tRNA ligase, mitochondrial OS=Mus musculus GN=Ears2 PE=1 SV=1	0	8	3	8	3
>sp|Q8BG81|PDIP3_MOUSE Polymerase delta-interacting protein 3 OS=Mus musculus GN=Poldip3 PE=1 SV=1	1	8	45	8	45
>sp|P84089|ERH_MOUSE Enhancer of rudimentary homolog OS=Mus musculus GN=Erh PE=1 SV=1	1	8	14	8	14
>sp|Q61699|HS105_MOUSE Heat shock protein 105 kDa OS=Mus musculus GN=Hsph1 PE=1 SV=2	1	8	5	8	5
>sp|Q61656|DDX5_MOUSE Probable ATP-dependent RNA helicase DDX5 OS=Mus musculus GN=Ddx5 PE=1 SV=2	15	116	179	7.73333	11.9333
>sp|Q8VEK3|HNRPU_MOUSE Heterogeneous nuclear ribonucleoprotein U OS=Mus musculus GN=Hnrnpu PE=1 SV=1	35	268	383	7.65714	10.9429
>sp|Q7TMK9|HNRPQ_MOUSE Heterogeneous nuclear ribonucleoprotein Q OS=Mus musculus GN=Syncrip PE=1 SV=2	2	15	54	7.5	27
>sp|O89086|RBM3_MOUSE RNA-binding protein 3 OS=Mus musculus GN=Rbm3 PE=1 SV=1	0	7	20	7	20
>sp|Q8R326|PSPC1_MOUSE Paraspeckle component 1 OS=Mus musculus GN=Pspc1 PE=1 SV=1	0	7	14	7	14
>sp|P61327|MGN_MOUSE Protein mago nashi homolog OS=Mus musculus GN=Magoh PE=2 SV=1	0	7	9	7	9
>sp|Q9WUA3|PFKAP_MOUSE ATP-dependent 6-phosphofructokinase, platelet type OS=Mus musculus GN=Pfkp PE=1 SV=1	0	7	1	7	1
>sp|P48760|FOLC_MOUSE Folylpolyglutamate synthase, mitochondrial OS=Mus musculus GN=Fpgs PE=1 SV=3	0	7	1	7	1
>sp|Q8C2Q3|RBM14_MOUSE RNA-binding protein 14 OS=Mus musculus GN=Rbm14 PE=1 SV=1	3	21	48	7	16
>sp|Q60749|KHDR1_MOUSE KH domain-containing, RNA-binding, signal transduction-associated protein 1 OS=Mus musculus GN=Khdrbs1 PE=1 SV=2	2	14	16	7	8
>sp|Q78PY7|SND1_MOUSE Staphylococcal nuclease domain-containing protein 1 OS=Mus musculus GN=Snd1 PE=1 SV=1	1	7	3	7	3
>sp|Q9D0E1|HNRPM_MOUSE Heterogeneous nuclear ribonucleoprotein M OS=Mus musculus GN=Hnrnpm PE=1 SV=3	32	209	363	6.53125	11.3438
>sp|P62960|YBOX1_MOUSE Nuclease-sensitive element-binding protein 1 OS=Mus musculus GN=Ybx1 PE=1 SV=3	3	19	24	6.33333	8
>sp|Q62093|SRSF2_MOUSE Serine/arginine-rich splicing factor 2 OS=Mus musculus GN=Srsf2 PE=1 SV=4	4	25	13	6.25	3.25
>sp|Q9CPN8|IF2B3_MOUSE Insulin-like growth factor 2 mRNA-binding protein 3 OS=Mus musculus GN=Igf2bp3 PE=1 SV=1	0	6	13	6	13
>sp|Q8VDM6|HNRL1_MOUSE Heterogeneous nuclear ribonucleoprotein U-like protein 1 OS=Mus musculus GN=Hnrnpul1 PE=1 SV=1	0	6	10	6	10
>sp|Q8VC52|RBPS2_MOUSE RNA-binding protein with multiple splicing 2 OS=Mus musculus GN=Rbpms2 PE=1 SV=1	0	6	14	6	14
>sp|Q9EPU0|RENT1_MOUSE Regulator of nonsense transcripts 1 OS=Mus musculus GN=Upf1 PE=1 SV=2	0	6	7	6	7
>sp|B2RQC6|PYR1_MOUSE CAD protein OS=Mus musculus GN=Cad PE=1 SV=1	0	6	5	6	5
>sp|P62983|RS27A_MOUSE Ubiquitin-40S ribosomal protein S27a OS=Mus musculus GN=Rps27a PE=1 SV=2	0	6	0	6	0
>sp|P23116|EIF3A_MOUSE Eukaryotic translation initiation factor 3 subunit A OS=Mus musculus GN=Eif3a PE=1 SV=5	0	6	7	6	7
>sp|Q80Y81|RNZ2_MOUSE Zinc phosphodiesterase ELAC protein 2 OS=Mus musculus GN=Elac2 PE=1 SV=1	0	6	5	6	5
>sp|Q9CQC6|BZW1_MOUSE Basic leucine zipper and W2 domain-containing protein 1 OS=Mus musculus GN=Bzw1 PE=1 SV=1	1	6	6	6	6
>sp|P20108|PRDX3_MOUSE Thioredoxin-dependent peroxide reductase, mitochondrial OS=Mus musculus GN=Prdx3 PE=1 SV=1	1	6	2	6	2
>sp|Q99020|ROAA_MOUSE Heterogeneous nuclear ribonucleoprotein A/B OS=Mus musculus GN=Hnrnpab PE=1 SV=1	20	115	135	5.75	6.75
>sp|Q99K48|NONO_MOUSE Non-POU domain-containing octamer-binding protein OS=Mus musculus GN=Nono PE=1 SV=3	7	40	54	5.71429	7.71429
>sp|Q3TWW8|SRSF6_MOUSE Serine/arginine-rich splicing factor 6 OS=Mus musculus GN=Srsf6 PE=1 SV=1	2	11	19	5.5	9.5
>sp|Q9JII5|DAZP1_MOUSE DAZ-associated protein 1 OS=Mus musculus GN=Dazap1 PE=1 SV=2	2	11	7	5.5	3.5
>sp|Q501J6|DDX17_MOUSE Probable ATP-dependent RNA helicase DDX17 OS=Mus musculus GN=Ddx17 PE=1 SV=1	3	16	21	5.33333	7
>sp|Q9D6R2|IDH3A_MOUSE Isocitrate dehydrogenase [NAD] subunit alpha, mitochondrial OS=Mus musculus GN=Idh3a PE=1 SV=1	7	36	27	5.14286	3.85714
>sp|E9Q5K9|YTDC1_MOUSE YTH domain-containing protein 1 OS=Mus musculus GN=Ythdc1 PE=1 SV=2	0	5	41	5	41
>sp|Q924H7|WAC_MOUSE WW domain-containing adapter protein with coiled-coil OS=Mus musculus GN=Wac PE=1 SV=2	0	5	29	5	29
>sp|Q61881|MCM7_MOUSE DNA replication licensing factor MCM7 OS=Mus musculus GN=Mcm7 PE=1 SV=1	0	5	20	5	20
>sp|Q99LF4|RTCB_MOUSE tRNA-splicing ligase RtcB homolog OS=Mus musculus GN=Rtcb PE=1 SV=1	0	5	9	5	9
>sp|P83917|CBX1_MOUSE Chromobox protein homolog 1 OS=Mus musculus GN=Cbx1 PE=1 SV=1	0	5	5	5	5
>sp|Q8CG76|ARK72_MOUSE Aflatoxin B1 aldehyde reductase member 2 OS=Mus musculus GN=Akr7a2 PE=1 SV=3	0	5	5	5	5
>sp|Q923Z3|MTO1_MOUSE Protein MTO1 homolog, mitochondrial OS=Mus musculus GN=Mto1 PE=2 SV=1	0	5	3	5	3
>sp|Q91YP0|L2HDH_MOUSE L-2-hydroxyglutarate dehydrogenase, mitochondrial OS=Mus musculus GN=L2hgdh PE=1 SV=1	0	5	1	5	1
>sp|Q63870|CO7A1_MOUSE Collagen alpha-1(VII) chain OS=Mus musculus GN=Col7a1 PE=1 SV=3	0	5	0	5	0
>sp|Q6ZQ08|CNOT1_MOUSE CCR4-NOT transcription complex subunit 1 OS=Mus musculus GN=Cnot1 PE=1 SV=2	0	5	0	5	0
>sp|Q80TH2|ERBIN_MOUSE Erbin OS=Mus musculus GN=Erbin PE=1 SV=3	0	5	0	5	0
>sp|Q9DCB8|ISCA2_MOUSE Iron-sulfur cluster assembly 2 homolog, mitochondrial OS=Mus musculus GN=Isca2 PE=1 SV=2	0	5	0	5	0
>sp|Q3UQ84|SYTM_MOUSE Threonine--tRNA ligase, mitochondrial OS=Mus musculus GN=Tars2 PE=1 SV=1	0	5	3	5	3
>sp|P61957|SUMO2_MOUSE Small ubiquitin-related modifier 2 OS=Mus musculus GN=Sumo2 PE=1 SV=1	0	5	2	5	2
>sp|Q3UK78|PCGF5_MOUSE Polycomb group RING finger protein 5 OS=Mus musculus GN=Pcgf5 PE=1 SV=1	0	5	0	5	0
>sp|Q9D1J3|SARNP_MOUSE SAP domain-containing ribonucleoprotein OS=Mus musculus GN=Sarnp PE=1 SV=3	1	5	19	5	19
>sp|Q8BL97|SRSF7_MOUSE Serine/arginine-rich splicing factor 7 OS=Mus musculus GN=Srsf7 PE=1 SV=1	2	10	19	5	9.5
>sp|Q3URE1|ACSF3_MOUSE Acyl-CoA synthetase family member 3, mitochondrial OS=Mus musculus GN=Acsf3 PE=1 SV=2	3	15	4	5	1.33333
>sp|P63325|RS10_MOUSE 40S ribosomal protein S10 OS=Mus musculus GN=Rps10 PE=1 SV=1	1	5	10	5	10
>sp|Q8CC88|VWA8_MOUSE von Willebrand factor A domain-containing protein 8 OS=Mus musculus GN=Vwa8 PE=1 SV=2	1	5	0	5	0
>sp|P60867|RS20_MOUSE 40S ribosomal protein S20 OS=Mus musculus GN=Rps20 PE=1 SV=1	0	5	4	5	4
>sp|Q05920|PYC_MOUSE Pyruvate carboxylase, mitochondrial OS=Mus musculus GN=Pc PE=1 SV=1	184	864	785	4.69565	4.2663
>sp|Q9Z1Q9|SYVC_MOUSE Valine--tRNA ligase OS=Mus musculus GN=Vars PE=1 SV=1	2	9	6	4.5	3
>sp|Q99M87|DNJA3_MOUSE DnaJ homolog subfamily A member 3, mitochondrial OS=Mus musculus GN=Dnaja3 PE=1 SV=1	2	9	9	4.5	4.5
>sp|P52196|THTR_MOUSE Thiosulfate sulfurtransferase OS=Mus musculus GN=Tst PE=1 SV=3	3	13	4	4.33333	1.33333
>sp|Q8BFP9|PDK1_MOUSE [Pyruvate dehydrogenase (acetyl-transferring)] kinase isozyme 1, mitochondrial OS=Mus musculus GN=Pdk1 PE=1 SV=2	5	21	15	4.2	3
>sp|P49312|ROA1_MOUSE Heterogeneous nuclear ribonucleoprotein A1 OS=Mus musculus GN=Hnrnpa1 PE=1 SV=2	23	95	85	4.13043	3.69565
>sp|E9Q784|ZC3HD_MOUSE Zinc finger CCCH domain-containing protein 13 OS=Mus musculus GN=Zc3h13 PE=1 SV=1	0	4	42	4	42
>sp|Q9CW46|RAVR1_MOUSE Ribonucleoprotein PTB-binding 1 OS=Mus musculus GN=Raver1 PE=1 SV=2	0	4	36	4	36
>sp|Q8CH25|SLTM_MOUSE SAFB-like transcription modulator OS=Mus musculus GN=Sltm PE=1 SV=1	0	4	20	4	20
>sp|O35841|API5_MOUSE Apoptosis inhibitor 5 OS=Mus musculus GN=Api5 PE=1 SV=2	0	4	20	4	20
>sp|Q80YR5|SAFB2_MOUSE Scaffold attachment factor B2 OS=Mus musculus GN=Safb2 PE=1 SV=2	0	4	20	4	20
>sp|Q64213|SF01_MOUSE Splicing factor 1 OS=Mus musculus GN=Sf1 PE=1 SV=6	0	4	15	4	15
>sp|Q01320|TOP2A_MOUSE DNA topoisomerase 2-alpha OS=Mus musculus GN=Top2a PE=1 SV=2	0	4	10	4	10
>sp|Q9JKB3|YBOX3_MOUSE Y-box-binding protein 3 OS=Mus musculus GN=Ybx3 PE=1 SV=2	0	4	9	4	9
>sp|Q3UYV9|NCBP1_MOUSE Nuclear cap-binding protein subunit 1 OS=Mus musculus GN=Ncbp1 PE=1 SV=2	0	4	17	4	17
>sp|Q6NVF9|CPSF6_MOUSE Cleavage and polyadenylation specificity factor subunit 6 OS=Mus musculus GN=Cpsf6 PE=1 SV=1	0	4	10	4	10
>sp|P63168|DYL1_MOUSE Dynein light chain 1, cytoplasmic OS=Mus musculus GN=Dynll1 PE=1 SV=1	0	4	8	4	8
>sp|Q99M28|RNPS1_MOUSE RNA-binding protein with serine-rich domain 1 OS=Mus musculus GN=Rnps1 PE=1 SV=1	0	4	8	4	8
>sp|O35691|PININ_MOUSE Pinin OS=Mus musculus GN=Pnn PE=1 SV=4	0	4	15	4	15
>sp|Q91W39|NCOA5_MOUSE Nuclear receptor coactivator 5 OS=Mus musculus GN=Ncoa5 PE=1 SV=1	0	4	10	4	10
>sp|P47911|RL6_MOUSE 60S ribosomal protein L6 OS=Mus musculus GN=Rpl6 PE=1 SV=3	0	4	9	4	9
>sp|P97315|CSRP1_MOUSE Cysteine and glycine-rich protein 1 OS=Mus musculus GN=Csrp1 PE=1 SV=3	0	4	7	4	7
>sp|O55201|SPT5H_MOUSE Transcription elongation factor SPT5 OS=Mus musculus GN=Supt5h PE=1 SV=1	0	4	5	4	5
>sp|P10711|TCEA1_MOUSE Transcription elongation factor A protein 1 OS=Mus musculus GN=Tcea1 PE=1 SV=2	0	4	6	4	6
>sp|Q8VDP4|CCAR2_MOUSE Cell cycle and apoptosis regulator protein 2 OS=Mus musculus GN=Ccar2 PE=1 SV=2	0	4	4	4	4
>sp|Q99KP6|PRP19_MOUSE Pre-mRNA-processing factor 19 OS=Mus musculus GN=Prpf19 PE=1 SV=1	0	4	4	4	4
>sp|P97351|RS3A_MOUSE 40S ribosomal protein S3a OS=Mus musculus GN=Rps3a PE=1 SV=3	0	4	3	4	3
>sp|P52912|TIA1_MOUSE Nucleolysin TIA-1 OS=Mus musculus GN=Tia1 PE=1 SV=1	0	4	2	4	2
>sp|Q62189|SNRPA_MOUSE U1 small nuclear ribonucleoprotein A OS=Mus musculus GN=Snrpa PE=1 SV=3	0	4	2	4	2
>sp|Q8R164|BPHL_MOUSE Valacyclovir hydrolase OS=Mus musculus GN=Bphl PE=1 SV=1	0	4	2	4	2
>sp|Q9R0P3|ESTD_MOUSE S-formylglutathione hydrolase OS=Mus musculus GN=Esd PE=1 SV=1	0	4	1	4	1
>sp|O55128|SAP18_MOUSE Histone deacetylase complex subunit SAP18 OS=Mus musculus GN=Sap18 PE=1 SV=1	0	4	0	4	0
>sp|O88466|ZN106_MOUSE Zinc finger protein 106 OS=Mus musculus GN=Znf106 PE=1 SV=3	0	4	0	4	0
>sp|O89079|COPE_MOUSE Coatomer subunit epsilon OS=Mus musculus GN=Cope PE=1 SV=3	0	4	0	4	0
>sp|P63005|LIS1_MOUSE Platelet-activating factor acetylhydrolase IB subunit alpha OS=Mus musculus GN=Pafah1b1 PE=1 SV=2	0	4	0	4	0
>sp|Q8CCI5|RYBP_MOUSE RING1 and YY1-binding protein OS=Mus musculus GN=Rybp PE=1 SV=1	0	4	0	4	0
>sp|Q9D0R2|SYTC_MOUSE Threonine--tRNA ligase, cytoplasmic OS=Mus musculus GN=Tars PE=1 SV=2	0	4	0	4	0
>sp|O88291|ZN326_MOUSE DBIRD complex subunit ZNF326 OS=Mus musculus GN=Znf326 PE=1 SV=1	0	4	4	4	4
>sp|Q9CWG8|NDUF7_MOUSE Protein arginine methyltransferase NDUFAF7, mitochondrial OS=Mus musculus GN=Ndufaf7 PE=1 SV=4	0	4	3	4	3
>sp|Q91W50|CSDE1_MOUSE Cold shock domain-containing protein E1 OS=Mus musculus GN=Csde1 PE=1 SV=1	0	4	2	4	2
>sp|Q68FL6|SYMC_MOUSE Methionine--tRNA ligase, cytoplasmic OS=Mus musculus GN=Mars PE=1 SV=1	0	4	2	4	2
>sp|Q91YT7|YTHD2_MOUSE YTH domain-containing family protein 2 OS=Mus musculus GN=Ythdf2 PE=1 SV=1	0	4	2	4	2
>sp|Q8BTQ0|PCGF3_MOUSE Polycomb group RING finger protein 3 OS=Mus musculus GN=PcgF3 PE=1 SV=1	0	4	0	4	0
>sp|Q8VDJ3|VIGLN_MOUSE Vigilin OS=Mus musculus GN=Hdlbp PE=1 SV=1	4	16	20	4	5
>sp|Q8VCW8|ACSF2_MOUSE Acyl-CoA synthetase family member 2, mitochondrial OS=Mus musculus GN=Acsf2 PE=1 SV=1	4	16	13	4	3.25
>sp|P54276|MSH6_MOUSE DNA mismatch repair protein Msh6 OS=Mus musculus GN=Msh6 PE=1 SV=3	1	4	10	4	10
>sp|Q80YD1|SUV3_MOUSE ATP-dependent RNA helicase SUPV3L1, mitochondrial OS=Mus musculus GN=Supv3l1 PE=1 SV=1	3	12	3	4	1
>sp|P14148|RL7_MOUSE 60S ribosomal protein L7 OS=Mus musculus GN=Rpl7 PE=1 SV=2	1	4	9	4	9
>sp|P68254|1433T_MOUSE 14-3-3 protein theta OS=Mus musculus GN=Ywhaq PE=1 SV=1	2	8	9	4	4.5
>sp|Q8K1J6|TRNT1_MOUSE CCA tRNA nucleotidyltransferase 1, mitochondrial OS=Mus musculus GN=Trnt1 PE=1 SV=1	2	8	2	4	1
>sp|P57784|RU2A_MOUSE U2 small nuclear ribonucleoprotein A' OS=Mus musculus GN=Snrpa1 PE=1 SV=2	1	4	4	4	4
>sp|P62320|SMD3_MOUSE Small nuclear ribonucleoprotein Sm D3 OS=Mus musculus GN=Snrpd3 PE=1 SV=1	1	4	4	4	4
>sp|P47754|CAZA2_MOUSE F-actin-capping protein subunit alpha-2 OS=Mus musculus GN=Capza2 PE=1 SV=3	1	4	3	4	3
>sp|P59328|WDHD1_MOUSE WD repeat and HMG-box DNA-binding protein 1 OS=Mus musculus GN=Wdhd1 PE=1 SV=2	1	4	3	4	3
>sp|P62918|RL8_MOUSE 60S ribosomal protein L8 OS=Mus musculus GN=Rpl8 PE=1 SV=2	1	4	2	4	2
>sp|Q8JZN5|ACAD9_MOUSE Acyl-CoA dehydrogenase family member 9, mitochondrial OS=Mus musculus GN=Acad9 PE=1 SV=2	1	4	2	4	2
>sp|O70400|PDLI1_MOUSE PDZ and LIM domain protein 1 OS=Mus musculus GN=Pdlim1 PE=1 SV=4	1	4	3	4	3
>sp|Q922E6|FAKD2_MOUSE FAST kinase domain-containing protein 2, mitochondrial OS=Mus musculus GN=Fastkd2 PE=2 SV=2	1	4	0	4	0
>sp|Q9CWR8|DNM3L_MOUSE DNA (cytosine-5)-methyltransferase 3-like OS=Mus musculus GN=Dnmt3l PE=1 SV=1	1	4	4	4	4
>sp|O88396|GRPE2_MOUSE GrpE protein homolog 2, mitochondrial OS=Mus musculus GN=Grpel2 PE=2 SV=2	1	4	2	4	2
>sp|P61979|HNRPK_MOUSE Heterogeneous nuclear ribonucleoprotein K OS=Mus musculus GN=Hnrnpk PE=1 SV=1	41	163	40	3.97561	0.97561
>tr|Q99K87|Q99K87_MOUSE Serine hydroxymethyltransferase OS=Mus musculus GN=Shmt2 PE=2 SV=1	17	67	39	3.94118	2.29412
>sp|Q9Z2X1|HNRPF_MOUSE Heterogeneous nuclear ribonucleoprotein F OS=Mus musculus GN=Hnrnpf PE=1 SV=3	16	62	92	3.875	5.75
>sp|O88569|ROA2_MOUSE Heterogeneous nuclear ribonucleoproteins A2/B1 OS=Mus musculus GN=Hnrnpa2b1 PE=1 SV=2	36	138	178	3.83333	4.94444
>sp|Q8VIJ6|SFPQ_MOUSE Splicing factor, proline- and glutamine-rich OS=Mus musculus GN=Sfpq PE=1 SV=1	12	46	62	3.83333	5.16667
>sp|Q6PDM2|SRSF1_MOUSE Serine/arginine-rich splicing factor 1 OS=Mus musculus GN=Srsf1 PE=1 SV=3	6	23	42	3.83333	7
>sp|P28656|NP1L1_MOUSE Nucleosome assembly protein 1-like 1 OS=Mus musculus GN=Nap1l1 PE=1 SV=2	5	19	17	3.8	3.4
>sp|P25206|MCM3_MOUSE DNA replication licensing factor MCM3 OS=Mus musculus GN=Mcm3 PE=1 SV=2	3	11	15	3.66667	5
>sp|Q91YT0|NDUV1_MOUSE NADH dehydrogenase [ubiquinone] flavoprotein 1, mitochondrial OS=Mus musculus GN=Ndufv1 PE=1 SV=1	3	11	9	3.66667	3
>sp|P62827|RAN_MOUSE GTP-binding nuclear protein Ran OS=Mus musculus GN=Ran PE=1 SV=3	4	14	13	3.5	3.25
>sp|P97311|MCM6_MOUSE DNA replication licensing factor MCM6 OS=Mus musculus GN=Mcm6 PE=1 SV=1	2	7	12	3.5	6
>sp|P62242|RS8_MOUSE 40S ribosomal protein S8 OS=Mus musculus GN=Rps8 PE=1 SV=2	2	7	9	3.5	4.5
>sp|P34884|MIF_MOUSE Macrophage migration inhibitory factor OS=Mus musculus GN=Mif PE=1 SV=2	2	7	6	3.5	3
>sp|P16125|LDHB_MOUSE L-lactate dehydrogenase B chain OS=Mus musculus GN=Ldhb PE=1 SV=2	2	7	3	3.5	1.5
>sp|Q91V92|ACLY_MOUSE ATP-citrate synthase OS=Mus musculus GN=Acly PE=1 SV=1	3	10	10	3.33333	3.33333
>sp|Q64737|PUR2_MOUSE Trifunctional purine biosynthetic protein adenosine-3 OS=Mus musculus GN=Gart PE=1 SV=3	4	13	16	3.25	4
>sp|Q921F2|TADBP_MOUSE TAR DNA-binding protein 43 OS=Mus musculus GN=Tardbp PE=1 SV=1	11	35	55	3.18182	5
>sp|O35737|HNRH1_MOUSE Heterogeneous nuclear ribonucleoprotein H OS=Mus musculus GN=Hnrnph1 PE=1 SV=3	14	43	88	3.07143	6.28571
>sp|Q0P678|ZCH18_MOUSE Zinc finger CCCH domain-containing protein 18 OS=Mus musculus GN=Zc3h18 PE=1 SV=1	0	3	19	3	19
>sp|Q99JX7|NXF1_MOUSE Nuclear RNA export factor 1 OS=Mus musculus GN=Nxf1 PE=1 SV=3	0	3	17	3	17
>sp|Q8C3P7|MTA70_MOUSE N6-adenosine-methyltransferase subunit METTL3 OS=Mus musculus GN=Mettl3 PE=1 SV=2	0	3	15	3	15
>sp|Q8BTI8|SRRM2_MOUSE Serine/arginine repetitive matrix protein 2 OS=Mus musculus GN=Srrm2 PE=1 SV=3	0	3	10	3	10
>sp|Q9D0L8|MCES_MOUSE mRNA cap guanine-N7 methyltransferase OS=Mus musculus GN=Rnmt PE=1 SV=1	0	3	11	3	11
>sp|Q62448|IF4G2_MOUSE Eukaryotic translation initiation factor 4 gamma 2 OS=Mus musculus GN=Eif4g2 PE=1 SV=2	0	3	6	3	6
>sp|Q6P9L6|KIF15_MOUSE Kinesin-like protein KIF15 OS=Mus musculus GN=Kif15 PE=1 SV=1	0	3	6	3	6
>sp|Q8BK67|RCC2_MOUSE Protein RCC2 OS=Mus musculus GN=Rcc2 PE=1 SV=1	0	3	9	3	9
>sp|Q9JIF0|ANM1_MOUSE Protein arginine N-methyltransferase 1 OS=Mus musculus GN=Prmt1 PE=1 SV=1	0	3	8	3	8
>sp|P62754|RS6_MOUSE 40S ribosomal protein S6 OS=Mus musculus GN=Rps6 PE=1 SV=1	0	3	6	3	6
>sp|Q99KE1|MAOM_MOUSE NAD-dependent malic enzyme, mitochondrial OS=Mus musculus GN=Me2 PE=1 SV=1	0	3	5	3	5
>sp|P53026|RL10A_MOUSE 60S ribosomal protein L10a OS=Mus musculus GN=Rpl10a PE=1 SV=3	0	3	4	3	4
>sp|Q8CJG0|AGO2_MOUSE Protein argonaute-2 OS=Mus musculus GN=Ago2 PE=1 SV=3	0	3	4	3	4
>sp|Q8VHN8|TIRR_MOUSE Tudor-interacting repair regulator protein OS=Mus musculus GN=Nudt16l1 PE=1 SV=2	0	3	4	3	4
>sp|Q3US41|ESRP1_MOUSE Epithelial splicing regulatory protein 1 OS=Mus musculus GN=Esrp1 PE=1 SV=2	0	3	6	3	6
>sp|Q3UJB9|EDC4_MOUSE Enhancer of mRNA-decapping protein 4 OS=Mus musculus GN=Edc4 PE=1 SV=2	0	3	3	3	3
>sp|Q9CQE8|CN166_MOUSE UPF0568 protein C14orf166 homolog OS=Mus musculus PE=1 SV=1	0	3	3	3	3
>sp|Q9EPU4|CPSF1_MOUSE Cleavage and polyadenylation specificity factor subunit 1 OS=Mus musculus GN=Cpsf1 PE=1 SV=1	0	3	3	3	3
>sp|Q9JKY0|CNOT9_MOUSE CCR4-NOT transcription complex subunit 9 OS=Mus musculus GN=Cnot9 PE=1 SV=1	0	3	3	3	3
>sp|Q9QYI3|DNJC7_MOUSE DnaJ homolog subfamily C member 7 OS=Mus musculus GN=Dnajc7 PE=1 SV=2	0	3	3	3	3
>sp|Q9WVA4|TAGL2_MOUSE Transgelin-2 OS=Mus musculus GN=Tagln2 PE=1 SV=4	0	3	3	3	3
>sp|P63085|MK01_MOUSE Mitogen-activated protein kinase 1 OS=Mus musculus GN=Mapk1 PE=1 SV=3	0	3	2	3	2
>sp|Q64105|SPRE_MOUSE Sepiapterin reductase OS=Mus musculus GN=Spr PE=1 SV=1	0	3	2	3	2
>sp|Q9JKF7|RM39_MOUSE 39S ribosomal protein L39, mitochondrial OS=Mus musculus GN=Mrpl39 PE=1 SV=4	0	3	2	3	2
>sp|P99027|RLA2_MOUSE 60S acidic ribosomal protein P2 OS=Mus musculus GN=Rplp2 PE=1 SV=3	0	3	1	3	1
>sp|Q3U2A8|SYVM_MOUSE Valine--tRNA ligase, mitochondrial OS=Mus musculus GN=Vars2 PE=1 SV=2	0	3	1	3	1
>sp|P07903|ERCC1_MOUSE DNA excision repair protein ERCC-1 OS=Mus musculus GN=Ercc1 PE=2 SV=2	0	3	0	3	0
>sp|P61027|RAB10_MOUSE Ras-related protein Rab-10 OS=Mus musculus GN=Rab10 PE=1 SV=1	0	3	0	3	0
>sp|P63330|PP2AA_MOUSE Serine/threonine-protein phosphatase 2A catalytic subunit alpha isoform OS=Mus musculus GN=Ppp2ca PE=1 SV=1	0	3	0	3	0
>sp|Q80TF6|STAR9_MOUSE StAR-related lipid transfer protein 9 OS=Mus musculus GN=Stard9 PE=1 SV=2	0	3	0	3	0
>sp|Q8BHD7|PTBP3_MOUSE Polypyrimidine tract-binding protein 3 OS=Mus musculus GN=Ptbp3 PE=1 SV=1	0	3	0	3	0
>sp|Q91V12|BACH_MOUSE Cytosolic acyl coenzyme A thioester hydrolase OS=Mus musculus GN=Acot7 PE=1 SV=2	0	3	0	3	0
>sp|Q9CQX8|RT36_MOUSE 28S ribosomal protein S36, mitochondrial OS=Mus musculus GN=Mrps36 PE=1 SV=1	0	3	0	3	0
>sp|Q9Z1Q5|CLIC1_MOUSE Chloride intracellular channel protein 1 OS=Mus musculus GN=Clic1 PE=1 SV=3	0	3	0	3	0
>sp|Q9Z2I0|LETM1_MOUSE Mitochondrial proton/calcium exchanger protein OS=Mus musculus GN=Letm1 PE=1 SV=1	0	3	0	3	0
>sp|Q8CI61|BAG4_MOUSE BAG family molecular chaperone regulator 4 OS=Mus musculus GN=Bag4 PE=1 SV=2	0	3	2	3	2
>sp|O70310|NMT1_MOUSE Glycylpeptide N-tetradecanoyltransferase 1 OS=Mus musculus GN=Nmt1 PE=1 SV=1	0	3	1	3	1
>sp|P97855|G3BP1_MOUSE Ras GTPase-activating protein-binding protein 1 OS=Mus musculus GN=G3bp1 PE=1 SV=1	4	12	15	3	3.75
>sp|Q9CQF3|CPSF5_MOUSE Cleavage and polyadenylation specificity factor subunit 5 OS=Mus musculus GN=Nudt21 PE=1 SV=1	2	6	12	3	6
>sp|Q99L13|3HIDH_MOUSE 3-hydroxyisobutyrate dehydrogenase, mitochondrial OS=Mus musculus GN=Hibadh PE=1 SV=1	3	9	3	3	1
>sp|Q9CX34|SGT1_MOUSE Protein SGT1 homolog OS=Mus musculus GN=Sugt1 PE=1 SV=3	3	9	2	3	0.666667
>sp|O35286|DHX15_MOUSE Pre-mRNA-splicing factor ATP-dependent RNA helicase DHX15 OS=Mus musculus GN=Dhx15 PE=1 SV=2	2	6	15	3	7.5
>sp|Q9DBR0|AKAP8_MOUSE A-kinase anchor protein 8 OS=Mus musculus GN=Akap8 PE=1 SV=1	1	3	13	3	13
>sp|Q3TIU4|PDE12_MOUSE 2',5'-phosphodiesterase 12 OS=Mus musculus GN=Pde12 PE=1 SV=2	2	6	1	3	0.5
>sp|Q6P5F9|XPO1_MOUSE Exportin-1 OS=Mus musculus GN=Xpo1 PE=1 SV=1	2	6	7	3	3.5
>sp|Q9CQ65|MTAP_MOUSE S-methyl-5'-thioadenosine phosphorylase OS=Mus musculus GN=Mtap PE=1 SV=1	2	6	8	3	4
>sp|Q01853|TERA_MOUSE Transitional endoplasmic reticulum ATPase OS=Mus musculus GN=Vcp PE=1 SV=4	1	3	6	3	6
>sp|P42208|SEPT2_MOUSE Septin-2 OS=Mus musculus GN=Sept2 PE=1 SV=2	1	3	3	3	3
>sp|Q9ER72|SYCC_MOUSE Cysteine--tRNA ligase, cytoplasmic OS=Mus musculus GN=Cars PE=1 SV=2	1	3	3	3	3
>sp|P60122|RUVB1_MOUSE RuvB-like 1 OS=Mus musculus GN=Ruvbl1 PE=1 SV=1	1	3	2	3	2
>sp|O88346|TNNT1_MOUSE Troponin T, slow skeletal muscle OS=Mus musculus GN=Tnnt1 PE=2 SV=3	1	3	0	3	0
>sp|Q3UFF7|LYPL1_MOUSE Lysophospholipase-like protein 1 OS=Mus musculus GN=Lyplal1 PE=1 SV=3	1	3	0	3	0
>sp|Q8R3F5|FABD_MOUSE Malonyl-CoA-acyl carrier protein transacylase, mitochondrial OS=Mus musculus GN=Mcat PE=1 SV=3	1	3	0	3	0
>sp|Q3UFY8|MRRP1_MOUSE Mitochondrial ribonuclease P protein 1 OS=Mus musculus GN=Trmt10c PE=1 SV=2	1	3	0	3	0
>sp|Q61937|NPM_MOUSE Nucleophosmin OS=Mus musculus GN=Npm1 PE=1 SV=1	6	17	18	2.83333	3
>sp|O35326|SRSF5_MOUSE Serine/arginine-rich splicing factor 5 OS=Mus musculus GN=Srsf5 PE=1 SV=2	4	11	15	2.75	3.75
>sp|Q9CWZ3|RBM8A_MOUSE RNA-binding protein 8A OS=Mus musculus GN=Rbm8a PE=1 SV=4	3	8	15	2.66667	5
>sp|P61222|ABCE1_MOUSE ATP-binding cassette sub-family E member 1 OS=Mus musculus GN=Abce1 PE=1 SV=1	3	8	10	2.66667	3.33333
>sp|Q8K310|MATR3_MOUSE Matrin-3 OS=Mus musculus GN=Matr3 PE=1 SV=1	18	46	57	2.55556	3.16667
>sp|Q62318|TIF1B_MOUSE Transcription intermediary factor 1-beta OS=Mus musculus GN=Trim28 PE=1 SV=3	15	38	54	2.53333	3.6
>sp|P70372|ELAV1_MOUSE ELAV-like protein 1 OS=Mus musculus GN=Elavl1 PE=1 SV=2	12	30	41	2.5	3.41667
>sp|Q9EQ20|MMSA_MOUSE Methylmalonate-semialdehyde dehydrogenase [acylating], mitochondrial OS=Mus musculus GN=Aldh6a1 PE=1 SV=1	6	15	10	2.5	1.66667
>sp|P06745|G6PI_MOUSE Glucose-6-phosphate isomerase OS=Mus musculus GN=Gpi PE=1 SV=4	4	10	11	2.5	2.75
>sp|P54823|DDX6_MOUSE Probable ATP-dependent RNA helicase DDX6 OS=Mus musculus GN=Ddx6 PE=1 SV=1	4	10	7	2.5	1.75
>sp|Q9CQA3|SDHB_MOUSE Succinate dehydrogenase [ubiquinone] iron-sulfur subunit, mitochondrial OS=Mus musculus GN=Sdhb PE=1 SV=1	2	5	6	2.5	3
>sp|P62137|PP1A_MOUSE Serine/threonine-protein phosphatase PP1-alpha catalytic subunit OS=Mus musculus GN=Ppp1ca PE=1 SV=1	2	5	4	2.5	2
>sp|Q9CQ48|NUDC2_MOUSE NudC domain-containing protein 2 OS=Mus musculus GN=Nudcd2 PE=1 SV=1	2	5	4	2.5	2
>sp|P84078|ARF1_MOUSE ADP-ribosylation factor 1 OS=Mus musculus GN=Arf1 PE=1 SV=2	2	5	3	2.5	1.5
>sp|Q9DCT2|NDUS3_MOUSE NADH dehydrogenase [ubiquinone] iron-sulfur protein 3, mitochondrial OS=Mus musculus GN=Ndufs3 PE=1 SV=2	2	5	1	2.5	0.5
>sp|Q8BWY3|ERF1_MOUSE Eukaryotic peptide chain release factor subunit 1 OS=Mus musculus GN=Etf1 PE=1 SV=4	2	5	7	2.5	3.5

## Sheet: Sheet 3
Protein_Name	Xist FL (noDOX)	Xist FL	Xist ΔB+C	Xist FL / Xist FL (noDOX)	Xist ΔB+C / Xist FL (noDOX)
>sp|Q62504|MINT_MOUSE Msx2-interacting protein OS=Mus musculus GN=Spen PE=1 SV=2	1	85	185	85	185
>tr|Q3TL71|Q3TL71_MOUSE Uncharacterized protein OS=Mus musculus GN=Hnrnpk PE=2 SV=1	0	75	60	75	60
>sp|Q00PI9|HNRL2_MOUSE Heterogeneous nuclear ribonucleoprotein U-like protein 2 OS=Mus musculus GN=Hnrnpul2 PE=1 SV=2	0	50	84	50	84
>sp|Q91VM5|RMXL1_MOUSE RNA binding motif protein, X-linked-like-1 OS=Mus musculus GN=Rbmxl1 PE=1 SV=1	0	40	83	40	83
>tr|Q7TT82|Q7TT82_MOUSE Rbm15 protein (Fragment) OS=Mus musculus GN=Rbm15 PE=2 SV=1	0	39	106	39	106			Color code
>sp|Q1PSW8|LIN41_MOUSE E3 ubiquitin-protein ligase TRIM71 OS=Mus musculus GN=Trim71 PE=1 SV=1	0	39	22	39	22			###	Chu et al. 2015 hit - Enriched in both Xist FL and Xist ΔB+C
>tr|A2AN61|A2AN61_MOUSE CDKN1A interacting zinc finger protein 1, isoform CRA_d OS=Mus musculus GN=Ciz1 PE=1 SV=1	0	38	117	38	117			###	Chu et al. 2015 hit - More enriched in Xist FL than Xist ΔB+C
>sp|O88532|ZFR_MOUSE Zinc finger RNA-binding protein OS=Mus musculus GN=Zfr PE=1 SV=2	0	29	81	29	81			###	Chu et al. 2015 hit - Not present in Xist ΔB+C
>tr|Q3UMT8|Q3UMT8_MOUSE Uncharacterized protein OS=Mus musculus GN=Hnrnpr PE=2 SV=1	0	28	48	28	48			###	Chu et al. 2015 hit - Enriched in Xist ΔB+C, but not in Xist FL
>tr|A6ZI44|A6ZI44_MOUSE Fructose-bisphosphate aldolase OS=Mus musculus GN=Aldoa PE=1 SV=1	0	26	0	26	0			###	Not present in Xist ΔB+C (not a hit in Chu et al. 2015)
>sp|Q8VDW0|DX39A_MOUSE ATP-dependent RNA helicase DDX39A OS=Mus musculus GN=Ddx39a PE=1 SV=1	0	25	58	25	58			###	More enriched in Xist FL than Xist ΔB+C (not a hit in Chu et al. 2015)
>sp|D3YXK2|SAFB1_MOUSE Scaffold attachment factor B1 OS=Mus musculus GN=Safb PE=1 SV=2	0	25	36	25	36
>sp|Q5DTM8|BRE1A_MOUSE E3 ubiquitin-protein ligase BRE1A OS=Mus musculus GN=Rnf20 PE=1 SV=2	0	23	65	23	65				To calculate DOX/noDOX ratio, when the value for noDOX is 0, it was changed to 1
>sp|Q9Z1X4|ILF3_MOUSE Interleukin enhancer-binding factor 3 OS=Mus musculus GN=Ilf3 PE=1 SV=2	0	22	63	22	63
>sp|O08583|THOC4_MOUSE THO complex subunit 4 OS=Mus musculus GN=Alyref PE=1 SV=3	0	21	57	21	57
>sp|Q9DBR1|XRN2_MOUSE 5'-3' exoribonuclease 2 OS=Mus musculus GN=Xrn2 PE=1 SV=1	0	19	22	19	22
>sp|Q9CQJ4|RING2_MOUSE E3 ubiquitin-protein ligase RING2 OS=Mus musculus GN=Rnf2 PE=1 SV=1	0	19	0	19	0
>sp|Q3U319|BRE1B_MOUSE E3 ubiquitin-protein ligase BRE1B OS=Mus musculus GN=Rnf40 PE=1 SV=2	0	18	79	18	79
>sp|Q9ER69|FL2D_MOUSE Pre-mRNA-splicing regulator WTAP OS=Mus musculus GN=Wtap PE=1 SV=3	0	18	47	18	47
>tr|Q3UUV0|Q3UUV0_MOUSE CDKN1A-interacting zinc finger protein 1 OS=Mus musculus GN=Ciz1 PE=1 SV=1	0	18	7	18	7
>tr|Q9DAE2|Q9DAE2_MOUSE RNA-binding motif protein, X-linked-like 2 OS=Mus musculus GN=Rbmxl2 PE=1 SV=1	1	17	23	17	23
>sp|Q9Z204|HNRPC_MOUSE Heterogeneous nuclear ribonucleoproteins C1/C2 OS=Mus musculus GN=Hnrnpc PE=1 SV=1	3	49	90	16.3333	90
>tr|Q3UIF3|Q3UIF3_MOUSE Uncharacterized protein OS=Mus musculus GN=Hsp90aa1 PE=2 SV=1	0	15	0	15	0
>tr|A2AFQ2|A2AFQ2_MOUSE 3-hydroxyacyl-CoA dehydrogenase type-2 OS=Mus musculus GN=Hsd17b10 PE=1 SV=1	0	14	8	14	8
>sp|P62996|TRA2B_MOUSE Transformer-2 protein homolog beta OS=Mus musculus GN=Tra2b PE=1 SV=1	1	14	17	14	17
>sp|Q91VC3|IF4A3_MOUSE Eukaryotic initiation factor 4A-III OS=Mus musculus GN=Eif4a3 PE=1 SV=3	2	27	59	13.5	29.5
>sp|P28659|CELF1_MOUSE CUGBP Elav-like family member 1 OS=Mus musculus GN=Celf1 PE=1 SV=2	0	13	40	13	40
>tr|G3UYN0|G3UYN0_MOUSE L1TD1 OS=Mus musculus GN=L1td1 PE=1 SV=1	0	13	29	13	29
>sp|P26369|U2AF2_MOUSE Splicing factor U2AF 65 kDa subunit OS=Mus musculus GN=U2af2 PE=1 SV=3	0	13	27	13	27
>sp|Q60668|HNRPD_MOUSE Heterogeneous nuclear ribonucleoprotein D0 OS=Mus musculus GN=Hnrnpd PE=1 SV=2	5	65	74	13	14.8
>sp|Q6NZF1|ZC11A_MOUSE Zinc finger CCCH domain-containing protein 11A OS=Mus musculus GN=Zc3h11a PE=1 SV=1	0	12	44	12	44
>sp|Q569Z6|TR150_MOUSE Thyroid hormone receptor-associated protein 3 OS=Mus musculus GN=Thrap3 PE=1 SV=1	0	12	29	12	29
>sp|P50136|ODBA_MOUSE 2-oxoisovalerate dehydrogenase subunit alpha, mitochondrial OS=Mus musculus GN=Bckdha PE=1 SV=1	0	12	0	12	0
>sp|P30681|HMGB2_MOUSE High mobility group protein B2 OS=Mus musculus GN=Hmgb2 PE=1 SV=3	1	12	2	12	2
>sp|Q921M3|SF3B3_MOUSE Splicing factor 3B subunit 3 OS=Mus musculus GN=Sf3b3 PE=1 SV=1	1	12	15	12	15
>tr|G5E924|G5E924_MOUSE Heterogeneous nuclear ribonucleoprotein L (Fragment) OS=Mus musculus GN=Hnrnpl PE=1 SV=1	10	112	177	11.2	17.7
>sp|A2AIV2|VIR_MOUSE Protein virilizer homolog OS=Mus musculus GN=Virma PE=1 SV=1	0	11	55	11	55
>sp|Q99MR6|SRRT_MOUSE Serrate RNA effector molecule homolog OS=Mus musculus GN=Srrt PE=1 SV=1	0	11	34	11	34
>tr|Q3TIV3|Q3TIV3_MOUSE Poly [ADP-ribose] polymerase OS=Mus musculus GN=Parp1 PE=2 SV=1	0	11	0	11	0
>sp|Q8CCS6|PABP2_MOUSE Polyadenylate-binding protein 2 OS=Mus musculus GN=Pabpn1 PE=1 SV=3	0	11	17	11	17
>sp|Q5SSK3|TEFM_MOUSE Transcription elongation factor, mitochondrial OS=Mus musculus GN=Tefm PE=1 SV=1	1	11	5	11	5
>sp|Q6P4T2|U520_MOUSE U5 small nuclear ribonucleoprotein 200 kDa helicase OS=Mus musculus GN=Snrnp200 PE=1 SV=1	0	10	14	10	14
>sp|Q9Z130|HNRDL_MOUSE Heterogeneous nuclear ribonucleoprotein D-like OS=Mus musculus GN=Hnrnpdl PE=1 SV=1	0	10	29	10	29
>sp|P27612|PLAP_MOUSE Phospholipase A-2-activating protein OS=Mus musculus GN=Plaa PE=1 SV=4	0	10	8	10	8
>sp|Q9Z1N5|DX39B_MOUSE Spliceosome RNA helicase Ddx39b OS=Mus musculus GN=Ddx39b PE=1 SV=1	4	39	56	9.75	14
>sp|Q8BP71|RFOX2_MOUSE RNA binding protein fox-1 homolog 2 OS=Mus musculus GN=Rbfox2 PE=1 SV=2	0	9	15	9	15
>sp|Q9R0U0|SRS10_MOUSE Serine/arginine-rich splicing factor 10 OS=Mus musculus GN=Srsf10 PE=1 SV=2	0	9	12	9	12
>sp|Q3UHK8|TNR6A_MOUSE Trinucleotide repeat-containing gene 6A protein OS=Mus musculus GN=Tnrc6a PE=2 SV=1	0	9	0	9	0
>tr|Q571M2|Q571M2_MOUSE MKIAA4025 protein (Fragment) OS=Mus musculus GN=Hspa4 PE=2 SV=1	0	9	0	9	0
>sp|P52825|CPT2_MOUSE Carnitine O-palmitoyltransferase 2, mitochondrial OS=Mus musculus GN=Cpt2 PE=1 SV=2	0	9	4	9	4
>sp|P57780|ACTN4_MOUSE Alpha-actinin-4 OS=Mus musculus GN=Actn4 PE=1 SV=1	0	9	7	9	7
>sp|Q8C854|MYEF2_MOUSE Myelin expression factor 2 OS=Mus musculus GN=Myef2 PE=1 SV=1	7	63	141	9	20.1429
>sp|Q9CX86|ROA0_MOUSE Heterogeneous nuclear ribonucleoprotein A0 OS=Mus musculus GN=Hnrnpa0 PE=1 SV=1	3	27	30	9	10
>sp|Q64012|RALY_MOUSE RNA-binding protein Raly OS=Mus musculus GN=Raly PE=1 SV=3	1	9	20	9	20
>tr|A0A0G2JGW9|A0A0G2JGW9_MOUSE Far upstream element-binding protein 1 OS=Mus musculus GN=Fubp1 PE=1 SV=1	4	33	60	8.25	15
>sp|Q9CXY6|ILF2_MOUSE Interleukin enhancer-binding factor 2 OS=Mus musculus GN=Ilf2 PE=1 SV=1	0	8	29	8	29
>tr|Q3U8U8|Q3U8U8_MOUSE Polyadenylate-binding protein OS=Mus musculus GN=Pabpc1 PE=2 SV=1	0	8	13	8	13
>sp|Q9D0B0|SRSF9_MOUSE Serine/arginine-rich splicing factor 9 OS=Mus musculus GN=Srsf9 PE=1 SV=1	0	8	16	8	16
>tr|Q3UEI6|Q3UEI6_MOUSE Uncharacterized protein OS=Mus musculus GN=Serbp1 PE=2 SV=1	0	8	4	8	4
>sp|Q60848|HELLS_MOUSE Lymphocyte-specific helicase OS=Mus musculus GN=Hells PE=1 SV=2	0	8	10	8	10
>sp|Q61545|EWS_MOUSE RNA-binding protein EWS OS=Mus musculus GN=Ewsr1 PE=1 SV=2	0	8	9	8	9
>sp|Q9CXJ1|SYEM_MOUSE Probable glutamate--tRNA ligase, mitochondrial OS=Mus musculus GN=Ears2 PE=1 SV=1	0	8	3	8	3
>tr|Q3TF18|Q3TF18_MOUSE Poly [ADP-ribose] polymerase OS=Mus musculus GN=Parp1 PE=2 SV=1	0	8	3	8	3
>sp|Q8BG81|PDIP3_MOUSE Polymerase delta-interacting protein 3 OS=Mus musculus GN=Poldip3 PE=1 SV=1	1	8	45	8	45
>sp|P84089|ERH_MOUSE Enhancer of rudimentary homolog OS=Mus musculus GN=Erh PE=1 SV=1	1	8	14	8	14
>sp|Q61699|HS105_MOUSE Heat shock protein 105 kDa OS=Mus musculus GN=Hsph1 PE=1 SV=2	1	8	5	8	5
>sp|Q61656|DDX5_MOUSE Probable ATP-dependent RNA helicase DDX5 OS=Mus musculus GN=Ddx5 PE=1 SV=2	15	116	179	7.73333	11.9333
>sp|Q8VEK3|HNRPU_MOUSE Heterogeneous nuclear ribonucleoprotein U OS=Mus musculus GN=Hnrnpu PE=1 SV=1	35	268	383	7.65714	10.9429
>sp|Q7TMK9|HNRPQ_MOUSE Heterogeneous nuclear ribonucleoprotein Q OS=Mus musculus GN=Syncrip PE=1 SV=2	2	15	54	7.5	27
>sp|O89086|RBM3_MOUSE RNA-binding protein 3 OS=Mus musculus GN=Rbm3 PE=1 SV=1	0	7	20	7	20
>sp|Q8R326|PSPC1_MOUSE Paraspeckle component 1 OS=Mus musculus GN=Pspc1 PE=1 SV=1	0	7	14	7	14
>sp|P61327|MGN_MOUSE Protein mago nashi homolog OS=Mus musculus GN=Magoh PE=2 SV=1	0	7	9	7	9
>tr|Q3UK61|Q3UK61_MOUSE Succinyl-CoA:3-ketoacid-coenzyme A transferase OS=Mus musculus GN=Oxct1 PE=2 SV=1	0	7	0	7	0
>tr|Q3ULP9|Q3ULP9_MOUSE Uncharacterized protein OS=Mus musculus GN=Fubp3 PE=2 SV=1	0	7	0	7	0
>tr|Q8CFK5|Q8CFK5_MOUSE Lysine--tRNA ligase OS=Mus musculus GN=Kars PE=2 SV=1	0	7	0	7	0
>sp|Q9WUA3|PFKAP_MOUSE ATP-dependent 6-phosphofructokinase, platelet type OS=Mus musculus GN=Pfkp PE=1 SV=1	0	7	1	7	1
>sp|P48760|FOLC_MOUSE Folylpolyglutamate synthase, mitochondrial OS=Mus musculus GN=Fpgs PE=1 SV=3	0	7	1	7	1
>sp|Q8C2Q3|RBM14_MOUSE RNA-binding protein 14 OS=Mus musculus GN=Rbm14 PE=1 SV=1	3	21	48	7	16
>sp|Q60749|KHDR1_MOUSE KH domain-containing, RNA-binding, signal transduction-associated protein 1 OS=Mus musculus GN=Khdrbs1 PE=1 SV=2	2	14	16	7	8
>tr|E9PZF0|E9PZF0_MOUSE Nucleoside diphosphate kinase OS=Mus musculus GN=Gm20390 PE=3 SV=1	1	7	0	7	0
>sp|Q78PY7|SND1_MOUSE Staphylococcal nuclease domain-containing protein 1 OS=Mus musculus GN=Snd1 PE=1 SV=1	1	7	3	7	3
>sp|Q9D0E1|HNRPM_MOUSE Heterogeneous nuclear ribonucleoprotein M OS=Mus musculus GN=Hnrnpm PE=1 SV=3	32	209	363	6.53125	11.3438
>sp|P62960|YBOX1_MOUSE Nuclease-sensitive element-binding protein 1 OS=Mus musculus GN=Ybx1 PE=1 SV=3	3	19	24	6.33333	8
>tr|Q91X76|Q91X76_MOUSE 5'-nucleotidase domain-containing 2 OS=Mus musculus GN=Nt5dc2 PE=1 SV=1	3	19	6	6.33333	2
>sp|Q62093|SRSF2_MOUSE Serine/arginine-rich splicing factor 2 OS=Mus musculus GN=Srsf2 PE=1 SV=4	4	25	13	6.25	3.25
>sp|Q9CPN8|IF2B3_MOUSE Insulin-like growth factor 2 mRNA-binding protein 3 OS=Mus musculus GN=Igf2bp3 PE=1 SV=1	0	6	13	6	13
>sp|Q8VDM6|HNRL1_MOUSE Heterogeneous nuclear ribonucleoprotein U-like protein 1 OS=Mus musculus GN=Hnrnpul1 PE=1 SV=1	0	6	10	6	10
>sp|Q8VC52|RBPS2_MOUSE RNA-binding protein with multiple splicing 2 OS=Mus musculus GN=Rbpms2 PE=1 SV=1	0	6	14	6	14
>sp|Q9EPU0|RENT1_MOUSE Regulator of nonsense transcripts 1 OS=Mus musculus GN=Upf1 PE=1 SV=2	0	6	7	6	7
>tr|Q3U6X2|Q3U6X2_MOUSE Uncharacterized protein OS=Mus musculus GN=Hnrnpk PE=2 SV=1	0	6	7	6	7
>sp|B2RQC6|PYR1_MOUSE CAD protein OS=Mus musculus GN=Cad PE=1 SV=1	0	6	5	6	5
>sp|P62983|RS27A_MOUSE Ubiquitin-40S ribosomal protein S27a OS=Mus musculus GN=Rps27a PE=1 SV=2	0	6	0	6	0
>sp|P23116|EIF3A_MOUSE Eukaryotic translation initiation factor 3 subunit A OS=Mus musculus GN=Eif3a PE=1 SV=5	0	6	7	6	7
>sp|Q80Y81|RNZ2_MOUSE Zinc phosphodiesterase ELAC protein 2 OS=Mus musculus GN=Elac2 PE=1 SV=1	0	6	5	6	5
>sp|Q9CQC6|BZW1_MOUSE Basic leucine zipper and W2 domain-containing protein 1 OS=Mus musculus GN=Bzw1 PE=1 SV=1	1	6	6	6	6
>sp|P20108|PRDX3_MOUSE Thioredoxin-dependent peroxide reductase, mitochondrial OS=Mus musculus GN=Prdx3 PE=1 SV=1	1	6	2	6	2
>sp|Q99020|ROAA_MOUSE Heterogeneous nuclear ribonucleoprotein A/B OS=Mus musculus GN=Hnrnpab PE=1 SV=1	20	115	135	5.75	6.75
>sp|Q99K48|NONO_MOUSE Non-POU domain-containing octamer-binding protein OS=Mus musculus GN=Nono PE=1 SV=3	7	40	54	5.71429	7.71429
>sp|Q3TWW8|SRSF6_MOUSE Serine/arginine-rich splicing factor 6 OS=Mus musculus GN=Srsf6 PE=1 SV=1	2	11	19	5.5	9.5
>sp|Q9JII5|DAZP1_MOUSE DAZ-associated protein 1 OS=Mus musculus GN=Dazap1 PE=1 SV=2	2	11	7	5.5	3.5
>tr|Q5RJV5|Q5RJV5_MOUSE Polypyrimidine tract binding protein 1 OS=Mus musculus GN=Ptbp1 PE=2 SV=1	11	59	57	5.36364	5.18182
>sp|Q501J6|DDX17_MOUSE Probable ATP-dependent RNA helicase DDX17 OS=Mus musculus GN=Ddx17 PE=1 SV=1	3	16	21	5.33333	7
>sp|Q9D6R2|IDH3A_MOUSE Isocitrate dehydrogenase [NAD] subunit alpha, mitochondrial OS=Mus musculus GN=Idh3a PE=1 SV=1	7	36	27	5.14286	3.85714
>sp|E9Q5K9|YTDC1_MOUSE YTH domain-containing protein 1 OS=Mus musculus GN=Ythdc1 PE=1 SV=2	0	5	41	5	41
>sp|Q924H7|WAC_MOUSE WW domain-containing adapter protein with coiled-coil OS=Mus musculus GN=Wac PE=1 SV=2	0	5	29	5	29
>sp|Q61881|MCM7_MOUSE DNA replication licensing factor MCM7 OS=Mus musculus GN=Mcm7 PE=1 SV=1	0	5	20	5	20
>sp|Q99LF4|RTCB_MOUSE tRNA-splicing ligase RtcB homolog OS=Mus musculus GN=Rtcb PE=1 SV=1	0	5	9	5	9
>sp|P83917|CBX1_MOUSE Chromobox protein homolog 1 OS=Mus musculus GN=Cbx1 PE=1 SV=1	0	5	5	5	5
>sp|Q8CG76|ARK72_MOUSE Aflatoxin B1 aldehyde reductase member 2 OS=Mus musculus GN=Akr7a2 PE=1 SV=3	0	5	5	5	5
>sp|Q923Z3|MTO1_MOUSE Protein MTO1 homolog, mitochondrial OS=Mus musculus GN=Mto1 PE=2 SV=1	0	5	3	5	3
>sp|Q91YP0|L2HDH_MOUSE L-2-hydroxyglutarate dehydrogenase, mitochondrial OS=Mus musculus GN=L2hgdh PE=1 SV=1	0	5	1	5	1
>sp|Q63870|CO7A1_MOUSE Collagen alpha-1(VII) chain OS=Mus musculus GN=Col7a1 PE=1 SV=3	0	5	0	5	0
>sp|Q6ZQ08|CNOT1_MOUSE CCR4-NOT transcription complex subunit 1 OS=Mus musculus GN=Cnot1 PE=1 SV=2	0	5	0	5	0
>sp|Q80TH2|ERBIN_MOUSE Erbin OS=Mus musculus GN=Erbin PE=1 SV=3	0	5	0	5	0
>sp|Q9DCB8|ISCA2_MOUSE Iron-sulfur cluster assembly 2 homolog, mitochondrial OS=Mus musculus GN=Isca2 PE=1 SV=2	0	5	0	5	0
>tr|A2A4X6|A2A4X6_MOUSE MCG21910 OS=Mus musculus GN=Gm12355 PE=4 SV=1	0	5	0	5	0
>tr|A2AL12|A2AL12_MOUSE Heterogeneous nuclear ribonucleoprotein A3 OS=Mus musculus GN=Hnrnpa3 PE=1 SV=1	0	5	0	5	0
>tr|F8WI22|F8WI22_MOUSE Bcl-2-associated transcription factor 1 OS=Mus musculus GN=Bclaf1 PE=1 SV=1	0	5	0	5	0
>sp|Q2YDW2|MSTO1_MOUSE Protein misato homolog 1 OS=Mus musculus GN=Msto1 PE=1 SV=1	0	5	2	5	2
>sp|Q3UQ84|SYTM_MOUSE Threonine--tRNA ligase, mitochondrial OS=Mus musculus GN=Tars2 PE=1 SV=1	0	5	3	5	3
>sp|P61957|SUMO2_MOUSE Small ubiquitin-related modifier 2 OS=Mus musculus GN=Sumo2 PE=1 SV=1	0	5	2	5	2
>sp|Q3UK78|PCGF5_MOUSE Polycomb group RING finger protein 5 OS=Mus musculus GN=Pcgf5 PE=1 SV=1	0	5	0	5	0
>sp|Q9D1J3|SARNP_MOUSE SAP domain-containing ribonucleoprotein OS=Mus musculus GN=Sarnp PE=1 SV=3	1	5	19	5	19
>sp|Q8BL97|SRSF7_MOUSE Serine/arginine-rich splicing factor 7 OS=Mus musculus GN=Srsf7 PE=1 SV=1	2	10	19	5	9.5
>sp|Q3URE1|ACSF3_MOUSE Acyl-CoA synthetase family member 3, mitochondrial OS=Mus musculus GN=Acsf3 PE=1 SV=2	3	15	4	5	1.33333
>sp|P63325|RS10_MOUSE 40S ribosomal protein S10 OS=Mus musculus GN=Rps10 PE=1 SV=1	1	5	10	5	10
>tr|D3Z1S8|D3Z1S8_MOUSE 40S ribosomal protein S5 (Fragment) OS=Mus musculus GN=Rps5 PE=1 SV=1	1	5	3	5	3
>sp|Q8CC88|VWA8_MOUSE von Willebrand factor A domain-containing protein 8 OS=Mus musculus GN=Vwa8 PE=1 SV=2	1	5	0	5	0
>sp|P60867|RS20_MOUSE 40S ribosomal protein S20 OS=Mus musculus GN=Rps20 PE=1 SV=1	0	5	4	5	4
>sp|Q05920|PYC_MOUSE Pyruvate carboxylase, mitochondrial OS=Mus musculus GN=Pc PE=1 SV=1	184	864	785	4.69565	4.2663
>sp|Q9Z1Q9|SYVC_MOUSE Valine--tRNA ligase OS=Mus musculus GN=Vars PE=1 SV=1	2	9	6	4.5	3
>sp|Q99M87|DNJA3_MOUSE DnaJ homolog subfamily A member 3, mitochondrial OS=Mus musculus GN=Dnaja3 PE=1 SV=1	2	9	9	4.5	4.5
>sp|P52196|THTR_MOUSE Thiosulfate sulfurtransferase OS=Mus musculus GN=Tst PE=1 SV=3	3	13	4	4.33333	1.33333
>sp|Q8BFP9|PDK1_MOUSE [Pyruvate dehydrogenase (acetyl-transferring)] kinase isozyme 1, mitochondrial OS=Mus musculus GN=Pdk1 PE=1 SV=2	5	21	15	4.2	3
>sp|P49312|ROA1_MOUSE Heterogeneous nuclear ribonucleoprotein A1 OS=Mus musculus GN=Hnrnpa1 PE=1 SV=2	23	95	85	4.13043	3.69565
>tr|J3QNY1|J3QNY1_MOUSE Predicted pseudogene 9242 OS=Mus musculus GN=Gm9242 PE=4 SV=1	28	113	116	4.03571	4.14286
>sp|E9Q784|ZC3HD_MOUSE Zinc finger CCCH domain-containing protein 13 OS=Mus musculus GN=Zc3h13 PE=1 SV=1	0	4	42	4	42
>sp|Q9CW46|RAVR1_MOUSE Ribonucleoprotein PTB-binding 1 OS=Mus musculus GN=Raver1 PE=1 SV=2	0	4	36	4	36
>sp|Q8CH25|SLTM_MOUSE SAFB-like transcription modulator OS=Mus musculus GN=Sltm PE=1 SV=1	0	4	20	4	20
>sp|O35841|API5_MOUSE Apoptosis inhibitor 5 OS=Mus musculus GN=Api5 PE=1 SV=2	0	4	20	4	20
>sp|Q80YR5|SAFB2_MOUSE Scaffold attachment factor B2 OS=Mus musculus GN=Safb2 PE=1 SV=2	0	4	20	4	20
>sp|Q64213|SF01_MOUSE Splicing factor 1 OS=Mus musculus GN=Sf1 PE=1 SV=6	0	4	15	4	15
>sp|Q01320|TOP2A_MOUSE DNA topoisomerase 2-alpha OS=Mus musculus GN=Top2a PE=1 SV=2	0	4	10	4	10
>sp|Q9JKB3|YBOX3_MOUSE Y-box-binding protein 3 OS=Mus musculus GN=Ybx3 PE=1 SV=2	0	4	9	4	9
>sp|Q3UYV9|NCBP1_MOUSE Nuclear cap-binding protein subunit 1 OS=Mus musculus GN=Ncbp1 PE=1 SV=2	0	4	17	4	17
>sp|Q6NVF9|CPSF6_MOUSE Cleavage and polyadenylation specificity factor subunit 6 OS=Mus musculus GN=Cpsf6 PE=1 SV=1	0	4	10	4	10
>sp|P63168|DYL1_MOUSE Dynein light chain 1, cytoplasmic OS=Mus musculus GN=Dynll1 PE=1 SV=1	0	4	8	4	8
>sp|Q99M28|RNPS1_MOUSE RNA-binding protein with serine-rich domain 1 OS=Mus musculus GN=Rnps1 PE=1 SV=1	0	4	8	4	8
>sp|O35691|PININ_MOUSE Pinin OS=Mus musculus GN=Pnn PE=1 SV=4	0	4	15	4	15
>sp|Q91W39|NCOA5_MOUSE Nuclear receptor coactivator 5 OS=Mus musculus GN=Ncoa5 PE=1 SV=1	0	4	10	4	10
>sp|P47911|RL6_MOUSE 60S ribosomal protein L6 OS=Mus musculus GN=Rpl6 PE=1 SV=3	0	4	9	4	9
>sp|P97315|CSRP1_MOUSE Cysteine and glycine-rich protein 1 OS=Mus musculus GN=Csrp1 PE=1 SV=3	0	4	7	4	7
>sp|O55201|SPT5H_MOUSE Transcription elongation factor SPT5 OS=Mus musculus GN=Supt5h PE=1 SV=1	0	4	5	4	5
>sp|P10711|TCEA1_MOUSE Transcription elongation factor A protein 1 OS=Mus musculus GN=Tcea1 PE=1 SV=2	0	4	6	4	6
>sp|Q8VDP4|CCAR2_MOUSE Cell cycle and apoptosis regulator protein 2 OS=Mus musculus GN=Ccar2 PE=1 SV=2	0	4	4	4	4
>sp|Q99KP6|PRP19_MOUSE Pre-mRNA-processing factor 19 OS=Mus musculus GN=Prpf19 PE=1 SV=1	0	4	4	4	4
>sp|P97351|RS3A_MOUSE 40S ribosomal protein S3a OS=Mus musculus GN=Rps3a PE=1 SV=3	0	4	3	4	3
>tr|D3YTQ3|D3YTQ3_MOUSE Heterogeneous nuclear ribonucleoprotein D-like OS=Mus musculus GN=Hnrnpdl PE=1 SV=1	0	4	3	4	3
>sp|P52912|TIA1_MOUSE Nucleolysin TIA-1 OS=Mus musculus GN=Tia1 PE=1 SV=1	0	4	2	4	2
>sp|Q62189|SNRPA_MOUSE U1 small nuclear ribonucleoprotein A OS=Mus musculus GN=Snrpa PE=1 SV=3	0	4	2	4	2
>sp|Q8R164|BPHL_MOUSE Valacyclovir hydrolase OS=Mus musculus GN=Bphl PE=1 SV=1	0	4	2	4	2
>tr|A2ANY6|A2ANY6_MOUSE Midasin OS=Mus musculus GN=Mdn1 PE=1 SV=1	0	4	2	4	2
>sp|Q9R0P3|ESTD_MOUSE S-formylglutathione hydrolase OS=Mus musculus GN=Esd PE=1 SV=1	0	4	1	4	1
>sp|O55128|SAP18_MOUSE Histone deacetylase complex subunit SAP18 OS=Mus musculus GN=Sap18 PE=1 SV=1	0	4	0	4	0
>sp|O88466|ZN106_MOUSE Zinc finger protein 106 OS=Mus musculus GN=Znf106 PE=1 SV=3	0	4	0	4	0
>sp|O89079|COPE_MOUSE Coatomer subunit epsilon OS=Mus musculus GN=Cope PE=1 SV=3	0	4	0	4	0
>sp|P63005|LIS1_MOUSE Platelet-activating factor acetylhydrolase IB subunit alpha OS=Mus musculus GN=Pafah1b1 PE=1 SV=2	0	4	0	4	0
>sp|Q8CCI5|RYBP_MOUSE RING1 and YY1-binding protein OS=Mus musculus GN=Rybp PE=1 SV=1	0	4	0	4	0
>sp|Q9D0R2|SYTC_MOUSE Threonine--tRNA ligase, cytoplasmic OS=Mus musculus GN=Tars PE=1 SV=2	0	4	0	4	0
>tr|Q3U8V1|Q3U8V1_MOUSE Uncharacterized protein OS=Mus musculus GN=Poldip3 PE=2 SV=1	0	4	0	4	0
>tr|Q3UDA7|Q3UDA7_MOUSE Uncharacterized protein (Fragment) OS=Mus musculus GN=Npm1 PE=2 SV=1	0	4	0	4	0
>tr|Q3UPA3|Q3UPA3_MOUSE Rab GDP dissociation inhibitor (Fragment) OS=Mus musculus GN=Gdi2 PE=2 SV=1	0	4	0	4	0
>tr|V9GWY0|V9GWY0_MOUSE 40S ribosomal protein S4 OS=Mus musculus GN=Gm15013 PE=3 SV=1	0	4	0	4	0
>sp|O88291|ZN326_MOUSE DBIRD complex subunit ZNF326 OS=Mus musculus GN=Znf326 PE=1 SV=1	0	4	4	4	4
>sp|Q9CWG8|NDUF7_MOUSE Protein arginine methyltransferase NDUFAF7, mitochondrial OS=Mus musculus GN=Ndufaf7 PE=1 SV=4	0	4	3	4	3
>sp|Q91W50|CSDE1_MOUSE Cold shock domain-containing protein E1 OS=Mus musculus GN=Csde1 PE=1 SV=1	0	4	2	4	2
>sp|Q68FL6|SYMC_MOUSE Methionine--tRNA ligase, cytoplasmic OS=Mus musculus GN=Mars PE=1 SV=1	0	4	2	4	2
>sp|Q91YT7|YTHD2_MOUSE YTH domain-containing family protein 2 OS=Mus musculus GN=Ythdf2 PE=1 SV=1	0	4	2	4	2
>sp|Q8BTQ0|PCGF3_MOUSE Polycomb group RING finger protein 3 OS=Mus musculus GN=PcgF3 PE=1 SV=1	0	4	0	4	0
>tr|A0A1B0GS68|A0A1B0GS68_MOUSE Predicted gene 45713 OS=Mus musculus GN=Gm45713 PE=2 SV=1	0	4	0	4	0
>sp|Q8VDJ3|VIGLN_MOUSE Vigilin OS=Mus musculus GN=Hdlbp PE=1 SV=1	4	16	20	4	5
>sp|Q8VCW8|ACSF2_MOUSE Acyl-CoA synthetase family member 2, mitochondrial OS=Mus musculus GN=Acsf2 PE=1 SV=1	4	16	13	4	3.25
>sp|P54276|MSH6_MOUSE DNA mismatch repair protein Msh6 OS=Mus musculus GN=Msh6 PE=1 SV=3	1	4	10	4	10
>sp|Q80YD1|SUV3_MOUSE ATP-dependent RNA helicase SUPV3L1, mitochondrial OS=Mus musculus GN=Supv3l1 PE=1 SV=1	3	12	3	4	1
>sp|P14148|RL7_MOUSE 60S ribosomal protein L7 OS=Mus musculus GN=Rpl7 PE=1 SV=2	1	4	9	4	9
>sp|P68254|1433T_MOUSE 14-3-3 protein theta OS=Mus musculus GN=Ywhaq PE=1 SV=1	2	8	9	4	4.5
>sp|Q8K1J6|TRNT1_MOUSE CCA tRNA nucleotidyltransferase 1, mitochondrial OS=Mus musculus GN=Trnt1 PE=1 SV=1	2	8	2	4	1
>sp|P57784|RU2A_MOUSE U2 small nuclear ribonucleoprotein A' OS=Mus musculus GN=Snrpa1 PE=1 SV=2	1	4	4	4	4
>sp|P62320|SMD3_MOUSE Small nuclear ribonucleoprotein Sm D3 OS=Mus musculus GN=Snrpd3 PE=1 SV=1	1	4	4	4	4
>sp|Q9CPV4|GLOD4_MOUSE Glyoxalase domain-containing protein 4 OS=Mus musculus GN=Glod4 PE=1 SV=1	1	4	4	4	4
>sp|P47754|CAZA2_MOUSE F-actin-capping protein subunit alpha-2 OS=Mus musculus GN=Capza2 PE=1 SV=3	1	4	3	4	3
>sp|P59328|WDHD1_MOUSE WD repeat and HMG-box DNA-binding protein 1 OS=Mus musculus GN=Wdhd1 PE=1 SV=2	1	4	3	4	3
>sp|P62918|RL8_MOUSE 60S ribosomal protein L8 OS=Mus musculus GN=Rpl8 PE=1 SV=2	1	4	2	4	2
>sp|Q8JZN5|ACAD9_MOUSE Acyl-CoA dehydrogenase family member 9, mitochondrial OS=Mus musculus GN=Acad9 PE=1 SV=2	1	4	2	4	2
>sp|O70400|PDLI1_MOUSE PDZ and LIM domain protein 1 OS=Mus musculus GN=Pdlim1 PE=1 SV=4	1	4	3	4	3
>tr|Q61782|Q61782_MOUSE Type I epidermal keratin mRNA, 3'end (Fragment) OS=Mus musculus PE=2 SV=1	1	4	3	4	3
>sp|Q922E6|FAKD2_MOUSE FAST kinase domain-containing protein 2, mitochondrial OS=Mus musculus GN=Fastkd2 PE=2 SV=2	1	4	0	4	0
>sp|Q9CWR8|DNM3L_MOUSE DNA (cytosine-5)-methyltransferase 3-like OS=Mus musculus GN=Dnmt3l PE=1 SV=1	1	4	4	4	4
>sp|O88396|GRPE2_MOUSE GrpE protein homolog 2, mitochondrial OS=Mus musculus GN=Grpel2 PE=2 SV=2	1	4	2	4	2
>sp|P61979|HNRPK_MOUSE Heterogeneous nuclear ribonucleoprotein K OS=Mus musculus GN=Hnrnpk PE=1 SV=1	41	163	40	3.97561	0.97561
>tr|Q99K87|Q99K87_MOUSE Serine hydroxymethyltransferase OS=Mus musculus GN=Shmt2 PE=2 SV=1	17	67	39	3.94118	2.29412
>sp|Q9Z2X1|HNRPF_MOUSE Heterogeneous nuclear ribonucleoprotein F OS=Mus musculus GN=Hnrnpf PE=1 SV=3	16	62	92	3.875	5.75
>sp|O88569|ROA2_MOUSE Heterogeneous nuclear ribonucleoproteins A2/B1 OS=Mus musculus GN=Hnrnpa2b1 PE=1 SV=2	36	138	178	3.83333	4.94444
>sp|Q8VIJ6|SFPQ_MOUSE Splicing factor, proline- and glutamine-rich OS=Mus musculus GN=Sfpq PE=1 SV=1	12	46	62	3.83333	5.16667
>sp|Q6PDM2|SRSF1_MOUSE Serine/arginine-rich splicing factor 1 OS=Mus musculus GN=Srsf1 PE=1 SV=3	6	23	42	3.83333	7
>sp|P28656|NP1L1_MOUSE Nucleosome assembly protein 1-like 1 OS=Mus musculus GN=Nap1l1 PE=1 SV=2	5	19	17	3.8	3.4
>sp|P25206|MCM3_MOUSE DNA replication licensing factor MCM3 OS=Mus musculus GN=Mcm3 PE=1 SV=2	3	11	15	3.66667	5
>sp|Q91YT0|NDUV1_MOUSE NADH dehydrogenase [ubiquinone] flavoprotein 1, mitochondrial OS=Mus musculus GN=Ndufv1 PE=1 SV=1	3	11	9	3.66667	3
>sp|P62827|RAN_MOUSE GTP-binding nuclear protein Ran OS=Mus musculus GN=Ran PE=1 SV=3	4	14	13	3.5	3.25
>sp|P97311|MCM6_MOUSE DNA replication licensing factor MCM6 OS=Mus musculus GN=Mcm6 PE=1 SV=1	2	7	12	3.5	6
>sp|P62242|RS8_MOUSE 40S ribosomal protein S8 OS=Mus musculus GN=Rps8 PE=1 SV=2	2	7	9	3.5	4.5
>sp|P34884|MIF_MOUSE Macrophage migration inhibitory factor OS=Mus musculus GN=Mif PE=1 SV=2	2	7	6	3.5	3
>sp|P16125|LDHB_MOUSE L-lactate dehydrogenase B chain OS=Mus musculus GN=Ldhb PE=1 SV=2	2	7	3	3.5	1.5
>sp|Q91V92|ACLY_MOUSE ATP-citrate synthase OS=Mus musculus GN=Acly PE=1 SV=1	3	10	10	3.33333	3.33333
>tr|E9Q7L0|E9Q7L0_MOUSE Oxoglutarate dehydrogenase-like OS=Mus musculus GN=Ogdhl PE=1 SV=1	7	23	8	3.28571	1.14286
>sp|Q64737|PUR2_MOUSE Trifunctional purine biosynthetic protein adenosine-3 OS=Mus musculus GN=Gart PE=1 SV=3	4	13	16	3.25	4
>sp|Q921F2|TADBP_MOUSE TAR DNA-binding protein 43 OS=Mus musculus GN=Tardbp PE=1 SV=1	11	35	55	3.18182	5
>sp|O35737|HNRH1_MOUSE Heterogeneous nuclear ribonucleoprotein H OS=Mus musculus GN=Hnrnph1 PE=1 SV=3	14	43	88	3.07143	6.28571
>tr|E9QNN1|E9QNN1_MOUSE ATP-dependent RNA helicase A OS=Mus musculus GN=Dhx9 PE=1 SV=1	24	73	38	3.04167	1.58333
>tr|Q8C671|Q8C671_MOUSE Uncharacterized protein OS=Mus musculus GN=Srsf2 PE=2 SV=1	0	3	30	3	30
>tr|G3X9W0|G3X9W0_MOUSE Heterogeneous nuclear ribonucleoprotein D, isoform CRA_a OS=Mus musculus GN=Hnrnpd PE=1 SV=1	0	3	32	3	32
>sp|Q0P678|ZCH18_MOUSE Zinc finger CCCH domain-containing protein 18 OS=Mus musculus GN=Zc3h18 PE=1 SV=1	0	3	19	3	19
>sp|Q99JX7|NXF1_MOUSE Nuclear RNA export factor 1 OS=Mus musculus GN=Nxf1 PE=1 SV=3	0	3	17	3	17
>sp|Q8C3P7|MTA70_MOUSE N6-adenosine-methyltransferase subunit METTL3 OS=Mus musculus GN=Mettl3 PE=1 SV=2	0	3	15	3	15
>tr|Q8BQ03|Q8BQ03_MOUSE DNA helicase OS=Mus musculus GN=Mcm5 PE=2 SV=1	0	3	8	3	8
>sp|Q8BTI8|SRRM2_MOUSE Serine/arginine repetitive matrix protein 2 OS=Mus musculus GN=Srrm2 PE=1 SV=3	0	3	10	3	10
>sp|Q9D0L8|MCES_MOUSE mRNA cap guanine-N7 methyltransferase OS=Mus musculus GN=Rnmt PE=1 SV=1	0	3	11	3	11
>tr|Q3TWN5|Q3TWN5_MOUSE Uncharacterized protein OS=Mus musculus GN=Hnrnpu PE=2 SV=1	0	3	10	3	10
>sp|Q62448|IF4G2_MOUSE Eukaryotic translation initiation factor 4 gamma 2 OS=Mus musculus GN=Eif4g2 PE=1 SV=2	0	3	6	3	6
>sp|Q6P9L6|KIF15_MOUSE Kinesin-like protein KIF15 OS=Mus musculus GN=Kif15 PE=1 SV=1	0	3	6	3	6
>sp|Q8BK67|RCC2_MOUSE Protein RCC2 OS=Mus musculus GN=Rcc2 PE=1 SV=1	0	3	9	3	9
>tr|Q6A0A1|Q6A0A1_MOUSE MKIAA0224 protein (Fragment) OS=Mus musculus GN=mKIAA0224 PE=4 SV=1	0	3	5	3	5
>sp|Q9JIF0|ANM1_MOUSE Protein arginine N-methyltransferase 1 OS=Mus musculus GN=Prmt1 PE=1 SV=1	0	3	8	3	8
>sp|P62754|RS6_MOUSE 40S ribosomal protein S6 OS=Mus musculus GN=Rps6 PE=1 SV=1	0	3	6	3	6
>sp|Q99KE1|MAOM_MOUSE NAD-dependent malic enzyme, mitochondrial OS=Mus musculus GN=Me2 PE=1 SV=1	0	3	5	3	5
>sp|P53026|RL10A_MOUSE 60S ribosomal protein L10a OS=Mus musculus GN=Rpl10a PE=1 SV=3	0	3	4	3	4
>sp|Q8CJG0|AGO2_MOUSE Protein argonaute-2 OS=Mus musculus GN=Ago2 PE=1 SV=3	0	3	4	3	4
>sp|Q8VHN8|TIRR_MOUSE Tudor-interacting repair regulator protein OS=Mus musculus GN=Nudt16l1 PE=1 SV=2	0	3	4	3	4
>tr|Q3TLE4|Q3TLE4_MOUSE Uncharacterized protein OS=Mus musculus GN=Taf15 PE=2 SV=1	0	3	4	3	4
>sp|Q3US41|ESRP1_MOUSE Epithelial splicing regulatory protein 1 OS=Mus musculus GN=Esrp1 PE=1 SV=2	0	3	6	3	6
>sp|Q91VX2|UBAP2_MOUSE Ubiquitin-associated protein 2 OS=Mus musculus GN=Ubap2 PE=1 SV=1	0	3	4	3	4
>sp|Q3UJB9|EDC4_MOUSE Enhancer of mRNA-decapping protein 4 OS=Mus musculus GN=Edc4 PE=1 SV=2	0	3	3	3	3
>sp|Q9CQE8|CN166_MOUSE UPF0568 protein C14orf166 homolog OS=Mus musculus PE=1 SV=1	0	3	3	3	3
>sp|Q9EPU4|CPSF1_MOUSE Cleavage and polyadenylation specificity factor subunit 1 OS=Mus musculus GN=Cpsf1 PE=1 SV=1	0	3	3	3	3
>sp|Q9JKY0|CNOT9_MOUSE CCR4-NOT transcription complex subunit 9 OS=Mus musculus GN=Cnot9 PE=1 SV=1	0	3	3	3	3
>sp|Q9QYI3|DNJC7_MOUSE DnaJ homolog subfamily C member 7 OS=Mus musculus GN=Dnajc7 PE=1 SV=2	0	3	3	3	3
>sp|Q9WVA4|TAGL2_MOUSE Transgelin-2 OS=Mus musculus GN=Tagln2 PE=1 SV=4	0	3	3	3	3
>tr|A0A0R4J1E2|A0A0R4J1E2_MOUSE Elongation factor 1-delta OS=Mus musculus GN=Eef1d PE=1 SV=1	0	3	3	3	3
>tr|D3YWX2|D3YWX2_MOUSE YLP motif-containing protein 1 OS=Mus musculus GN=Ylpm1 PE=1 SV=2	0	3	3	3	3
>sp|P63085|MK01_MOUSE Mitogen-activated protein kinase 1 OS=Mus musculus GN=Mapk1 PE=1 SV=3	0	3	2	3	2
>sp|Q64105|SPRE_MOUSE Sepiapterin reductase OS=Mus musculus GN=Spr PE=1 SV=1	0	3	2	3	2
>sp|Q9JKF7|RM39_MOUSE 39S ribosomal protein L39, mitochondrial OS=Mus musculus GN=Mrpl39 PE=1 SV=4	0	3	2	3	2
>sp|P62855|RS26_MOUSE 40S ribosomal protein S26 OS=Mus musculus GN=Rps26 PE=1 SV=3	0	3	1	3	1
>sp|P99027|RLA2_MOUSE 60S acidic ribosomal protein P2 OS=Mus musculus GN=Rplp2 PE=1 SV=3	0	3	1	3	1
>sp|Q3U2A8|SYVM_MOUSE Valine--tRNA ligase, mitochondrial OS=Mus musculus GN=Vars2 PE=1 SV=2	0	3	1	3	1
>sp|P07903|ERCC1_MOUSE DNA excision repair protein ERCC-1 OS=Mus musculus GN=Ercc1 PE=2 SV=2	0	3	0	3	0
>sp|P61027|RAB10_MOUSE Ras-related protein Rab-10 OS=Mus musculus GN=Rab10 PE=1 SV=1	0	3	0	3	0
>sp|P63330|PP2AA_MOUSE Serine/threonine-protein phosphatase 2A catalytic subunit alpha isoform OS=Mus musculus GN=Ppp2ca PE=1 SV=1	0	3	0	3	0
>sp|Q80TF6|STAR9_MOUSE StAR-related lipid transfer protein 9 OS=Mus musculus GN=Stard9 PE=1 SV=2	0	3	0	3	0
>sp|Q8BHD7|PTBP3_MOUSE Polypyrimidine tract-binding protein 3 OS=Mus musculus GN=Ptbp3 PE=1 SV=1	0	3	0	3	0
>sp|Q91V12|BACH_MOUSE Cytosolic acyl coenzyme A thioester hydrolase OS=Mus musculus GN=Acot7 PE=1 SV=2	0	3	0	3	0
>sp|Q9CQE1|NPS3B_MOUSE Protein NipSnap homolog 3B OS=Mus musculus GN=Nipsnap3b PE=1 SV=1	0	3	0	3	0
>sp|Q9CQX8|RT36_MOUSE 28S ribosomal protein S36, mitochondrial OS=Mus musculus GN=Mrps36 PE=1 SV=1	0	3	0	3	0
>sp|Q9Z1Q5|CLIC1_MOUSE Chloride intracellular channel protein 1 OS=Mus musculus GN=Clic1 PE=1 SV=3	0	3	0	3	0
>sp|Q9Z2I0|LETM1_MOUSE Mitochondrial proton/calcium exchanger protein OS=Mus musculus GN=Letm1 PE=1 SV=1	0	3	0	3	0
>tr|A0A087WNS0|A0A087WNS0_MOUSE 60S ribosomal protein L3 OS=Mus musculus GN=Rpl3 PE=1 SV=1	0	3	0	3	0
>tr|F6VQH5|F6VQH5_MOUSE Heterogeneous nuclear ribonucleoprotein D-like (Fragment) OS=Mus musculus GN=Hnrnpdl PE=1 SV=1	0	3	0	3	0
>tr|F6YJB6|F6YJB6_MOUSE Predicted gene, 28036 (Fragment) OS=Mus musculus GN=Gm28036 PE=4 SV=1	0	3	0	3	0
>tr|Q3UB60|Q3UB60_MOUSE Uncharacterized protein OS=Mus musculus GN=Ppid PE=2 SV=1	0	3	0	3	0
>tr|Q3UBQ4|Q3UBQ4_MOUSE Uncharacterized protein OS=Mus musculus GN=Actb PE=2 SV=1	0	3	0	3	0
>tr|Q8BIV6|Q8BIV6_MOUSE Uncharacterized protein OS=Mus musculus GN=Akr1b10 PE=2 SV=1	0	3	0	3	0
>tr|Q9D4K1|Q9D4K1_MOUSE Uncharacterized protein OS=Mus musculus GN=Tex21 PE=2 SV=1	0	3	0	3	0
>sp|Q8CI61|BAG4_MOUSE BAG family molecular chaperone regulator 4 OS=Mus musculus GN=Bag4 PE=1 SV=2	0	3	2	3	2
>sp|O70310|NMT1_MOUSE Glycylpeptide N-tetradecanoyltransferase 1 OS=Mus musculus GN=Nmt1 PE=1 SV=1	0	3	1	3	1
>tr|Q3USS5|Q3USS5_MOUSE Uncharacterized protein OS=Mus musculus GN=Lrp8os2 PE=2 SV=1	0	3	0	3	0
>sp|P97855|G3BP1_MOUSE Ras GTPase-activating protein-binding protein 1 OS=Mus musculus GN=G3bp1 PE=1 SV=1	4	12	15	3	3.75
>sp|Q9CQF3|CPSF5_MOUSE Cleavage and polyadenylation specificity factor subunit 5 OS=Mus musculus GN=Nudt21 PE=1 SV=1	2	6	12	3	6
>sp|Q99L13|3HIDH_MOUSE 3-hydroxyisobutyrate dehydrogenase, mitochondrial OS=Mus musculus GN=Hibadh PE=1 SV=1	3	9	3	3	1
>sp|Q9CX34|SGT1_MOUSE Protein SGT1 homolog OS=Mus musculus GN=Sugt1 PE=1 SV=3	3	9	2	3	0.666667
>sp|O35286|DHX15_MOUSE Pre-mRNA-splicing factor ATP-dependent RNA helicase DHX15 OS=Mus musculus GN=Dhx15 PE=1 SV=2	2	6	15	3	7.5
>sp|Q9DBR0|AKAP8_MOUSE A-kinase anchor protein 8 OS=Mus musculus GN=Akap8 PE=1 SV=1	1	3	13	3	13
>sp|Q3TIU4|PDE12_MOUSE 2',5'-phosphodiesterase 12 OS=Mus musculus GN=Pde12 PE=1 SV=2	2	6	1	3	0.5
>sp|Q8VE38|OXND1_MOUSE Oxidoreductase NAD-binding domain-containing protein 1 OS=Mus musculus GN=Oxnad1 PE=1 SV=2	2	6	0	3	0
>sp|Q6P5F9|XPO1_MOUSE Exportin-1 OS=Mus musculus GN=Xpo1 PE=1 SV=1	2	6	7	3	3.5
>sp|Q9CQ65|MTAP_MOUSE S-methyl-5'-thioadenosine phosphorylase OS=Mus musculus GN=Mtap PE=1 SV=1	2	6	8	3	4
>sp|Q01853|TERA_MOUSE Transitional endoplasmic reticulum ATPase OS=Mus musculus GN=Vcp PE=1 SV=4	1	3	6	3	6
>sp|P42208|SEPT2_MOUSE Septin-2 OS=Mus musculus GN=Sept2 PE=1 SV=2	1	3	3	3	3
>sp|Q9ER72|SYCC_MOUSE Cysteine--tRNA ligase, cytoplasmic OS=Mus musculus GN=Cars PE=1 SV=2	1	3	3	3	3
>sp|P60122|RUVB1_MOUSE RuvB-like 1 OS=Mus musculus GN=Ruvbl1 PE=1 SV=1	1	3	2	3	2
>sp|O88346|TNNT1_MOUSE Troponin T, slow skeletal muscle OS=Mus musculus GN=Tnnt1 PE=2 SV=3	1	3	0	3	0
>sp|Q3UFF7|LYPL1_MOUSE Lysophospholipase-like protein 1 OS=Mus musculus GN=Lyplal1 PE=1 SV=3	1	3	0	3	0
>sp|Q8R3F5|FABD_MOUSE Malonyl-CoA-acyl carrier protein transacylase, mitochondrial OS=Mus musculus GN=Mcat PE=1 SV=3	1	3	0	3	0
>sp|Q3UFY8|MRRP1_MOUSE Mitochondrial ribonuclease P protein 1 OS=Mus musculus GN=Trmt10c PE=1 SV=2	1	3	0	3	0
>sp|Q61937|NPM_MOUSE Nucleophosmin OS=Mus musculus GN=Npm1 PE=1 SV=1	6	17	18	2.83333	3
>sp|O35326|SRSF5_MOUSE Serine/arginine-rich splicing factor 5 OS=Mus musculus GN=Srsf5 PE=1 SV=2	4	11	15	2.75	3.75
>sp|Q9CWZ3|RBM8A_MOUSE RNA-binding protein 8A OS=Mus musculus GN=Rbm8a PE=1 SV=4	3	8	15	2.66667	5
>sp|P61222|ABCE1_MOUSE ATP-binding cassette sub-family E member 1 OS=Mus musculus GN=Abce1 PE=1 SV=1	3	8	10	2.66667	3.33333
>sp|Q8K310|MATR3_MOUSE Matrin-3 OS=Mus musculus GN=Matr3 PE=1 SV=1	18	46	57	2.55556	3.16667
>sp|Q62318|TIF1B_MOUSE Transcription intermediary factor 1-beta OS=Mus musculus GN=Trim28 PE=1 SV=3	15	38	54	2.53333	3.6
>sp|P70372|ELAV1_MOUSE ELAV-like protein 1 OS=Mus musculus GN=Elavl1 PE=1 SV=2	12	30	41	2.5	3.41667
>sp|Q9EQ20|MMSA_MOUSE Methylmalonate-semialdehyde dehydrogenase [acylating], mitochondrial OS=Mus musculus GN=Aldh6a1 PE=1 SV=1	6	15	10	2.5	1.66667
>sp|P06745|G6PI_MOUSE Glucose-6-phosphate isomerase OS=Mus musculus GN=Gpi PE=1 SV=4	4	10	11	2.5	2.75
>sp|P54823|DDX6_MOUSE Probable ATP-dependent RNA helicase DDX6 OS=Mus musculus GN=Ddx6 PE=1 SV=1	4	10	7	2.5	1.75
>sp|Q9CQA3|SDHB_MOUSE Succinate dehydrogenase [ubiquinone] iron-sulfur subunit, mitochondrial OS=Mus musculus GN=Sdhb PE=1 SV=1	2	5	6	2.5	3
>sp|P62137|PP1A_MOUSE Serine/threonine-protein phosphatase PP1-alpha catalytic subunit OS=Mus musculus GN=Ppp1ca PE=1 SV=1	2	5	4	2.5	2
>sp|Q9CQ48|NUDC2_MOUSE NudC domain-containing protein 2 OS=Mus musculus GN=Nudcd2 PE=1 SV=1	2	5	4	2.5	2
>sp|P84078|ARF1_MOUSE ADP-ribosylation factor 1 OS=Mus musculus GN=Arf1 PE=1 SV=2	2	5	3	2.5	1.5
>sp|Q9DCT2|NDUS3_MOUSE NADH dehydrogenase [ubiquinone] iron-sulfur protein 3, mitochondrial OS=Mus musculus GN=Ndufs3 PE=1 SV=2	2	5	1	2.5	0.5
>sp|Q8BWY3|ERF1_MOUSE Eukaryotic peptide chain release factor subunit 1 OS=Mus musculus GN=Etf1 PE=1 SV=4	2	5	7	2.5	3.5
>sp|Q9D0I9|SYRC_MOUSE Arginine--tRNA ligase, cytoplasmic OS=Mus musculus GN=Rars PE=1 SV=2	5	12	13	2.4	2.6
>sp|P97930|KTHY_MOUSE Thymidylate kinase OS=Mus musculus GN=Dtymk PE=1 SV=2	6	14	17	2.33333	2.83333
>sp|Q9R0N0|GALK1_MOUSE Galactokinase OS=Mus musculus GN=Galk1 PE=1 SV=2	3	7	5	2.33333	1.66667
>sp|Q91WM2|HDHD5_MOUSE Haloacid dehalogenase-like hydrolase domain-containing 5 OS=Mus musculus GN=Hdhd5 PE=1 SV=1	3	7	5	2.33333	1.66667
>sp|O08749|DLDH_MOUSE Dihydrolipoyl dehydrogenase, mitochondrial OS=Mus musculus GN=Dld PE=1 SV=2	7	16	5	2.28571	0.714286
>sp|Q60759|GCDH_MOUSE Glutaryl-CoA dehydrogenase, mitochondrial OS=Mus musculus GN=Gcdh PE=1 SV=2	11	25	19	2.27273	1.72727
>sp|Q9DC61|MPPA_MOUSE Mitochondrial-processing peptidase subunit alpha OS=Mus musculus GN=Pmpca PE=1 SV=1	12	27	17	2.25	1.41667
>sp|P32067|LA_MOUSE Lupus La protein homolog OS=Mus musculus GN=Ssb PE=1 SV=1	4	9	23	2.25	5.75
>sp|Q6ZWN5|RS9_MOUSE 40S ribosomal protein S9 OS=Mus musculus GN=Rps9 PE=1 SV=3	4	9	16	2.25	4
>sp|Q60597|ODO1_MOUSE 2-oxoglutarate dehydrogenase, mitochondrial OS=Mus musculus GN=Ogdh PE=1 SV=3	8	18	1	2.25	0.125
>sp|Q9CXC3|MGME1_MOUSE Mitochondrial genome maintenance exonuclease 1 OS=Mus musculus GN=Mgme1 PE=2 SV=1	4	9	5	2.25	1.25
>sp|P56959|FUS_MOUSE RNA-binding protein FUS OS=Mus musculus GN=Fus PE=1 SV=1	9	20	21	2.22222	2.33333
>sp|Q9CWJ9|PUR9_MOUSE Bifunctional purine biosynthesis protein PURH OS=Mus musculus GN=Atic PE=1 SV=2	10	22	19	2.2	1.9
>sp|P70296|PEBP1_MOUSE Phosphatidylethanolamine-binding protein 1 OS=Mus musculus GN=Pebp1 PE=1 SV=3	5	11	12	2.2	2.4
>sp|Q8VDD5|MYH9_MOUSE Myosin-9 OS=Mus musculus GN=Myh9 PE=1 SV=4	11	24	13	2.18182	1.18182
>sp|O88986|KBL_MOUSE 2-amino-3-ketobutyrate coenzyme A ligase, mitochondrial OS=Mus musculus GN=Gcat PE=1 SV=2	12	26	22	2.16667	1.83333
>sp|P68040|RACK1_MOUSE Receptor of activated protein C kinase 1 OS=Mus musculus GN=Rack1 PE=1 SV=3	12	26	21	2.16667	1.75
>sp|Q9JHS4|CLPX_MOUSE ATP-dependent Clp protease ATP-binding subunit clpX-like, mitochondrial OS=Mus musculus GN=Clpx PE=1 SV=2	9	19	11	2.11111	1.22222
>sp|Q8BGE7|TRIM6_MOUSE Tripartite motif-containing protein 6 OS=Mus musculus GN=Trim6 PE=1 SV=1	0	2	30	2	30
>tr|Q3U566|Q3U566_MOUSE MCG4647 OS=Mus musculus GN=Hmgb2 PE=2 SV=1	0	2	21	2	21
>tr|Q3UTB8|Q3UTB8_MOUSE GrpE protein homolog OS=Mus musculus GN=Grpel1 PE=2 SV=1	0	2	16	2	16
>sp|Q91ZW3|SMCA5_MOUSE SWI/SNF-related matrix-associated actin-dependent regulator of chromatin subfamily A member 5 OS=Mus musculus GN=Smarca5 PE=1 SV=1	0	2	12	2	12
>sp|Q3UEB3|PUF60_MOUSE Poly(U)-binding-splicing factor PUF60 OS=Mus musculus GN=Puf60 PE=1 SV=2	0	2	9	2	9
>sp|Q9CY57|CHTOP_MOUSE Chromatin target of PRMT1 protein OS=Mus musculus GN=Chtop PE=1 SV=2	0	2	15	2	15
>sp|Q8R4X3|RBM12_MOUSE RNA-binding protein 12 OS=Mus musculus GN=Rbm12 PE=1 SV=3	0	2	11	2	11
>sp|O08528|HXK2_MOUSE Hexokinase-2 OS=Mus musculus GN=Hk2 PE=1 SV=1	0	2	7	2	7
>sp|Q5SFM8|RBM27_MOUSE RNA-binding protein 27 OS=Mus musculus GN=Rbm27 PE=1 SV=3	0	2	7	2	7
>sp|Q921F4|HNRLL_MOUSE Heterogeneous nuclear ribonucleoprotein L-like OS=Mus musculus GN=Hnrnpll PE=1 SV=3	0	2	9	2	9
>sp|P63323|RS12_MOUSE 40S ribosomal protein S12 OS=Mus musculus GN=Rps12 PE=1 SV=2	0	2	6	2	6
>tr|Q80TU6|Q80TU6_MOUSE MKIAA0670 protein (Fragment) OS=Mus musculus GN=Acin1 PE=2 SV=1	0	2	10	2	10
>sp|Q5SWD9|TSR1_MOUSE Pre-rRNA-processing protein TSR1 homolog OS=Mus musculus GN=Tsr1 PE=1 SV=1	0	2	9	2	9
>sp|Q810A7|DDX42_MOUSE ATP-dependent RNA helicase DDX42 OS=Mus musculus GN=Ddx42 PE=1 SV=3	0	2	8	2	8
>sp|P62270|RS18_MOUSE 40S ribosomal protein S18 OS=Mus musculus GN=Rps18 PE=1 SV=3	0	2	5	2	5
>sp|Q9D8E6|RL4_MOUSE 60S ribosomal protein L4 OS=Mus musculus GN=Rpl4 PE=1 SV=3	0	2	5	2	5
>sp|Q8BJ05|ZC3HE_MOUSE Zinc finger CCCH domain-containing protein 14 OS=Mus musculus GN=Zc3h14 PE=1 SV=1	0	2	8	2	8
>sp|O70194|EIF3D_MOUSE Eukaryotic translation initiation factor 3 subunit D OS=Mus musculus GN=Eif3d PE=1 SV=2	0	2	6	2	6
>sp|O35685|NUDC_MOUSE Nuclear migration protein nudC OS=Mus musculus GN=Nudc PE=1 SV=1	0	2	4	2	4
>sp|P18608|HMGN1_MOUSE Non-histone chromosomal protein HMG-14 OS=Mus musculus GN=Hmgn1 PE=1 SV=2	0	2	4	2	4
>sp|P23249|MOV10_MOUSE Putative helicase MOV-10 OS=Mus musculus GN=Mov10 PE=1 SV=2	0	2	4	2	4
>sp|Q8BGD9|IF4B_MOUSE Eukaryotic translation initiation factor 4B OS=Mus musculus GN=Eif4b PE=1 SV=1	0	2	6	2	6
>sp|Q8BGJ9|U2AF4_MOUSE Splicing factor U2AF 26 kDa subunit OS=Mus musculus GN=U2af1l4 PE=1 SV=1	0	2	5	2	5
>sp|Q8JZQ9|EIF3B_MOUSE Eukaryotic translation initiation factor 3 subunit B OS=Mus musculus GN=Eif3b PE=1 SV=1	0	2	5	2	5
>sp|Q99KQ4|NAMPT_MOUSE Nicotinamide phosphoribosyltransferase OS=Mus musculus GN=Nampt PE=1 SV=1	0	2	5	2	5
>sp|Q3UKJ7|SMU1_MOUSE WD40 repeat-containing protein SMU1 OS=Mus musculus GN=Smu1 PE=2 SV=2	0	2	4	2	4
>sp|P70698|PYRG1_MOUSE CTP synthase 1 OS=Mus musculus GN=Ctps1 PE=1 SV=2	0	2	3	2	3
>sp|Q3U1J4|DDB1_MOUSE DNA damage-binding protein 1 OS=Mus musculus GN=Ddb1 PE=1 SV=2	0	2	3	2	3
>sp|Q6ZWU9|RS27_MOUSE 40S ribosomal protein S27 OS=Mus musculus GN=Rps27 PE=1 SV=3	0	2	3	2	3
>sp|Q8BFY9|TNPO1_MOUSE Transportin-1 OS=Mus musculus GN=Tnpo1 PE=1 SV=2	0	2	3	2	3
>tr|Q792Z1|Q792Z1_MOUSE MCG140784 OS=Mus musculus GN=Try10 PE=1 SV=1	0	2	3	2	3
>sp|P70333|HNRH2_MOUSE Heterogeneous nuclear ribonucleoprotein H2 OS=Mus musculus GN=Hnrnph2 PE=1 SV=1	0	2	4	2	4
>tr|A0A140LHC3|A0A140LHC3_MOUSE Glutamine--tRNA ligase OS=Mus musculus GN=Qars PE=1 SV=1	0	2	4	2	4
>sp|B7ZMP1|XPP3_MOUSE Probable Xaa-Pro aminopeptidase 3 OS=Mus musculus GN=Xpnpep3 PE=1 SV=1	0	2	3	2	3
>sp|A2AGT5|CKAP5_MOUSE Cytoskeleton-associated protein 5 OS=Mus musculus GN=Ckap5 PE=1 SV=1	0	2	2	2	2
>sp|O35493|CLK4_MOUSE Dual specificity protein kinase CLK4 OS=Mus musculus GN=Clk4 PE=1 SV=1	0	2	2	2	2
>sp|O55091|IMPCT_MOUSE Protein IMPACT OS=Mus musculus GN=Impact PE=1 SV=2	0	2	2	2	2
>sp|P00493|HPRT_MOUSE Hypoxanthine-guanine phosphoribosyltransferase OS=Mus musculus GN=Hprt1 PE=1 SV=3	0	2	2	2	2
>sp|P43247|MSH2_MOUSE DNA mismatch repair protein Msh2 OS=Mus musculus GN=Msh2 PE=1 SV=1	0	2	2	2	2
>sp|P60766|CDC42_MOUSE Cell division control protein 42 homolog OS=Mus musculus GN=Cdc42 PE=1 SV=2	0	2	2	2	2
>sp|Q3UUI3|THEM4_MOUSE Acyl-coenzyme A thioesterase THEM4 OS=Mus musculus GN=Them4 PE=1 SV=1	0	2	2	2	2
>sp|Q4VAA2|CDV3_MOUSE Protein CDV3 OS=Mus musculus GN=Cdv3 PE=1 SV=2	0	2	2	2	2
>sp|Q8BKI2|TNR6B_MOUSE Trinucleotide repeat-containing gene 6B protein OS=Mus musculus GN=Tnrc6b PE=1 SV=2	0	2	2	2	2
>sp|Q9CPU0|LGUL_MOUSE Lactoylglutathione lyase OS=Mus musculus GN=Glo1 PE=1 SV=3	0	2	2	2	2
>sp|Q9JHI5|IVD_MOUSE Isovaleryl-CoA dehydrogenase, mitochondrial OS=Mus musculus GN=Ivd PE=1 SV=1	0	2	2	2	2
>sp|O54962|BAF_MOUSE Barrier-to-autointegration factor OS=Mus musculus GN=Banf1 PE=1 SV=1	0	2	1	2	1
>sp|P59708|SF3B6_MOUSE Splicing factor 3B subunit 6 OS=Mus musculus GN=Sf3b6 PE=1 SV=1	0	2	1	2	1
>sp|P62317|SMD2_MOUSE Small nuclear ribonucleoprotein Sm D2 OS=Mus musculus GN=Snrpd2 PE=1 SV=1	0	2	1	2	1
>sp|P62830|RL23_MOUSE 60S ribosomal protein L23 OS=Mus musculus GN=Rpl23 PE=1 SV=1	0	2	1	2	1
>sp|Q07813|BAX_MOUSE Apoptosis regulator BAX OS=Mus musculus GN=Bax PE=1 SV=1	0	2	1	2	1
>sp|Q7TNP2|2AAB_MOUSE Serine/threonine-protein phosphatase 2A 65 kDa regulatory subunit A beta isoform OS=Mus musculus GN=Ppp2r1b PE=1 SV=2	0	2	1	2	1
>sp|Q8R3K3|PTCD2_MOUSE Pentatricopeptide repeat-containing protein 2, mitochondrial OS=Mus musculus GN=Ptcd2 PE=1 SV=1	0	2	1	2	1
>sp|Q9CPR4|RL17_MOUSE 60S ribosomal protein L17 OS=Mus musculus GN=Rpl17 PE=1 SV=3	0	2	1	2	1
>sp|Q9D1A2|CNDP2_MOUSE Cytosolic non-specific dipeptidase OS=Mus musculus GN=Cndp2 PE=1 SV=1	0	2	1	2	1
>sp|Q9DBF1|AL7A1_MOUSE Alpha-aminoadipic semialdehyde dehydrogenase OS=Mus musculus GN=Aldh7a1 PE=1 SV=4	0	2	1	2	1
>tr|F8WGL3|F8WGL3_MOUSE Cofilin-1 OS=Mus musculus GN=Cfl1 PE=1 SV=1	0	2	1	2	1
>sp|O08638|MYH11_MOUSE Myosin-11 OS=Mus musculus GN=Myh11 PE=1 SV=1	0	2	0	2	0
>sp|O88844|IDHC_MOUSE Isocitrate dehydrogenase [NADP] cytoplasmic OS=Mus musculus GN=Idh1 PE=1 SV=2	0	2	0	2	0
>sp|P11157|RIR2_MOUSE Ribonucleoside-diphosphate reductase subunit M2 OS=Mus musculus GN=Rrm2 PE=1 SV=1	0	2	0	2	0
>sp|P15626|GSTM2_MOUSE Glutathione S-transferase Mu 2 OS=Mus musculus GN=Gstm2 PE=1 SV=2	0	2	0	2	0
>sp|P38060|HMGCL_MOUSE Hydroxymethylglutaryl-CoA lyase, mitochondrial OS=Mus musculus GN=Hmgcl PE=1 SV=2	0	2	0	2	0
>sp|P55821|STMN2_MOUSE Stathmin-2 OS=Mus musculus GN=Stmn2 PE=1 SV=1	0	2	0	2	0
>sp|P62880|GBB2_MOUSE Guanine nucleotide-binding protein G(I)/G(S)/G(T) subunit beta-2 OS=Mus musculus GN=Gnb2 PE=1 SV=3	0	2	0	2	0
>sp|P83882|RL36A_MOUSE 60S ribosomal protein L36a OS=Mus musculus GN=Rpl36a PE=1 SV=2	0	2	0	2	0
>sp|P97868|RBBP6_MOUSE E3 ubiquitin-protein ligase RBBP6 OS=Mus musculus GN=Rbbp6 PE=1 SV=5	0	2	0	2	0
>sp|Q3UHX2|HAP28_MOUSE 28 kDa heat- and acid-stable phosphoprotein OS=Mus musculus GN=Pdap1 PE=1 SV=1	0	2	0	2	0
>sp|Q60996|2A5G_MOUSE Serine/threonine-protein phosphatase 2A 56 kDa regulatory subunit gamma isoform OS=Mus musculus GN=Ppp2r5c PE=1 SV=2	0	2	0	2	0
>sp|Q61733|RT31_MOUSE 28S ribosomal protein S31, mitochondrial OS=Mus musculus GN=Mrps31 PE=1 SV=1	0	2	0	2	0
>sp|Q6PCN3|TTBK1_MOUSE Tau-tubulin kinase 1 OS=Mus musculus GN=Ttbk1 PE=1 SV=3	0	2	0	2	0
>sp|Q8C7Q4|RBM4_MOUSE RNA-binding protein 4 OS=Mus musculus GN=Rbm4 PE=1 SV=1	0	2	0	2	0
>sp|Q8CAY6|THIC_MOUSE Acetyl-CoA acetyltransferase, cytosolic OS=Mus musculus GN=Acat2 PE=1 SV=2	0	2	0	2	0
>sp|Q8K3A0|HSC20_MOUSE Iron-sulfur cluster co-chaperone protein HscB, mitochondrial OS=Mus musculus GN=Hscb PE=1 SV=2	0	2	0	2	0
>sp|Q8R4N0|CLYBL_MOUSE Citrate lyase subunit beta-like protein, mitochondrial OS=Mus musculus GN=Clybl PE=1 SV=2	0	2	0	2	0
>sp|Q91VT4|CBR4_MOUSE Carbonyl reductase family member 4 OS=Mus musculus GN=Cbr4 PE=1 SV=2	0	2	0	2	0
>sp|Q920E5|FPPS_MOUSE Farnesyl pyrophosphate synthase OS=Mus musculus GN=Fdps PE=1 SV=1	0	2	0	2	0
>sp|Q99LB2|DHRS4_MOUSE Dehydrogenase/reductase SDR family member 4 OS=Mus musculus GN=Dhrs4 PE=1 SV=3	0	2	0	2	0
>sp|Q9CPS7|PNO1_MOUSE RNA-binding protein PNO1 OS=Mus musculus GN=Pno1 PE=1 SV=1	0	2	0	2	0
>sp|Q9D868|PPIH_MOUSE Peptidyl-prolyl cis-trans isomerase H OS=Mus musculus GN=Ppih PE=1 SV=1	0	2	0	2	0
>sp|Q9DBB1|DUS6_MOUSE Dual specificity protein phosphatase 6 OS=Mus musculus GN=Dusp6 PE=1 SV=1	0	2	0	2	0
>sp|Q9DBL7|COASY_MOUSE Bifunctional coenzyme A synthase OS=Mus musculus GN=Coasy PE=1 SV=2	0	2	0	2	0
>sp|Q9R210|TFEB_MOUSE Transcription factor EB OS=Mus musculus GN=Tfeb PE=1 SV=2	0	2	0	2	0
>sp|Q9Z0S1|BPNT1_MOUSE 3'(2'),5'-bisphosphate nucleotidase 1 OS=Mus musculus GN=Bpnt1 PE=1 SV=2	0	2	0	2	0
>tr|A0A1B0GRW3|A0A1B0GRW3_MOUSE RuvB-like helicase (Fragment) OS=Mus musculus GN=Ruvbl2 PE=1 SV=1	0	2	0	2	0
>tr|A1L311|A1L311_MOUSE Family with sequence similarity 13, member C OS=Mus musculus GN=Fam13c PE=2 SV=1	0	2	0	2	0
>tr|A2AW41|A2AW41_MOUSE Heterogeneous nuclear ribonucleoprotein R (Fragment) OS=Mus musculus GN=Hnrnpr PE=1 SV=1	0	2	0	2	0
>tr|B2RQ13|B2RQ13_MOUSE X99384 protein OS=Mus musculus GN=Pald1 PE=2 SV=1	0	2	0	2	0
>tr|D3YW26|D3YW26_MOUSE Transcriptional adaptor 2B OS=Mus musculus GN=Tada2b PE=1 SV=1	0	2	0	2	0
>tr|D3YZC9|D3YZC9_MOUSE Splicing factor 1 OS=Mus musculus GN=Sf1 PE=1 SV=1	0	2	0	2	0
>tr|F7D3P0|F7D3P0_MOUSE Iron-sulfur protein NUBPL (Fragment) OS=Mus musculus GN=Nubpl PE=1 SV=1	0	2	0	2	0
>tr|G3UZ34|G3UZ34_MOUSE 116 kDa U5 small nuclear ribonucleoprotein component OS=Mus musculus GN=Eftud2 PE=1 SV=1	0	2	0	2	0
>tr|Q1JUQ8|Q1JUQ8_MOUSE FK506 Binding Protein12-T1 OS=Mus musculus GN=Fkbp1a PE=2 SV=1	0	2	0	2	0
>tr|Q3UD26|Q3UD26_MOUSE Uncharacterized protein OS=Mus musculus GN=Psmd14 PE=2 SV=1	0	2	0	2	0
>tr|Q3UUD9|Q3UUD9_MOUSE Tyrosine--tRNA ligase OS=Mus musculus GN=Yars2 PE=2 SV=1	0	2	0	2	0
>tr|Q8C586|Q8C586_MOUSE Uncharacterized protein OS=Mus musculus GN=Rbpms PE=2 SV=1	0	2	0	2	0
>sp|Q91VK1|BZW2_MOUSE Basic leucine zipper and W2 domain-containing protein 2 OS=Mus musculus GN=Bzw2 PE=1 SV=1	0	2	1	2	1
>sp|Q9DBL1|ACDSB_MOUSE Short/branched chain specific acyl-CoA dehydrogenase, mitochondrial OS=Mus musculus GN=Acadsb PE=1 SV=1	0	2	0	2	0
>tr|Q4FK53|Q4FK53_MOUSE Sp100 protein OS=Mus musculus GN=Sp100 PE=2 SV=1	0	2	0	2	0
>sp|P09405|NUCL_MOUSE Nucleolin OS=Mus musculus GN=Ncl PE=1 SV=2	17	34	56	2	3.29412
>sp|P84104|SRSF3_MOUSE Serine/arginine-rich splicing factor 3 OS=Mus musculus GN=Srsf3 PE=1 SV=1	7	14	34	2	4.85714
>tr|A2AJ72|A2AJ72_MOUSE Far upstream element (FUSE)-binding protein 3 OS=Mus musculus GN=Fubp3 PE=1 SV=1	5	10	23	2	4.6
>sp|P46664|PURA2_MOUSE Adenylosuccinate synthetase isozyme 2 OS=Mus musculus GN=Adss PE=1 SV=2	4	8	14	2	3.5
>sp|Q9D6S7|RRFM_MOUSE Ribosome-recycling factor, mitochondrial OS=Mus musculus GN=Mrrf PE=1 SV=1	5	10	3	2	0.6
>sp|P62984|RL40_MOUSE Ubiquitin-60S ribosomal protein L40 OS=Mus musculus GN=Uba52 PE=1 SV=2	7	14	12	2	1.71429
>sp|Q9WVB0|RBPMS_MOUSE RNA-binding protein with multiple splicing OS=Mus musculus GN=Rbpms PE=1 SV=2	4	8	16	2	4
>sp|Q9DBJ1|PGAM1_MOUSE Phosphoglycerate mutase 1 OS=Mus musculus GN=Pgam1 PE=1 SV=3	4	8	14	2	3.5
>sp|Q8CFA2|GCST_MOUSE Aminomethyltransferase, mitochondrial OS=Mus musculus GN=Amt PE=1 SV=1	5	10	1	2	0.2
>sp|Q9CQQ7|AT5F1_MOUSE ATP synthase F(0) complex subunit B1, mitochondrial OS=Mus musculus GN=Atp5f1 PE=1 SV=1	4	8	3	2	0.75
>tr|Q3TCQ3|Q3TCQ3_MOUSE Pyruvate carboxylase OS=Mus musculus GN=Pcx PE=2 SV=1	8	16	6	2	0.75
>sp|Q9CZD3|GARS_MOUSE Glycine--tRNA ligase OS=Mus musculus GN=Gars PE=1 SV=1	5	10	8	2	1.6
>sp|P19157|GSTP1_MOUSE Glutathione S-transferase P 1 OS=Mus musculus GN=Gstp1 PE=1 SV=2	4	8	7	2	1.75
>sp|Q6NZJ6|IF4G1_MOUSE Eukaryotic translation initiation factor 4 gamma 1 OS=Mus musculus GN=Eif4g1 PE=1 SV=1	2	4	12	2	6
>sp|P62301|RS13_MOUSE 40S ribosomal protein S13 OS=Mus musculus GN=Rps13 PE=1 SV=2	3	6	4	2	1.33333
>sp|Q3U186|SYRM_MOUSE Probable arginine--tRNA ligase, mitochondrial OS=Mus musculus GN=Rars2 PE=1 SV=1	4	8	6	2	1.5
>sp|Q99J99|THTM_MOUSE 3-mercaptopyruvate sulfurtransferase OS=Mus musculus GN=Mpst PE=1 SV=3	4	8	6	2	1.5
>sp|Q8R1B4|EIF3C_MOUSE Eukaryotic translation initiation factor 3 subunit C OS=Mus musculus GN=Eif3c PE=1 SV=1	2	4	10	2	5
>sp|Q9WVA3|BUB3_MOUSE Mitotic checkpoint protein BUB3 OS=Mus musculus GN=Bub3 PE=1 SV=2	2	4	8	2	4
>sp|P49718|MCM5_MOUSE DNA replication licensing factor MCM5 OS=Mus musculus GN=Mcm5 PE=1 SV=1	2	4	7	2	3.5
>sp|Q9WUP7|UCHL5_MOUSE Ubiquitin carboxyl-terminal hydrolase isozyme L5 OS=Mus musculus GN=Uchl5 PE=1 SV=2	2	4	5	2	2.5
>sp|Q8BY71|HAT1_MOUSE Histone acetyltransferase type B catalytic subunit OS=Mus musculus GN=Hat1 PE=1 SV=1	1	2	7	2	7
>sp|Q14C51|PTCD3_MOUSE Pentatricopeptide repeat domain-containing protein 3, mitochondrial OS=Mus musculus GN=Ptcd3 PE=1 SV=2	4	8	4	2	1
>sp|Q8BTM8|FLNA_MOUSE Filamin-A OS=Mus musculus GN=Flna PE=1 SV=5	2	4	5	2	2.5
>sp|Q9ER88|RT29_MOUSE 28S ribosomal protein S29, mitochondrial OS=Mus musculus GN=Dap3 PE=1 SV=1	2	4	5	2	2.5
>sp|Q9WUK2|IF4H_MOUSE Eukaryotic translation initiation factor 4H OS=Mus musculus GN=Eif4h PE=1 SV=3	2	4	4	2	2
>sp|Q8K0Z7|TACO1_MOUSE Translational activator of cytochrome c oxidase 1 OS=Mus musculus GN=Taco1 PE=1 SV=1	2	4	3	2	1.5
>sp|Q9CQ62|DECR_MOUSE 2,4-dienoyl-CoA reductase, mitochondrial OS=Mus musculus GN=Decr1 PE=1 SV=1	2	4	3	2	1.5
>sp|Q61166|MARE1_MOUSE Microtubule-associated protein RP/EB family member 1 OS=Mus musculus GN=Mapre1 PE=1 SV=3	1	2	5	2	5
>sp|P59999|ARPC4_MOUSE Actin-related protein 2/3 complex subunit 4 OS=Mus musculus GN=Arpc4 PE=1 SV=3	2	4	1	2	0.5
>sp|P62852|RS25_MOUSE 40S ribosomal protein S25 OS=Mus musculus GN=Rps25 PE=1 SV=1	1	2	4	2	4
>sp|P62878|RBX1_MOUSE E3 ubiquitin-protein ligase RBX1 OS=Mus musculus GN=Rbx1 PE=1 SV=1	1	2	4	2	4
>sp|Q9CYG7|TOM34_MOUSE Mitochondrial import receptor subunit TOM34 OS=Mus musculus GN=Tomm34 PE=1 SV=1	2	4	1	2	0.5
>sp|Q9WUA2|SYFB_MOUSE Phenylalanine--tRNA ligase beta subunit OS=Mus musculus GN=Farsb PE=1 SV=2	1	2	4	2	4
>sp|Q8C5H8|NAKD2_MOUSE NAD kinase 2, mitochondrial OS=Mus musculus GN=Nadk2 PE=1 SV=2	2	4	0	2	0
>sp|Q9CZ30|OLA1_MOUSE Obg-like ATPase 1 OS=Mus musculus GN=Ola1 PE=1 SV=1	4	8	4	2	1
>sp|A6H611|MIPEP_MOUSE Mitochondrial intermediate peptidase OS=Mus musculus GN=Mipep PE=1 SV=1	3	6	5	2	1.66667
>sp|Q11011|PSA_MOUSE Puromycin-sensitive aminopeptidase OS=Mus musculus GN=Npepps PE=1 SV=2	2	4	4	2	2
>sp|Q9CR57|RL14_MOUSE 60S ribosomal protein L14 OS=Mus musculus GN=Rpl14 PE=1 SV=3	1	2	4	2	4
>sp|P14131|RS16_MOUSE 40S ribosomal protein S16 OS=Mus musculus GN=Rps16 PE=1 SV=4	1	2	3	2	3
>sp|P42125|ECI1_MOUSE Enoyl-CoA delta isomerase 1, mitochondrial OS=Mus musculus GN=Eci1 PE=1 SV=2	1	2	3	2	3
>sp|P62849|RS24_MOUSE 40S ribosomal protein S24 OS=Mus musculus GN=Rps24 PE=1 SV=1	1	2	3	2	3
>sp|Q9EST5|AN32B_MOUSE Acidic leucine-rich nuclear phosphoprotein 32 family member B OS=Mus musculus GN=Anp32b PE=1 SV=1	1	2	3	2	3
>sp|Q9DCT8|CRIP2_MOUSE Cysteine-rich protein 2 OS=Mus musculus GN=Crip2 PE=1 SV=1	2	4	6	2	3
>sp|Q61578|ADRO_MOUSE NADPH:adrenodoxin oxidoreductase, mitochondrial OS=Mus musculus GN=Fdxr PE=1 SV=1	3	6	0	2	0
>sp|Q8CHT0|AL4A1_MOUSE Delta-1-pyrroline-5-carboxylate dehydrogenase, mitochondrial OS=Mus musculus GN=Aldh4a1 PE=1 SV=3	2	4	3	2	1.5
>sp|P17751|TPIS_MOUSE Triosephosphate isomerase OS=Mus musculus GN=Tpi1 PE=1 SV=4	1	2	5	2	5
>sp|P28658|ATX10_MOUSE Ataxin-10 OS=Mus musculus GN=Atxn10 PE=1 SV=2	1	2	4	2	4
>sp|P97384|ANX11_MOUSE Annexin A11 OS=Mus musculus GN=Anxa11 PE=1 SV=2	1	2	3	2	3
>sp|P19536|COX5B_MOUSE Cytochrome c oxidase subunit 5B, mitochondrial OS=Mus musculus GN=Cox5b PE=1 SV=1	1	2	2	2	2
>sp|P62900|RL31_MOUSE 60S ribosomal protein L31 OS=Mus musculus GN=Rpl31 PE=1 SV=1	1	2	2	2	2
>sp|Q62383|SPT6H_MOUSE Transcription elongation factor SPT6 OS=Mus musculus GN=Supt6h PE=1 SV=2	1	2	2	2	2
>sp|Q8K1Z0|COQ9_MOUSE Ubiquinone biosynthesis protein COQ9, mitochondrial OS=Mus musculus GN=Coq9 PE=1 SV=1	1	2	2	2	2
>sp|Q9CQZ5|NDUA6_MOUSE NADH dehydrogenase [ubiquinone] 1 alpha subcomplex subunit 6 OS=Mus musculus GN=Ndufa6 PE=1 SV=1	1	2	2	2	2
>sp|Q9CZY3|UB2V1_MOUSE Ubiquitin-conjugating enzyme E2 variant 1 OS=Mus musculus GN=Ube2v1 PE=1 SV=1	1	2	2	2	2
>sp|P32233|DRG1_MOUSE Developmentally-regulated GTP-binding protein 1 OS=Mus musculus GN=Drg1 PE=1 SV=1	1	2	1	2	1
>sp|P51150|RAB7A_MOUSE Ras-related protein Rab-7a OS=Mus musculus GN=Rab7a PE=1 SV=2	1	2	1	2	1
>sp|Q9QUM9|PSA6_MOUSE Proteasome subunit alpha type-6 OS=Mus musculus GN=Psma6 PE=1 SV=1	1	2	1	2	1
>sp|Q9Z2Q5|RM40_MOUSE 39S ribosomal protein L40, mitochondrial OS=Mus musculus GN=Mrpl40 PE=1 SV=2	1	2	1	2	1
>sp|P61982|1433G_MOUSE 14-3-3 protein gamma OS=Mus musculus GN=Ywhag PE=1 SV=2	1	2	0	2	0
>sp|Q60631|GRB2_MOUSE Growth factor receptor-bound protein 2 OS=Mus musculus GN=Grb2 PE=1 SV=1	1	2	0	2	0
>sp|Q7TMF3|NDUAC_MOUSE NADH dehydrogenase [ubiquinone] 1 alpha subcomplex subunit 12 OS=Mus musculus GN=Ndufa12 PE=1 SV=2	1	2	0	2	0
>sp|Q8BWW4|LARP4_MOUSE La-related protein 4 OS=Mus musculus GN=Larp4 PE=1 SV=2	1	2	0	2	0
>sp|Q9D6Z0|ALKB7_MOUSE Alpha-ketoglutarate-dependent dioxygenase alkB homolog 7, mitochondrial OS=Mus musculus GN=Alkbh7 PE=1 SV=1	1	2	0	2	0
>sp|Q9DBP5|KCY_MOUSE UMP-CMP kinase OS=Mus musculus GN=Cmpk1 PE=1 SV=1	1	2	0	2	0
>sp|Q9DCS3|MECR_MOUSE Enoyl-[acyl-carrier-protein] reductase, mitochondrial OS=Mus musculus GN=Mecr PE=1 SV=2	1	2	0	2	0
>tr|B7ZN04|B7ZN04_MOUSE Gemin5 protein OS=Mus musculus GN=Gemin5 PE=2 SV=1	1	2	0	2	0
>tr|Q3TJ53|Q3TJ53_MOUSE Uncharacterized protein OS=Mus musculus GN=Tpm3 PE=2 SV=1	1	2	0	2	0
>tr|Q8CGF0|Q8CGF0_MOUSE Zinc finger protein 334 OS=Mus musculus GN=Zfp334 PE=2 SV=1	1	2	2	2	2
>sp|P60335|PCBP1_MOUSE Poly(rC)-binding protein 1 OS=Mus musculus GN=Pcbp1 PE=1 SV=1	18	35	34	1.94444	1.88889
>sp|Q9DCW4|ETFB_MOUSE Electron transfer flavoprotein subunit beta OS=Mus musculus GN=Etfb PE=1 SV=3	15	29	16	1.93333	1.06667
>sp|P62962|PROF1_MOUSE Profilin-1 OS=Mus musculus GN=Pfn1 PE=1 SV=2	13	25	26	1.92308	2
>sp|Q8BGT5|ALAT2_MOUSE Alanine aminotransferase 2 OS=Mus musculus GN=Gpt2 PE=1 SV=1	10	19	10	1.9	1
>sp|P62806|H4_MOUSE Histone H4 OS=Mus musculus GN=Hist1h4a PE=1 SV=2	9	17	17	1.88889	1.88889
>sp|Q91VA6|PDIP2_MOUSE Polymerase delta-interacting protein 2 OS=Mus musculus GN=Poldip2 PE=1 SV=1	12	22	16	1.83333	1.33333
>sp|P18155|MTDC_MOUSE Bifunctional methylenetetrahydrofolate dehydrogenase/cyclohydrolase, mitochondrial OS=Mus musculus GN=Mthfd2 PE=1 SV=1	6	11	7	1.83333	1.16667
>sp|P45376|ALDR_MOUSE Aldose reductase OS=Mus musculus GN=Akr1b1 PE=1 SV=3	11	20	18	1.81818	1.63636
>sp|P80315|TCPD_MOUSE T-complex protein 1 subunit delta OS=Mus musculus GN=Cct4 PE=1 SV=3	10	18	21	1.8	2.1
>sp|Q8BYL4|SYYM_MOUSE Tyrosine--tRNA ligase, mitochondrial OS=Mus musculus GN=Yars2 PE=1 SV=2	10	18	10	1.8	1
>sp|Q9D172|ES1_MOUSE ES1 protein homolog, mitochondrial OS=Mus musculus GN=D10Jhu81e PE=1 SV=1	5	9	6	1.8	1.2
>sp|Q9CZ13|QCR1_MOUSE Cytochrome b-c1 complex subunit 1, mitochondrial OS=Mus musculus GN=Uqcrc1 PE=1 SV=2	5	9	12	1.8	2.4
>sp|O35857|TIM44_MOUSE Mitochondrial import inner membrane translocase subunit TIM44 OS=Mus musculus GN=Timm44 PE=1 SV=2	5	9	10	1.8	2
>sp|Q922W5|P5CR1_MOUSE Pyrroline-5-carboxylate reductase 1, mitochondrial OS=Mus musculus GN=Pycr1 PE=1 SV=1	4	7	5	1.75	1.25
>sp|Q8QZS1|HIBCH_MOUSE 3-hydroxyisobutyryl-CoA hydrolase, mitochondrial OS=Mus musculus GN=Hibch PE=1 SV=1	4	7	2	1.75	0.5
>sp|Q9Z2I9|SUCB1_MOUSE Succinate--CoA ligase [ADP-forming] subunit beta, mitochondrial OS=Mus musculus GN=Sucla2 PE=1 SV=2	11	19	14	1.72727	1.27273
>sp|P80313|TCPH_MOUSE T-complex protein 1 subunit eta OS=Mus musculus GN=Cct7 PE=1 SV=1	7	12	14	1.71429	2
>sp|Q8BMS1|ECHA_MOUSE Trifunctional enzyme subunit alpha, mitochondrial OS=Mus musculus GN=Hadha PE=1 SV=1	7	12	16	1.71429	2.28571
>sp|Q3U0V1|FUBP2_MOUSE Far upstream element-binding protein 2 OS=Mus musculus GN=Khsrp PE=1 SV=2	20	34	63	1.7	3.15
>sp|Q922D8|C1TC_MOUSE C-1-tetrahydrofolate synthase, cytoplasmic OS=Mus musculus GN=Mthfd1 PE=1 SV=4	19	32	30	1.68421	1.57895
>sp|P23492|PNPH_MOUSE Purine nucleoside phosphorylase OS=Mus musculus GN=Pnp PE=1 SV=2	6	10	9	1.66667	1.5
>sp|Q91YM4|TBRG4_MOUSE Protein TBRG4 OS=Mus musculus GN=Tbrg4 PE=1 SV=1	9	15	10	1.66667	1.11111
>sp|Q8C5Q4|GRSF1_MOUSE G-rich sequence factor 1 OS=Mus musculus GN=Grsf1 PE=1 SV=2	6	10	3	1.66667	0.5
>sp|O08807|PRDX4_MOUSE Peroxiredoxin-4 OS=Mus musculus GN=Prdx4 PE=1 SV=1	6	10	2	1.66667	0.333333
>sp|P67778|PHB_MOUSE Prohibitin OS=Mus musculus GN=Phb PE=1 SV=1	3	5	4	1.66667	1.33333
>sp|Q3TLP5|ECHD2_MOUSE Enoyl-CoA hydratase domain-containing protein 2, mitochondrial OS=Mus musculus GN=Echdc2 PE=1 SV=2	3	5	3	1.66667	1
>sp|P68368|TBA4A_MOUSE Tubulin alpha-4A chain OS=Mus musculus GN=Tuba4a PE=1 SV=1	3	5	5	1.66667	1.66667
>sp|P50580|PA2G4_MOUSE Proliferation-associated protein 2G4 OS=Mus musculus GN=Pa2g4 PE=1 SV=3	3	5	3	1.66667	1
>sp|Q8BK72|RT27_MOUSE 28S ribosomal protein S27, mitochondrial OS=Mus musculus GN=Mrps27 PE=1 SV=2	3	5	2	1.66667	0.666667
>tr|A0A1D5RMB0|A0A1D5RMB0_MOUSE Alcohol dehydrogenase 6B (class V) OS=Mus musculus GN=Adh6b PE=3 SV=1	3	5	1	1.66667	0.333333
>sp|O88477|IF2B1_MOUSE Insulin-like growth factor 2 mRNA-binding protein 1 OS=Mus musculus GN=Igf2bp1 PE=1 SV=1	25	41	66	1.64	2.64
>sp|Q8CGK3|LONM_MOUSE Lon protease homolog, mitochondrial OS=Mus musculus GN=Lonp1 PE=1 SV=2	19	31	19	1.63158	1
>sp|Q9CZU6|CISY_MOUSE Citrate synthase, mitochondrial OS=Mus musculus GN=Cs PE=1 SV=1	24	39	24	1.625	1
>sp|P63242|IF5A1_MOUSE Eukaryotic translation initiation factor 5A-1 OS=Mus musculus GN=Eif5a PE=1 SV=2	8	13	10	1.625	1.25
>sp|Q9DCL9|PUR6_MOUSE Multifunctional protein ADE2 OS=Mus musculus GN=Paics PE=1 SV=4	13	21	16	1.61538	1.23077
>sp|Q8BGQ7|SYAC_MOUSE Alanine--tRNA ligase, cytoplasmic OS=Mus musculus GN=Aars PE=1 SV=1	10	16	11	1.6	1.1
>sp|P16858|G3P_MOUSE Glyceraldehyde-3-phosphate dehydrogenase OS=Mus musculus GN=Gapdh PE=1 SV=2	86	137	119	1.59302	1.38372
>sp|Q14CH7|SYAM_MOUSE Alanine--tRNA ligase, mitochondrial OS=Mus musculus GN=Aars2 PE=1 SV=1	14	22	15	1.57143	1.07143
>sp|P52293|IMA1_MOUSE Importin subunit alpha-1 OS=Mus musculus GN=Kpna2 PE=1 SV=2	9	14	31	1.55556	3.44444
>sp|Q9CQN1|TRAP1_MOUSE Heat shock protein 75 kDa, mitochondrial OS=Mus musculus GN=Trap1 PE=1 SV=1	62	96	87	1.54839	1.40323
>sp|Q68FD5|CLH1_MOUSE Clathrin heavy chain 1 OS=Mus musculus GN=Cltc PE=1 SV=3	11	17	19	1.54545	1.72727
>sp|E9Q4Z2|ACACB_MOUSE Acetyl-CoA carboxylase 2 OS=Mus musculus GN=Acacb PE=1 SV=1	88	134	101	1.52273	1.14773
>sp|Q91VD9|NDUS1_MOUSE NADH-ubiquinone oxidoreductase 75 kDa subunit, mitochondrial OS=Mus musculus GN=Ndufs1 PE=1 SV=2	23	35	18	1.52174	0.782609
>sp|P06151|LDHA_MOUSE L-lactate dehydrogenase A chain OS=Mus musculus GN=Ldha PE=1 SV=3	12	18	20	1.5	1.66667
>sp|Q9DAW9|CNN3_MOUSE Calponin-3 OS=Mus musculus GN=Cnn3 PE=1 SV=1	12	18	13	1.5	1.08333
>sp|Q99MZ7|PECR_MOUSE Peroxisomal trans-2-enoyl-CoA reductase OS=Mus musculus GN=Pecr PE=1 SV=1	10	15	14	1.5	1.4
>tr|Q8R2K3|Q8R2K3_MOUSE Single-stranded DNA binding protein 1 OS=Mus musculus GN=Ssbp1 PE=1 SV=1	10	15	10	1.5	1
>sp|Q9DCD0|6PGD_MOUSE 6-phosphogluconate dehydrogenase, decarboxylating OS=Mus musculus GN=Pgd PE=1 SV=3	10	15	17	1.5	1.7
>sp|P51881|ADT2_MOUSE ADP/ATP translocase 2 OS=Mus musculus GN=Slc25a5 PE=1 SV=3	6	9	9	1.5	1.5
>sp|Q8K3Y3|LN28A_MOUSE Protein lin-28 homolog A OS=Mus musculus GN=Lin28a PE=1 SV=1	2	3	7	1.5	3.5
>sp|Q9CPY7|AMPL_MOUSE Cytosol aminopeptidase OS=Mus musculus GN=Lap3 PE=1 SV=3	8	12	11	1.5	1.375
>sp|P63037|DNJA1_MOUSE DnaJ homolog subfamily A member 1 OS=Mus musculus GN=Dnaja1 PE=1 SV=1	8	12	9	1.5	1.125
>sp|P62264|RS14_MOUSE 40S ribosomal protein S14 OS=Mus musculus GN=Rps14 PE=1 SV=3	2	3	6	1.5	3
>sp|P02301|H3C_MOUSE Histone H3.3C OS=Mus musculus GN=H3f3c PE=3 SV=3	4	6	0	1.5	0
>tr|A0A0R4J083|A0A0R4J083_MOUSE Long-chain-specific acyl-CoA dehydrogenase, mitochondrial OS=Mus musculus GN=Acadl PE=1 SV=1	4	6	0	1.5	0
>sp|Q9DB77|QCR2_MOUSE Cytochrome b-c1 complex subunit 2, mitochondrial OS=Mus musculus GN=Uqcrc2 PE=1 SV=1	4	6	4	1.5	1
>sp|P70670|NACAM_MOUSE Nascent polypeptide-associated complex subunit alpha, muscle-specific form OS=Mus musculus GN=Naca PE=1 SV=2	2	3	7	1.5	3.5
>sp|Q9CQR4|ACO13_MOUSE Acyl-coenzyme A thioesterase 13 OS=Mus musculus GN=Acot13 PE=1 SV=1	2	3	6	1.5	3
>sp|P61089|UBE2N_MOUSE Ubiquitin-conjugating enzyme E2 N OS=Mus musculus GN=Ube2n PE=1 SV=1	2	3	4	1.5	2
>sp|P62751|RL23A_MOUSE 60S ribosomal protein L23a OS=Mus musculus GN=Rpl23a PE=1 SV=1	2	3	4	1.5	2
>sp|Q922B2|SYDC_MOUSE Aspartate--tRNA ligase, cytoplasmic OS=Mus musculus GN=Dars PE=1 SV=2	2	3	4	1.5	2
>sp|Q9CQV8|1433B_MOUSE 14-3-3 protein beta/alpha OS=Mus musculus GN=Ywhab PE=1 SV=3	2	3	4	1.5	2
>sp|O70251|EF1B_MOUSE Elongation factor 1-beta OS=Mus musculus GN=Eef1b PE=1 SV=5	2	3	8	1.5	4
>sp|P51410|RL9_MOUSE 60S ribosomal protein L9 OS=Mus musculus GN=Rpl9 PE=2 SV=2	2	3	5	1.5	2.5
>sp|Q9D8W5|PSD12_MOUSE 26S proteasome non-ATPase regulatory subunit 12 OS=Mus musculus GN=Psmd12 PE=1 SV=4	2	3	4	1.5	2
>sp|P41105|RL28_MOUSE 60S ribosomal protein L28 OS=Mus musculus GN=Rpl28 PE=1 SV=2	2	3	3	1.5	1.5
>sp|Q62446|FKBP3_MOUSE Peptidyl-prolyl cis-trans isomerase FKBP3 OS=Mus musculus GN=Fkbp3 PE=1 SV=2	2	3	3	1.5	1.5
>sp|Q8VEM8|MPCP_MOUSE Phosphate carrier protein, mitochondrial OS=Mus musculus GN=Slc25a3 PE=1 SV=1	2	3	3	1.5	1.5
>sp|Q91VM9|IPYR2_MOUSE Inorganic pyrophosphatase 2, mitochondrial OS=Mus musculus GN=Ppa2 PE=1 SV=1	2	3	3	1.5	1.5
>sp|Q9QZ23|NFU1_MOUSE NFU1 iron-sulfur cluster scaffold homolog, mitochondrial OS=Mus musculus GN=Nfu1 PE=1 SV=2	2	3	2	1.5	1
>sp|O70133|DHX9_MOUSE ATP-dependent RNA helicase A OS=Mus musculus GN=Dhx9 PE=1 SV=2	2	3	0	1.5	0
>sp|P05063|ALDOC_MOUSE Fructose-bisphosphate aldolase C OS=Mus musculus GN=Aldoc PE=1 SV=4	2	3	0	1.5	0
>sp|Q924T2|RT02_MOUSE 28S ribosomal protein S2, mitochondrial OS=Mus musculus GN=Mrps2 PE=1 SV=1	2	3	0	1.5	0
>sp|Q9CQM9|GLRX3_MOUSE Glutaredoxin-3 OS=Mus musculus GN=Glrx3 PE=1 SV=1	2	3	1	1.5	0.5
>sp|P46935|NEDD4_MOUSE E3 ubiquitin-protein ligase NEDD4 OS=Mus musculus GN=Nedd4 PE=1 SV=3	15	22	28	1.46667	1.86667
>sp|Q8R2Q4|RRF2M_MOUSE Ribosome-releasing factor 2, mitochondrial OS=Mus musculus GN=Gfm2 PE=1 SV=2	20	29	22	1.45	1.1
>sp|Q9CXT8|MPPB_MOUSE Mitochondrial-processing peptidase subunit beta OS=Mus musculus GN=Pmpcb PE=1 SV=1	23	33	21	1.43478	0.913043
>tr|Q8R5L1|Q8R5L1_MOUSE Complement component 1 Q subcomponent-binding protein, mitochondrial OS=Mus musculus GN=C1qbp PE=1 SV=1	21	30	22	1.42857	1.04762
>sp|Q8BKC5|IPO5_MOUSE Importin-5 OS=Mus musculus GN=Ipo5 PE=1 SV=3	14	20	22	1.42857	1.57143
>sp|Q8CGC7|SYEP_MOUSE Bifunctional glutamate/proline--tRNA ligase OS=Mus musculus GN=Eprs PE=1 SV=4	14	20	16	1.42857	1.14286
>sp|P70168|IMB1_MOUSE Importin subunit beta-1 OS=Mus musculus GN=Kpnb1 PE=1 SV=2	7	10	15	1.42857	2.14286
>sp|Q8BJW6|EIF2A_MOUSE Eukaryotic translation initiation factor 2A OS=Mus musculus GN=Eif2a PE=1 SV=2	7	10	9	1.42857	1.28571
>sp|Q8K1R3|PNPT1_MOUSE Polyribonucleotide nucleotidyltransferase 1, mitochondrial OS=Mus musculus GN=Pnpt1 PE=1 SV=1	12	17	15	1.41667	1.25
>sp|Q8K411|PREP_MOUSE Presequence protease, mitochondrial OS=Mus musculus GN=Pitrm1 PE=1 SV=1	22	31	17	1.40909	0.772727
>sp|P30416|FKBP4_MOUSE Peptidyl-prolyl cis-trans isomerase FKBP4 OS=Mus musculus GN=Fkbp4 PE=1 SV=5	10	14	10	1.4	1
>sp|O08709|PRDX6_MOUSE Peroxiredoxin-6 OS=Mus musculus GN=Prdx6 PE=1 SV=3	5	7	6	1.4	1.2
>sp|O55125|NIPS1_MOUSE Protein NipSnap homolog 1 OS=Mus musculus GN=Nipsnap1 PE=1 SV=1	5	7	3	1.4	0.6
>sp|P35980|RL18_MOUSE 60S ribosomal protein L18 OS=Mus musculus GN=Rpl18 PE=1 SV=3	5	7	8	1.4	1.6
>sp|Q9D6J6|NDUV2_MOUSE NADH dehydrogenase [ubiquinone] flavoprotein 2, mitochondrial OS=Mus musculus GN=Ndufv2 PE=1 SV=2	5	7	8	1.4	1.6
>sp|D3Z7P3|GLSK_MOUSE Glutaminase kidney isoform, mitochondrial OS=Mus musculus GN=Gls PE=1 SV=1	5	7	1	1.4	0.2
>sp|P26443|DHE3_MOUSE Glutamate dehydrogenase 1, mitochondrial OS=Mus musculus GN=Glud1 PE=1 SV=1	26	36	23	1.38462	0.884615
>sp|Q61024|ASNS_MOUSE Asparagine synthetase [glutamine-hydrolyzing] OS=Mus musculus GN=Asns PE=1 SV=3	13	18	21	1.38462	1.61538
>sp|P05213|TBA1B_MOUSE Tubulin alpha-1B chain OS=Mus musculus GN=Tuba1b PE=1 SV=2	87	120	34	1.37931	0.390805
>sp|C0HKE1|H2A1B_MOUSE Histone H2A type 1-B OS=Mus musculus GN=Hist1h2ab PE=1 SV=1	8	11	12	1.375	1.5
>sp|Q99KR7|PPIF_MOUSE Peptidyl-prolyl cis-trans isomerase F, mitochondrial OS=Mus musculus GN=Ppif PE=1 SV=1	8	11	8	1.375	1
>sp|Q61753|SERA_MOUSE D-3-phosphoglycerate dehydrogenase OS=Mus musculus GN=Phgdh PE=1 SV=3	8	11	10	1.375	1.25
>sp|P40142|TKT_MOUSE Transketolase OS=Mus musculus GN=Tkt PE=1 SV=1	11	15	26	1.36364	2.36364
>sp|P38647|GRP75_MOUSE Stress-70 protein, mitochondrial OS=Mus musculus GN=Hspa9 PE=1 SV=3	158	215	158	1.36076	1
>sp|Q8BWT1|THIM_MOUSE 3-ketoacyl-CoA thiolase, mitochondrial OS=Mus musculus GN=Acaa2 PE=1 SV=3	28	38	21	1.35714	0.75
>sp|P62259|1433E_MOUSE 14-3-3 protein epsilon OS=Mus musculus GN=Ywhae PE=1 SV=1	14	19	16	1.35714	1.14286
>sp|P42932|TCPQ_MOUSE T-complex protein 1 subunit theta OS=Mus musculus GN=Cct8 PE=1 SV=3	17	23	24	1.35294	1.41176
>sp|P19096|FAS_MOUSE Fatty acid synthase OS=Mus musculus GN=Fasn PE=1 SV=2	20	27	24	1.35	1.2
>sp|P80314|TCPB_MOUSE T-complex protein 1 subunit beta OS=Mus musculus GN=Cct2 PE=1 SV=4	30	40	33	1.33333	1.1
>sp|P62908|RS3_MOUSE 40S ribosomal protein S3 OS=Mus musculus GN=Rps3 PE=1 SV=1	9	12	15	1.33333	1.66667
>sp|P34022|RANG_MOUSE Ran-specific GTPase-activating protein OS=Mus musculus GN=Ranbp1 PE=1 SV=2	6	8	10	1.33333	1.66667
>sp|P63276|RS17_MOUSE 40S ribosomal protein S17 OS=Mus musculus GN=Rps17 PE=1 SV=2	3	4	6	1.33333	2
>sp|Q9CZM2|RL15_MOUSE 60S ribosomal protein L15 OS=Mus musculus GN=Rpl15 PE=2 SV=4	3	4	7	1.33333	2.33333
>sp|Q9CXW4|RL11_MOUSE 60S ribosomal protein L11 OS=Mus musculus GN=Rpl11 PE=1 SV=4	3	4	4	1.33333	1.33333
>sp|P25444|RS2_MOUSE 40S ribosomal protein S2 OS=Mus musculus GN=Rps2 PE=1 SV=3	3	4	3	1.33333	1
>sp|Q6ZWX6|IF2A_MOUSE Eukaryotic translation initiation factor 2 subunit 1 OS=Mus musculus GN=Eif2s1 PE=1 SV=3	3	4	2	1.33333	0.666667
>sp|Q99KI0|ACON_MOUSE Aconitate hydratase, mitochondrial OS=Mus musculus GN=Aco2 PE=1 SV=1	68	90	78	1.32353	1.14706
>sp|P17742|PPIA_MOUSE Peptidyl-prolyl cis-trans isomerase A OS=Mus musculus GN=Ppia PE=1 SV=2	59	77	83	1.30508	1.40678
>sp|Q8QZT1|THIL_MOUSE Acetyl-CoA acetyltransferase, mitochondrial OS=Mus musculus GN=Acat1 PE=1 SV=1	10	13	14	1.3	1.4
>sp|Q8BMJ2|SYLC_MOUSE Leucine--tRNA ligase, cytoplasmic OS=Mus musculus GN=Lars PE=1 SV=2	10	13	8	1.3	0.8
>sp|Q03265|ATPA_MOUSE ATP synthase subunit alpha, mitochondrial OS=Mus musculus GN=Atp5a1 PE=1 SV=1	51	66	42	1.29412	0.823529
>sp|Q9DB20|ATPO_MOUSE ATP synthase subunit O, mitochondrial OS=Mus musculus GN=Atp5o PE=1 SV=1	17	22	23	1.29412	1.35294
>sp|Q8K0D5|EFGM_MOUSE Elongation factor G, mitochondrial OS=Mus musculus GN=Gfm1 PE=1 SV=1	31	40	32	1.29032	1.03226
>sp|Q99PT1|GDIR1_MOUSE Rho GDP-dissociation inhibitor 1 OS=Mus musculus GN=Arhgdia PE=1 SV=3	7	9	13	1.28571	1.85714
>sp|Q99L47|F10A1_MOUSE Hsc70-interacting protein OS=Mus musculus GN=St13 PE=1 SV=1	7	9	5	1.28571	0.714286
>sp|Q99JB2|STML2_MOUSE Stomatin-like protein 2, mitochondrial OS=Mus musculus GN=Stoml2 PE=1 SV=1	7	9	5	1.28571	0.714286
>sp|Q07417|ACADS_MOUSE Short-chain specific acyl-CoA dehydrogenase, mitochondrial OS=Mus musculus GN=Acads PE=1 SV=2	18	23	27	1.27778	1.5
>sp|P35700|PRDX1_MOUSE Peroxiredoxin-1 OS=Mus musculus GN=Prdx1 PE=1 SV=1	27	34	31	1.25926	1.14815
>sp|Q6PB66|LPPRC_MOUSE Leucine-rich PPR motif-containing protein, mitochondrial OS=Mus musculus GN=Lrpprc PE=1 SV=2	40	50	44	1.25	1.1
>sp|P80318|TCPG_MOUSE T-complex protein 1 subunit gamma OS=Mus musculus GN=Cct3 PE=1 SV=1	12	15	19	1.25	1.58333
>sp|P16332|MUTA_MOUSE Methylmalonyl-CoA mutase, mitochondrial OS=Mus musculus GN=Mut PE=1 SV=2	16	20	17	1.25	1.0625
>sp|Q61792|LASP1_MOUSE LIM and SH3 domain protein 1 OS=Mus musculus GN=Lasp1 PE=1 SV=1	4	5	10	1.25	2.5
>sp|P14869|RLA0_MOUSE 60S acidic ribosomal protein P0 OS=Mus musculus GN=Rplp0 PE=1 SV=3	4	5	5	1.25	1.25
>sp|Q8VDC0|SYLM_MOUSE Probable leucine--tRNA ligase, mitochondrial OS=Mus musculus GN=Lars2 PE=1 SV=1	4	5	2	1.25	0.5
>sp|Q9Z2I8|SUCB2_MOUSE Succinate--CoA ligase [GDP-forming] subunit beta, mitochondrial OS=Mus musculus GN=Suclg2 PE=1 SV=3	25	31	20	1.24	0.8
>sp|Q8K2B3|SDHA_MOUSE Succinate dehydrogenase [ubiquinone] flavoprotein subunit, mitochondrial OS=Mus musculus GN=Sdha PE=1 SV=1	57	70	46	1.22807	0.807018
>sp|Q9WUM5|SUCA_MOUSE Succinate--CoA ligase [ADP/GDP-forming] subunit alpha, mitochondrial OS=Mus musculus GN=Suclg1 PE=1 SV=4	18	22	14	1.22222	0.777778
>sp|Q99MN9|PCCB_MOUSE Propionyl-CoA carboxylase beta chain, mitochondrial OS=Mus musculus GN=Pccb PE=1 SV=2	158	193	143	1.22152	0.905063
>sp|Q62167|DDX3X_MOUSE ATP-dependent RNA helicase DDX3X OS=Mus musculus GN=Ddx3x PE=1 SV=3	32	39	47	1.21875	1.46875
>sp|Q04447|KCRB_MOUSE Creatine kinase B-type OS=Mus musculus GN=Ckb PE=1 SV=1	15	18	17	1.2	1.13333
>sp|Q587J6|LITD1_MOUSE LINE-1 type transposase domain-containing protein 1 OS=Mus musculus GN=L1td1 PE=2 SV=1	10	12	0	1.2	0
>sp|P26040|EZRI_MOUSE Ezrin OS=Mus musculus GN=Ezr PE=1 SV=3	5	6	4	1.2	0.8
>sp|Q8C0C7|SYFA_MOUSE Phenylalanine--tRNA ligase alpha subunit OS=Mus musculus GN=Farsa PE=1 SV=1	5	6	4	1.2	0.8
>sp|Q9Z110|P5CS_MOUSE Delta-1-pyrroline-5-carboxylate synthase OS=Mus musculus GN=Aldh18a1 PE=1 SV=2	26	31	28	1.19231	1.07692
>sp|P60843|IF4A1_MOUSE Eukaryotic initiation factor 4A-I OS=Mus musculus GN=Eif4a1 PE=1 SV=1	90	107	89	1.18889	0.988889
>sp|Q60864|STIP1_MOUSE Stress-induced-phosphoprotein 1 OS=Mus musculus GN=Stip1 PE=1 SV=1	16	19	24	1.1875	1.5
>sp|Q99LC5|ETFA_MOUSE Electron transfer flavoprotein subunit alpha, mitochondrial OS=Mus musculus GN=Etfa PE=1 SV=2	44	52	42	1.18182	0.954545
>sp|P97807|FUMH_MOUSE Fumarate hydratase, mitochondrial OS=Mus musculus GN=Fh PE=1 SV=3	36	42	35	1.16667	0.972222
>tr|Q91VA7|Q91VA7_MOUSE Isocitrate dehydrogenase [NAD] subunit, mitochondrial OS=Mus musculus GN=Idh3b PE=1 SV=1	18	21	19	1.16667	1.05556
>sp|Q922Q4|P5CR2_MOUSE Pyrroline-5-carboxylate reductase 2 OS=Mus musculus GN=Pycr2 PE=1 SV=1	24	28	32	1.16667	1.33333
>sp|P40630|TFAM_MOUSE Transcription factor A, mitochondrial OS=Mus musculus GN=Tfam PE=1 SV=2	6	7	5	1.16667	0.833333
>tr|Q3TII0|Q3TII0_MOUSE T-complex protein 1 subunit delta OS=Mus musculus GN=Cct4 PE=2 SV=1	6	7	0	1.16667	0
>sp|P45952|ACADM_MOUSE Medium-chain specific acyl-CoA dehydrogenase, mitochondrial OS=Mus musculus GN=Acadm PE=1 SV=1	13	15	11	1.15385	0.846154
>sp|Q91W43|GCSP_MOUSE Glycine dehydrogenase (decarboxylating), mitochondrial OS=Mus musculus GN=Gldc PE=1 SV=1	28	32	19	1.14286	0.678571
>sp|Q64433|CH10_MOUSE 10 kDa heat shock protein, mitochondrial OS=Mus musculus GN=Hspe1 PE=1 SV=2	14	16	9	1.14286	0.642857
>sp|P08249|MDHM_MOUSE Malate dehydrogenase, mitochondrial OS=Mus musculus GN=Mdh2 PE=1 SV=3	67	76	68	1.13433	1.01493
>sp|Q3V3R1|C1TM_MOUSE Monofunctional C1-tetrahydrofolate synthase, mitochondrial OS=Mus musculus GN=Mthfd1l PE=1 SV=2	54	61	53	1.12963	0.981481
>sp|P63038|CH60_MOUSE 60 kDa heat shock protein, mitochondrial OS=Mus musculus GN=Hspd1 PE=1 SV=1	231	260	232	1.12554	1.00433
>sp|Q91ZA3|PCCA_MOUSE Propionyl-CoA carboxylase alpha chain, mitochondrial OS=Mus musculus GN=Pcca PE=1 SV=2	578	650	479	1.12457	0.82872
>sp|P11440|CDK1_MOUSE Cyclin-dependent kinase 1 OS=Mus musculus GN=Cdk1 PE=1 SV=3	9	10	10	1.11111	1.11111
>sp|P97823|LYPA1_MOUSE Acyl-protein thioesterase 1 OS=Mus musculus GN=Lypla1 PE=1 SV=1	9	10	9	1.11111	1
>sp|Q3ULD5|MCCB_MOUSE Methylcrotonoyl-CoA carboxylase beta chain, mitochondrial OS=Mus musculus GN=Mccc2 PE=1 SV=1	138	153	135	1.1087	0.978261
>sp|P17182|ENOA_MOUSE Alpha-enolase OS=Mus musculus GN=Eno1 PE=1 SV=3	66	73	90	1.10606	1.36364
>sp|P10126|EF1A1_MOUSE Elongation factor 1-alpha 1 OS=Mus musculus GN=Eef1a1 PE=1 SV=3	105	116	117	1.10476	1.11429
>sp|Q99MR8|MCCA_MOUSE Methylcrotonoyl-CoA carboxylase subunit alpha, mitochondrial OS=Mus musculus GN=Mccc1 PE=1 SV=2	290	319	317	1.1	1.0931
>tr|Q3TJA9|Q3TJA9_MOUSE DnaJ (Hsp40) homolog, subfamily A, member 3, isoform CRA_b OS=Mus musculus GN=Dnaja3 PE=2 SV=1	10	11	7	1.1	0.7
>sp|P99024|TBB5_MOUSE Tubulin beta-5 chain OS=Mus musculus GN=Tubb5 PE=1 SV=1	120	130	135	1.08333	1.125
>sp|Q8BIJ6|SYIM_MOUSE Isoleucine--tRNA ligase, mitochondrial OS=Mus musculus GN=Iars2 PE=1 SV=1	37	40	36	1.08108	0.972973
>sp|P63101|1433Z_MOUSE 14-3-3 protein zeta/delta OS=Mus musculus GN=Ywhaz PE=1 SV=1	13	14	9	1.07692	0.692308
>sp|Q8BIP0|SYDM_MOUSE Aspartate--tRNA ligase, mitochondrial OS=Mus musculus GN=Dars2 PE=1 SV=1	13	14	8	1.07692	0.615385
>tr|Q9QZ83|Q9QZ83_MOUSE Gamma actin-like protein OS=Mus musculus GN=Actg1 PE=2 SV=1	13	14	17	1.07692	1.30769
>sp|Q9WUR9|KAD4_MOUSE Adenylate kinase 4, mitochondrial OS=Mus musculus GN=Ak4 PE=1 SV=1	16	17	14	1.0625	0.875
>sp|Q9CZR8|EFTS_MOUSE Elongation factor Ts, mitochondrial OS=Mus musculus GN=Tsfm PE=1 SV=1	17	18	13	1.05882	0.764706
>sp|P60710|ACTB_MOUSE Actin, cytoplasmic 1 OS=Mus musculus GN=Actb PE=1 SV=1	52	55	56	1.05769	1.07692
>sp|P56480|ATPB_MOUSE ATP synthase subunit beta, mitochondrial OS=Mus musculus GN=Atp5b PE=1 SV=2	88	93	77	1.05682	0.875
>sp|P63017|HSP7C_MOUSE Heat shock cognate 71 kDa protein OS=Mus musculus GN=Hspa8 PE=1 SV=1	110	116	104	1.05455	0.945455
>sp|P05202|AATM_MOUSE Aspartate aminotransferase, mitochondrial OS=Mus musculus GN=Got2 PE=1 SV=1	55	58	67	1.05455	1.21818
>sp|O35855|BCAT2_MOUSE Branched-chain-amino-acid aminotransferase, mitochondrial OS=Mus musculus GN=Bcat2 PE=1 SV=2	22	23	21	1.04545	0.954545
>sp|Q99LP6|GRPE1_MOUSE GrpE protein homolog 1, mitochondrial OS=Mus musculus GN=Grpel1 PE=1 SV=1	22	23	5	1.04545	0.227273
>sp|Q8BFR5|EFTU_MOUSE Elongation factor Tu, mitochondrial OS=Mus musculus GN=Tufm PE=1 SV=1	96	100	87	1.04167	0.90625
>sp|P11499|HS90B_MOUSE Heat shock protein HSP 90-beta OS=Mus musculus GN=Hsp90ab1 PE=1 SV=3	130	134	141	1.03077	1.08462
>sp|Q8K3F7|TDH_MOUSE L-threonine 3-dehydrogenase, mitochondrial OS=Mus musculus GN=Tdh PE=1 SV=1	67	68	55	1.01493	0.820896
>sp|P52480|KPYM_MOUSE Pyruvate kinase PKM OS=Mus musculus GN=Pkm PE=1 SV=4	73	74	84	1.0137	1.15068
>sp|Q8K019|BCLF1_MOUSE Bcl-2-associated transcription factor 1 OS=Mus musculus GN=Bclaf1 PE=1 SV=2	0	1	18	1	18
>sp|Q6PHZ5|RB15B_MOUSE Putative RNA-binding protein 15B OS=Mus musculus GN=Rbm15b PE=1 SV=2	0	1	18	1	18
>tr|F7BGR7|F7BGR7_MOUSE Predicted gene 21992 OS=Mus musculus GN=Gm21992 PE=1 SV=1	0	1	16	1	16
>sp|Q9ERK4|XPO2_MOUSE Exportin-2 OS=Mus musculus GN=Cse1l PE=1 SV=1	0	1	15	1	15
>sp|Q9JIK5|DDX21_MOUSE Nucleolar RNA helicase 2 OS=Mus musculus GN=Ddx21 PE=1 SV=3	0	1	13	1	13
>sp|Q8VH51|RBM39_MOUSE RNA-binding protein 39 OS=Mus musculus GN=Rbm39 PE=1 SV=2	0	1	10	1	10
>sp|G5E870|TRIPC_MOUSE E3 ubiquitin-protein ligase TRIP12 OS=Mus musculus GN=Trip12 PE=1 SV=1	0	1	5	1	5
>sp|P63166|SUMO1_MOUSE Small ubiquitin-related modifier 1 OS=Mus musculus GN=Sumo1 PE=1 SV=1	0	1	5	1	5
>tr|D3YWT1|D3YWT1_MOUSE Heterogeneous nuclear ribonucleoprotein H3 OS=Mus musculus GN=Hnrnph3 PE=1 SV=1	0	1	10	1	10
>sp|P28352|APEX1_MOUSE DNA-(apurinic or apyrimidinic site) lyase OS=Mus musculus GN=Apex1 PE=1 SV=2	0	1	8	1	8
>sp|P23198|CBX3_MOUSE Chromobox protein homolog 3 OS=Mus musculus GN=Cbx3 PE=1 SV=2	0	1	7	1	7
>sp|O70378|EMC8_MOUSE ER membrane protein complex subunit 8 OS=Mus musculus GN=Emc8 PE=1 SV=1	0	1	5	1	5
>sp|Q60953|PML_MOUSE Protein PML OS=Mus musculus GN=Pml PE=1 SV=3	0	1	4	1	4
>sp|Q8BTV2|CPSF7_MOUSE Cleavage and polyadenylation specificity factor subunit 7 OS=Mus musculus GN=Cpsf7 PE=1 SV=2	0	1	4	1	4
>sp|Q9ES00|UBE4B_MOUSE Ubiquitin conjugation factor E4 B OS=Mus musculus GN=Ube4b PE=1 SV=3	0	1	4	1	4
>sp|P28649|CP19A_MOUSE Aromatase OS=Mus musculus GN=Cyp19a1 PE=2 SV=1	0	1	7	1	7
>sp|Q5SUF2|LC7L3_MOUSE Luc7-like protein 3 OS=Mus musculus GN=Luc7l3 PE=1 SV=1	0	1	7	1	7
>sp|Q9EQU5|SET_MOUSE Protein SET OS=Mus musculus GN=Set PE=1 SV=1	0	1	4	1	4
>sp|O35710|NOCT_MOUSE Nocturnin OS=Mus musculus GN=Noct PE=1 SV=3	0	1	3	1	3
>sp|P60824|CIRBP_MOUSE Cold-inducible RNA-binding protein OS=Mus musculus GN=Cirbp PE=1 SV=1	0	1	3	1	3
>sp|P61358|RL27_MOUSE 60S ribosomal protein L27 OS=Mus musculus GN=Rpl27 PE=1 SV=2	0	1	3	1	3
>sp|P62307|RUXF_MOUSE Small nuclear ribonucleoprotein F OS=Mus musculus GN=Snrpf PE=1 SV=1	0	1	3	1	3
>sp|P67984|RL22_MOUSE 60S ribosomal protein L22 OS=Mus musculus GN=Rpl22 PE=1 SV=2	0	1	3	1	3
>sp|Q7TPV4|MBB1A_MOUSE Myb-binding protein 1A OS=Mus musculus GN=Mybbp1a PE=1 SV=2	0	1	3	1	3
>sp|Q99LE6|ABCF2_MOUSE ATP-binding cassette sub-family F member 2 OS=Mus musculus GN=Abcf2 PE=1 SV=1	0	1	3	1	3
>sp|Q99PU8|DHX30_MOUSE Putative ATP-dependent RNA helicase DHX30 OS=Mus musculus GN=Dhx30 PE=1 SV=1	0	1	3	1	3
>sp|Q9EPL8|IPO7_MOUSE Importin-7 OS=Mus musculus GN=Ipo7 PE=1 SV=2	0	1	3	1	3
>sp|P84099|RL19_MOUSE 60S ribosomal protein L19 OS=Mus musculus GN=Rpl19 PE=1 SV=1	0	1	4	1	4
>sp|Q1HFZ0|NSUN2_MOUSE tRNA (cytosine(34)-C(5))-methyltransferase OS=Mus musculus GN=Nsun2 PE=1 SV=2	0	1	4	1	4
>sp|Q60737|CSK21_MOUSE Casein kinase II subunit alpha OS=Mus musculus GN=Csnk2a1 PE=1 SV=2	0	1	3	1	3
>sp|Q8BJY1|PSMD5_MOUSE 26S proteasome non-ATPase regulatory subunit 5 OS=Mus musculus GN=Psmd5 PE=1 SV=4	0	1	3	1	3
>sp|P13439|UMPS_MOUSE Uridine 5'-monophosphate synthase OS=Mus musculus GN=Umps PE=1 SV=3	0	1	2	1	2
>sp|Q7TQI3|OTUB1_MOUSE Ubiquitin thioesterase OTUB1 OS=Mus musculus GN=Otub1 PE=1 SV=2	0	1	2	1	2
>sp|Q99M04|LIAS_MOUSE Lipoyl synthase, mitochondrial OS=Mus musculus GN=Lias PE=1 SV=1	0	1	2	1	2
>sp|Q9D924|ISCA1_MOUSE Iron-sulfur cluster assembly 1 homolog, mitochondrial OS=Mus musculus GN=Isca1 PE=2 SV=1	0	1	2	1	2
>sp|Q9QYS9|QKI_MOUSE Protein quaking OS=Mus musculus GN=Qki PE=1 SV=1	0	1	2	1	2
>tr|Q8CII5|Q8CII5_MOUSE Nucleolysin TIA-1 OS=Mus musculus GN=Tia1 PE=1 SV=1	0	1	2	1	2
>sp|Q80X90|FLNB_MOUSE Filamin-B OS=Mus musculus GN=Flnb PE=1 SV=3	0	1	2	1	2
>sp|O35459|ECH1_MOUSE Delta(3,5)-Delta(2,4)-dienoyl-CoA isomerase, mitochondrial OS=Mus musculus GN=Ech1 PE=1 SV=1	0	1	1	1	1
>sp|O35900|LSM2_MOUSE U6 snRNA-associated Sm-like protein LSm2 OS=Mus musculus GN=Lsm2 PE=1 SV=1	0	1	1	1	1
>sp|O70456|1433S_MOUSE 14-3-3 protein sigma OS=Mus musculus GN=Sfn PE=1 SV=2	0	1	1	1	1
>sp|P54103|DNJC2_MOUSE DnaJ homolog subfamily C member 2 OS=Mus musculus GN=Dnajc2 PE=1 SV=2	0	1	1	1	1
>sp|P68510|1433F_MOUSE 14-3-3 protein eta OS=Mus musculus GN=Ywhah PE=1 SV=2	0	1	1	1	1
>sp|Q499X9|SYMM_MOUSE Methionine--tRNA ligase, mitochondrial OS=Mus musculus GN=Mars2 PE=1 SV=2	0	1	1	1	1
>sp|Q6A026|PDS5A_MOUSE Sister chromatid cohesion protein PDS5 homolog A OS=Mus musculus GN=Pds5a PE=1 SV=3	0	1	1	1	1
>sp|Q6ZWV7|RL35_MOUSE 60S ribosomal protein L35 OS=Mus musculus GN=Rpl35 PE=1 SV=1	0	1	1	1	1
>sp|Q8BHD0|RB39A_MOUSE Ras-related protein Rab-39A OS=Mus musculus GN=Rab39a PE=1 SV=1	0	1	1	1	1
>sp|Q8BVI4|DHPR_MOUSE Dihydropteridine reductase OS=Mus musculus GN=Qdpr PE=1 SV=2	0	1	1	1	1
>sp|Q921J4|UBE2S_MOUSE Ubiquitin-conjugating enzyme E2 S OS=Mus musculus GN=Ube2s PE=1 SV=1	0	1	1	1	1
>sp|Q921Y0|MOB1A_MOUSE MOB kinase activator 1A OS=Mus musculus GN=Mob1a PE=2 SV=3	0	1	1	1	1
>sp|Q9CZH3|PSMG3_MOUSE Proteasome assembly chaperone 3 OS=Mus musculus GN=Psmg3 PE=1 SV=1	0	1	1	1	1
>sp|Q9D6L8|PPIL3_MOUSE Peptidyl-prolyl cis-trans isomerase-like 3 OS=Mus musculus GN=Ppil3 PE=1 SV=1	0	1	1	1	1
>sp|Q9R0B7|ZN346_MOUSE Zinc finger protein 346 OS=Mus musculus GN=Znf346 PE=1 SV=1	0	1	1	1	1
>tr|E9Q5B6|E9Q5B6_MOUSE Heterogeneous nuclear ribonucleoprotein D0 (Fragment) OS=Mus musculus GN=Hnrnpd PE=1 SV=1	0	1	1	1	1
>tr|Q6PD20|Q6PD20_MOUSE Mccc2 protein (Fragment) OS=Mus musculus GN=Mccc2 PE=1 SV=1	0	1	1	1	1
>tr|Q8C728|Q8C728_MOUSE Uncharacterized protein OS=Mus musculus PE=2 SV=1	0	1	1	1	1
>tr|Q9D859|Q9D859_MOUSE Uncharacterized protein OS=Mus musculus GN=Rac1 PE=2 SV=1	0	1	1	1	1
>tr|Q9JJ44|Q9JJ44_MOUSE DUTPase OS=Mus musculus GN=Dut PE=2 SV=1	0	1	1	1	1
>sp|G5E8P0|GCP6_MOUSE Gamma-tubulin complex component 6 OS=Mus musculus GN=Tubgcp6 PE=1 SV=1	0	1	0	1	0
>sp|O35621|PMM1_MOUSE Phosphomannomutase 1 OS=Mus musculus GN=Pmm1 PE=1 SV=1	0	1	0	1	0
>sp|O35730|RING1_MOUSE E3 ubiquitin-protein ligase RING1 OS=Mus musculus GN=Ring1 PE=1 SV=2	0	1	0	1	0
>sp|O35972|RM23_MOUSE 39S ribosomal protein L23, mitochondrial OS=Mus musculus GN=Mrpl23 PE=1 SV=1	0	1	0	1	0
>sp|O55028|BCKD_MOUSE [3-methyl-2-oxobutanoate dehydrogenase [lipoamide]] kinase, mitochondrial OS=Mus musculus GN=Bckdk PE=1 SV=1	0	1	0	1	0
>sp|O70591|PFD2_MOUSE Prefoldin subunit 2 OS=Mus musculus GN=Pfdn2 PE=1 SV=2	0	1	0	1	0
>sp|P29595|NEDD8_MOUSE NEDD8 OS=Mus musculus GN=Nedd8 PE=1 SV=2	0	1	0	1	0
>sp|P35278|RAB5C_MOUSE Ras-related protein Rab-5C OS=Mus musculus GN=Rab5c PE=1 SV=2	0	1	0	1	0
>sp|P58321|UCHL4_MOUSE Ubiquitin carboxyl-terminal hydrolase isozyme L4 OS=Mus musculus GN=Uchl4 PE=2 SV=1	0	1	0	1	0
>sp|P61290|PSME3_MOUSE Proteasome activator complex subunit 3 OS=Mus musculus GN=Psme3 PE=1 SV=1	0	1	0	1	0
>sp|P62746|RHOB_MOUSE Rho-related GTP-binding protein RhoB OS=Mus musculus GN=Rhob PE=1 SV=1	0	1	0	1	0
>sp|P62858|RS28_MOUSE 40S ribosomal protein S28 OS=Mus musculus GN=Rps28 PE=1 SV=1	0	1	0	1	0
>sp|P70122|SBDS_MOUSE Ribosome maturation protein SBDS OS=Mus musculus GN=Sbds PE=1 SV=4	0	1	0	1	0
>sp|P86048|RL10L_MOUSE 60S ribosomal protein L10-like OS=Mus musculus GN=Rpl10l PE=2 SV=1	0	1	0	1	0
>sp|P97310|MCM2_MOUSE DNA replication licensing factor MCM2 OS=Mus musculus GN=Mcm2 PE=1 SV=3	0	1	0	1	0
>sp|Q07076|ANXA7_MOUSE Annexin A7 OS=Mus musculus GN=Anxa7 PE=1 SV=2	0	1	0	1	0
>sp|Q3THG9|AASD1_MOUSE Alanyl-tRNA editing protein Aarsd1 OS=Mus musculus GN=Aarsd1 PE=1 SV=2	0	1	0	1	0
>sp|Q3TYA6|MPP8_MOUSE M-phase phosphoprotein 8 OS=Mus musculus GN=Mphosph8 PE=1 SV=1	0	1	0	1	0
>sp|Q3U3C9|GSE1_MOUSE Genetic suppressor element 1 OS=Mus musculus GN=Gse1 PE=1 SV=2	0	1	0	1	0
>sp|Q3U6U5|GTPB6_MOUSE Putative GTP-binding protein 6 OS=Mus musculus GN=Gtpbp6 PE=1 SV=1	0	1	0	1	0
>sp|Q3UNZ8|QORL2_MOUSE Quinone oxidoreductase-like protein 2 OS=Mus musculus PE=1 SV=1	0	1	0	1	0
>sp|Q5SF07|IF2B2_MOUSE Insulin-like growth factor 2 mRNA-binding protein 2 OS=Mus musculus GN=Igf2bp2 PE=1 SV=1	0	1	0	1	0
>sp|Q61211|EIF2D_MOUSE Eukaryotic translation initiation factor 2D OS=Mus musculus GN=Eif2d PE=1 SV=3	0	1	0	1	0
>sp|Q62418|DBNL_MOUSE Drebrin-like protein OS=Mus musculus GN=Dbnl PE=1 SV=2	0	1	0	1	0
>sp|Q64520|KGUA_MOUSE Guanylate kinase OS=Mus musculus GN=Guk1 PE=1 SV=2	0	1	0	1	0
>sp|Q6PE15|ABHDA_MOUSE Mycophenolic acid acyl-glucuronide esterase, mitochondrial OS=Mus musculus GN=Abhd10 PE=1 SV=1	0	1	0	1	0
>sp|Q7TMV3|FAKD5_MOUSE FAST kinase domain-containing protein 5, mitochondrial OS=Mus musculus GN=Fastkd5 PE=2 SV=1	0	1	0	1	0
>sp|Q80U58|PUM2_MOUSE Pumilio homolog 2 OS=Mus musculus GN=Pum2 PE=1 SV=2	0	1	0	1	0
>sp|Q80UW8|RPAB1_MOUSE DNA-directed RNA polymerases I, II, and III subunit RPABC1 OS=Mus musculus GN=Polr2e PE=1 SV=1	0	1	0	1	0
>sp|Q8BG32|PSD11_MOUSE 26S proteasome non-ATPase regulatory subunit 11 OS=Mus musculus GN=Psmd11 PE=1 SV=3	0	1	0	1	0
>sp|Q8BHZ5|MRI_MOUSE Modulator of retrovirus infection homolog OS=Mus musculus GN=Mri PE=2 SV=1	0	1	0	1	0
>sp|Q8BQZ4|RLGPB_MOUSE Ral GTPase-activating protein subunit beta OS=Mus musculus GN=Ralgapb PE=1 SV=2	0	1	0	1	0
>sp|Q8C0D4|RHG12_MOUSE Rho GTPase-activating protein 12 OS=Mus musculus GN=Arhgap12 PE=1 SV=2	0	1	0	1	0
>sp|Q8C0K5|GDC_MOUSE Graves disease carrier protein homolog OS=Mus musculus GN=Slc25a16 PE=1 SV=1	0	1	0	1	0
>sp|Q8C3X4|GUF1_MOUSE Translation factor Guf1, mitochondrial OS=Mus musculus GN=Guf1 PE=1 SV=1	0	1	0	1	0
>sp|Q8K2C6|SIR5_MOUSE NAD-dependent protein deacylase sirtuin-5, mitochondrial OS=Mus musculus GN=Sirt5 PE=1 SV=1	0	1	0	1	0
>sp|Q8K2Q7|BROX_MOUSE BRO1 domain-containing protein BROX OS=Mus musculus GN=Brox PE=1 SV=1	0	1	0	1	0
>sp|Q8K4Z3|NNRE_MOUSE NAD(P)H-hydrate epimerase OS=Mus musculus GN=Naxe PE=1 SV=1	0	1	0	1	0
>sp|Q8R2R6|MTG1_MOUSE Mitochondrial ribosome-associated GTPase 1 OS=Mus musculus GN=Mtg1 PE=1 SV=2	0	1	0	1	0
>sp|Q8R3P2|DTX2_MOUSE Probable E3 ubiquitin-protein ligase DTX2 OS=Mus musculus GN=Dtx2 PE=1 SV=2	0	1	0	1	0
>sp|Q8R3Y5|CS047_MOUSE Uncharacterized protein C19orf47 homolog OS=Mus musculus PE=1 SV=2	0	1	0	1	0
>sp|Q91ZZ5|RXFP2_MOUSE Relaxin receptor 2 OS=Mus musculus GN=Rxfp2 PE=2 SV=2	0	1	0	1	0
>sp|Q99J62|RFC4_MOUSE Replication factor C subunit 4 OS=Mus musculus GN=Rfc4 PE=1 SV=1	0	1	0	1	0
>sp|Q99KB8|GLO2_MOUSE Hydroxyacylglutathione hydrolase, mitochondrial OS=Mus musculus GN=Hagh PE=1 SV=2	0	1	0	1	0
>sp|Q99P88|NU155_MOUSE Nuclear pore complex protein Nup155 OS=Mus musculus GN=Nup155 PE=1 SV=1	0	1	0	1	0
>sp|Q99PP7|TRI33_MOUSE E3 ubiquitin-protein ligase TRIM33 OS=Mus musculus GN=Trim33 PE=1 SV=2	0	1	0	1	0
>sp|Q9CPW2|FDX2_MOUSE Ferredoxin-2, mitochondrial OS=Mus musculus GN=Fdx2 PE=1 SV=1	0	1	0	1	0
>sp|Q9CQJ8|NDUB9_MOUSE NADH dehydrogenase [ubiquinone] 1 beta subcomplex subunit 9 OS=Mus musculus GN=Ndufb9 PE=1 SV=3	0	1	0	1	0
>sp|Q9CR13|FMC1_MOUSE Protein FMC1 homolog OS=Mus musculus GN=Fmc1 PE=1 SV=1	0	1	0	1	0
>sp|Q9CRB2|NHP2_MOUSE H/ACA ribonucleoprotein complex subunit 2 OS=Mus musculus GN=Nhp2 PE=1 SV=1	0	1	0	1	0
>sp|Q9CSN1|SNW1_MOUSE SNW domain-containing protein 1 OS=Mus musculus GN=Snw1 PE=1 SV=3	0	1	0	1	0
>sp|Q9D1P4|CHRD1_MOUSE Cysteine and histidine-rich domain-containing protein 1 OS=Mus musculus GN=Chordc1 PE=1 SV=1	0	1	0	1	0
>sp|Q9D6Y7|MSRA_MOUSE Mitochondrial peptide methionine sulfoxide reductase OS=Mus musculus GN=Msra PE=1 SV=1	0	1	0	1	0
>sp|Q9DAT5|MTU1_MOUSE Mitochondrial tRNA-specific 2-thiouridylase 1 OS=Mus musculus GN=Trmu PE=1 SV=1	0	1	0	1	0
>sp|Q9EQ06|DHB11_MOUSE Estradiol 17-beta-dehydrogenase 11 OS=Mus musculus GN=Hsd17b11 PE=1 SV=1	0	1	0	1	0
>sp|Q9ERA0|TFCP2_MOUSE Alpha-globin transcription factor CP2 OS=Mus musculus GN=Tfcp2 PE=1 SV=1	0	1	0	1	0
>sp|Q9JM76|ARPC3_MOUSE Actin-related protein 2/3 complex subunit 3 OS=Mus musculus GN=Arpc3 PE=1 SV=3	0	1	0	1	0
>sp|Q9JMG1|EDF1_MOUSE Endothelial differentiation-related factor 1 OS=Mus musculus GN=Edf1 PE=1 SV=1	0	1	0	1	0
>sp|Q9QXS6|DREB_MOUSE Drebrin OS=Mus musculus GN=Dbn1 PE=1 SV=4	0	1	0	1	0
>sp|Q9WUM3|COR1B_MOUSE Coronin-1B OS=Mus musculus GN=Coro1b PE=1 SV=1	0	1	0	1	0
>sp|Q9WV84|NDKM_MOUSE Nucleoside diphosphate kinase, mitochondrial OS=Mus musculus GN=Nme4 PE=1 SV=1	0	1	0	1	0
>sp|Q9WVG6|CARM1_MOUSE Histone-arginine methyltransferase CARM1 OS=Mus musculus GN=Carm1 PE=1 SV=2	0	1	0	1	0
>tr|A2ALC6|A2ALC6_MOUSE MCG8129 OS=Mus musculus GN=Gm4985 PE=4 SV=1	0	1	0	1	0
>tr|B1ARV6|B1ARV6_MOUSE PRAME family member 20 OS=Mus musculus GN=Pramef20 PE=1 SV=1	0	1	0	1	0
>tr|D3Z7W0|D3Z7W0_MOUSE Iron-sulfur cluster assembly enzyme ISCU, mitochondrial OS=Mus musculus GN=Iscu PE=1 SV=1	0	1	0	1	0
>tr|J3QMX0|J3QMX0_MOUSE Ribonuclease P 14 subunit (Human) OS=Mus musculus GN=Rpp14 PE=1 SV=1	0	1	0	1	0
>tr|Q3TG17|Q3TG17_MOUSE Uncharacterized protein OS=Mus musculus GN=Hnrnpk PE=2 SV=1	0	1	0	1	0
>tr|Q3TIY6|Q3TIY6_MOUSE Rab GDP dissociation inhibitor OS=Mus musculus GN=Gdi2 PE=2 SV=1	0	1	0	1	0
>tr|Q3U6B1|Q3U6B1_MOUSE Uncharacterized protein (Fragment) OS=Mus musculus GN=G3bp2 PE=2 SV=1	0	1	0	1	0
>tr|Q3ULY9|Q3ULY9_MOUSE Uncharacterized protein (Fragment) OS=Mus musculus PE=2 SV=1	0	1	0	1	0
>tr|Q3UN55|Q3UN55_MOUSE Uncharacterized protein OS=Mus musculus GN=Cpt2 PE=2 SV=1	0	1	0	1	0
>tr|Q4L0E7|Q4L0E7_MOUSE Type II cytokeratin Kb39 (Fragment) OS=Mus musculus GN=Krt77 PE=2 SV=1	0	1	0	1	0
>tr|Q8C2U7|Q8C2U7_MOUSE Uncharacterized protein OS=Mus musculus GN=Aimp1 PE=2 SV=1	0	1	0	1	0
>tr|Q8VED0|Q8VED0_MOUSE Mut protein OS=Mus musculus GN=Mut PE=2 SV=1	0	1	0	1	0
>tr|Q9CT71|Q9CT71_MOUSE Uncharacterized protein (Fragment) OS=Mus musculus GN=Pccb PE=2 SV=1	0	1	0	1	0
>tr|Q9Z2L2|Q9Z2L2_MOUSE Truncated hsp25 (Fragment) OS=Mus musculus GN=Hspb1 PE=2 SV=1	0	1	0	1	0
>sp|P54071|IDHP_MOUSE Isocitrate dehydrogenase [NADP], mitochondrial OS=Mus musculus GN=Idh2 PE=1 SV=3	32	32	19	1	0.59375
>sp|P11983|TCPA_MOUSE T-complex protein 1 subunit alpha OS=Mus musculus GN=Tcp1 PE=1 SV=3	17	17	18	1	1.05882
>sp|Q61990|PCBP2_MOUSE Poly(rC)-binding protein 2 OS=Mus musculus GN=Pcbp2 PE=1 SV=1	11	11	22	1	2
>sp|P10853|H2B1F_MOUSE Histone H2B type 1-F/J/L OS=Mus musculus GN=Hist1h2bf PE=1 SV=2	13	13	13	1	1
>sp|Q61879|MYH10_MOUSE Myosin-10 OS=Mus musculus GN=Myh10 PE=1 SV=2	4	4	13	1	3.25
>sp|Q8BH95|ECHM_MOUSE Enoyl-CoA hydratase, mitochondrial OS=Mus musculus GN=Echs1 PE=1 SV=1	16	16	14	1	0.875
>sp|P29758|OAT_MOUSE Ornithine aminotransferase, mitochondrial OS=Mus musculus GN=Oat PE=1 SV=1	11	11	8	1	0.727273
>sp|P63158|HMGB1_MOUSE High mobility group protein B1 OS=Mus musculus GN=Hmgb1 PE=1 SV=2	4	4	13	1	3.25
>sp|P70404|IDHG1_MOUSE Isocitrate dehydrogenase [NAD] subunit gamma 1, mitochondrial OS=Mus musculus GN=Idh3g PE=1 SV=1	12	12	12	1	1
>sp|P80316|TCPE_MOUSE T-complex protein 1 subunit epsilon OS=Mus musculus GN=Cct5 PE=1 SV=1	10	10	11	1	1.1
>sp|Q61316|HSP74_MOUSE Heat shock 70 kDa protein 4 OS=Mus musculus GN=Hspa4 PE=1 SV=1	5	5	10	1	2
>sp|P09671|SODM_MOUSE Superoxide dismutase [Mn], mitochondrial OS=Mus musculus GN=Sod2 PE=1 SV=3	8	8	10	1	1.25
>sp|Q99LX0|PARK7_MOUSE Protein/nucleic acid deglycase DJ-1 OS=Mus musculus GN=Park7 PE=1 SV=1	7	7	6	1	0.857143
>sp|Q61171|PRDX2_MOUSE Peroxiredoxin-2 OS=Mus musculus GN=Prdx2 PE=1 SV=3	6	6	8	1	1.33333
>sp|O88696|CLPP_MOUSE ATP-dependent Clp protease proteolytic subunit, mitochondrial OS=Mus musculus GN=Clpp PE=1 SV=1	6	6	4	1	0.666667
>sp|Q61768|KINH_MOUSE Kinesin-1 heavy chain OS=Mus musculus GN=Kif5b PE=1 SV=3	4	4	6	1	1.5
>sp|Q9JMA1|UBP14_MOUSE Ubiquitin carboxyl-terminal hydrolase 14 OS=Mus musculus GN=Usp14 PE=1 SV=3	2	2	7	1	3.5
>sp|P18760|COF1_MOUSE Cofilin-1 OS=Mus musculus GN=Cfl1 PE=1 SV=3	7	7	7	1	1
>sp|Q64727|VINC_MOUSE Vinculin OS=Mus musculus GN=Vcl PE=1 SV=4	7	7	4	1	0.571429
>sp|P51174|ACADL_MOUSE Long-chain specific acyl-CoA dehydrogenase, mitochondrial OS=Mus musculus GN=Acadl PE=1 SV=2	4	4	9	1	2.25
>sp|P47963|RL13_MOUSE 60S ribosomal protein L13 OS=Mus musculus GN=Rpl13 PE=1 SV=3	5	5	5	1	1
>sp|P14602|HSPB1_MOUSE Heat shock protein beta-1 OS=Mus musculus GN=Hspb1 PE=1 SV=3	5	5	4	1	0.8
>tr|E9Q0T8|E9Q0T8_MOUSE Dynein, axonemal, heavy chain 7A OS=Mus musculus GN=Dnah7a PE=1 SV=2	5	5	2	1	0.4
>sp|P14206|RSSA_MOUSE 40S ribosomal protein SA OS=Mus musculus GN=Rpsa PE=1 SV=4	7	7	2	1	0.285714
>sp|Q9CQ60|6PGL_MOUSE 6-phosphogluconolactonase OS=Mus musculus GN=Pgls PE=1 SV=1	4	4	4	1	1
>sp|Q9DCX2|ATP5H_MOUSE ATP synthase subunit d, mitochondrial OS=Mus musculus GN=Atp5h PE=1 SV=3	4	4	4	1	1
>sp|P62082|RS7_MOUSE 40S ribosomal protein S7 OS=Mus musculus GN=Rps7 PE=2 SV=1	4	4	3	1	0.75
>sp|Q9CZX8|RS19_MOUSE 40S ribosomal protein S19 OS=Mus musculus GN=Rps19 PE=1 SV=3	3	3	4	1	1.33333
>sp|Q9D1E6|TBCB_MOUSE Tubulin-folding cofactor B OS=Mus musculus GN=Tbcb PE=1 SV=2	3	3	4	1	1.33333
>sp|Q9D358|PPAC_MOUSE Low molecular weight phosphotyrosine protein phosphatase OS=Mus musculus GN=Acp1 PE=1 SV=3	2	2	5	1	2.5
>sp|P56399|UBP5_MOUSE Ubiquitin carboxyl-terminal hydrolase 5 OS=Mus musculus GN=Usp5 PE=1 SV=1	2	2	4	1	2
>sp|Q91YP2|NEUL_MOUSE Neurolysin, mitochondrial OS=Mus musculus GN=Nln PE=1 SV=1	1	1	6	1	6
>tr|D3Z3N4|D3Z3N4_MOUSE Heterogeneous nuclear ribonucleoprotein H3 OS=Mus musculus GN=Hnrnph3 PE=1 SV=1	4	4	0	1	0
>sp|Q91YJ5|IF2M_MOUSE Translation initiation factor IF-2, mitochondrial OS=Mus musculus GN=Mtif2 PE=1 SV=2	1	1	4	1	4
>sp|P70349|HINT1_MOUSE Histidine triad nucleotide-binding protein 1 OS=Mus musculus GN=Hint1 PE=1 SV=3	4	4	6	1	1.5
>sp|P97314|CSRP2_MOUSE Cysteine and glycine-rich protein 2 OS=Mus musculus GN=Csrp2 PE=1 SV=3	3	3	3	1	1
>sp|P19783|COX41_MOUSE Cytochrome c oxidase subunit 4 isoform 1, mitochondrial OS=Mus musculus GN=Cox4i1 PE=1 SV=2	3	3	2	1	0.666667
>sp|Q3TLH4|PRC2C_MOUSE Protein PRRC2C OS=Mus musculus GN=Prrc2c PE=1 SV=3	3	3	2	1	0.666667
>tr|Q3UBP6|Q3UBP6_MOUSE Uncharacterized protein OS=Mus musculus GN=Actb PE=2 SV=1	3	3	2	1	0.666667
>sp|P27659|RL3_MOUSE 60S ribosomal protein L3 OS=Mus musculus GN=Rpl3 PE=1 SV=3	1	1	5	1	5
>sp|P57776|EF1D_MOUSE Elongation factor 1-delta OS=Mus musculus GN=Eef1d PE=1 SV=3	3	3	1	1	0.333333
>sp|P62245|RS15A_MOUSE 40S ribosomal protein S15a OS=Mus musculus GN=Rps15a PE=1 SV=2	2	2	3	1	1.5
>tr|Q6DI58|Q6DI58_MOUSE Rpl12 protein (Fragment) OS=Mus musculus GN=Rpl12 PE=2 SV=1	3	3	0	1	0
>sp|P62889|RL30_MOUSE 60S ribosomal protein L30 OS=Mus musculus GN=Rpl30 PE=1 SV=2	1	1	3	1	3
>sp|Q8BGB5|LIMD2_MOUSE LIM domain-containing protein 2 OS=Mus musculus GN=Limd2 PE=1 SV=1	1	1	3	1	3
>sp|Q8CGP0|H2B3B_MOUSE Histone H2B type 3-B OS=Mus musculus GN=Hist3h2bb PE=1 SV=3	1	1	3	1	3
>sp|Q91WK1|SPRY4_MOUSE SPRY domain-containing protein 4 OS=Mus musculus GN=Spryd4 PE=1 SV=1	1	1	3	1	3
>sp|Q9CZS1|AL1B1_MOUSE Aldehyde dehydrogenase X, mitochondrial OS=Mus musculus GN=Aldh1b1 PE=1 SV=1	1	1	3	1	3
>sp|Q9DB15|RM12_MOUSE 39S ribosomal protein L12, mitochondrial OS=Mus musculus GN=Mrpl12 PE=1 SV=2	2	2	2	1	1
>sp|P00375|DYR_MOUSE Dihydrofolate reductase OS=Mus musculus GN=Dhfr PE=1 SV=3	2	2	1	1	0.5
>sp|P10639|THIO_MOUSE Thioredoxin OS=Mus musculus GN=Txn PE=1 SV=3	1	1	3	1	3
>sp|Q6PFR5|TRA2A_MOUSE Transformer-2 protein homolog alpha OS=Mus musculus GN=Tra2a PE=1 SV=1	1	1	3	1	3
>sp|Q8BP47|SYNC_MOUSE Asparagine--tRNA ligase, cytoplasmic OS=Mus musculus GN=Nars PE=1 SV=2	2	2	1	1	0.5
>sp|Q9DCH4|EIF3F_MOUSE Eukaryotic translation initiation factor 3 subunit F OS=Mus musculus GN=Eif3f PE=1 SV=2	1	1	3	1	3
>sp|O35129|PHB2_MOUSE Prohibitin-2 OS=Mus musculus GN=Phb2 PE=1 SV=1	2	2	0	1	0
>sp|P02089|HBB2_MOUSE Hemoglobin subunit beta-2 OS=Mus musculus GN=Hbb-b2 PE=1 SV=2	1	1	2	1	2
>sp|P24547|IMDH2_MOUSE Inosine-5'-monophosphate dehydrogenase 2 OS=Mus musculus GN=Impdh2 PE=1 SV=2	1	1	2	1	2
>sp|Q8BWF0|SSDH_MOUSE Succinate-semialdehyde dehydrogenase, mitochondrial OS=Mus musculus GN=Aldh5a1 PE=1 SV=1	2	2	0	1	0
>sp|Q922Q8|LRC59_MOUSE Leucine-rich repeat-containing protein 59 OS=Mus musculus GN=Lrrc59 PE=1 SV=1	1	1	2	1	2
>sp|Q9CQF4|CF203_MOUSE Uncharacterized protein C6orf203 homolog OS=Mus musculus PE=1 SV=1	1	1	2	1	2
>sp|Q9D8T7|SLIRP_MOUSE SRA stem-loop-interacting RNA-binding protein, mitochondrial OS=Mus musculus GN=Slirp PE=1 SV=2	2	2	0	1	0
>sp|Q9JII6|AK1A1_MOUSE Alcohol dehydrogenase [NADP(+)] OS=Mus musculus GN=Akr1a1 PE=1 SV=3	1	1	2	1	2
>sp|P26883|FKB1A_MOUSE Peptidyl-prolyl cis-trans isomerase FKBP1A OS=Mus musculus GN=Fkbp1a PE=1 SV=2	1	1	2	1	2
>sp|P62267|RS23_MOUSE 40S ribosomal protein S23 OS=Mus musculus GN=Rps23 PE=1 SV=3	1	1	2	1	2
>sp|P12787|COX5A_MOUSE Cytochrome c oxidase subunit 5A, mitochondrial OS=Mus musculus GN=Cox5a PE=1 SV=2	1	1	1	1	1
>sp|P47757|CAPZB_MOUSE F-actin-capping protein subunit beta OS=Mus musculus GN=Capzb PE=1 SV=3	1	1	1	1	1
>sp|Q6ZWY6|U2D2B_MOUSE Ubiquitin-conjugating enzyme E2 D2B OS=Mus musculus GN=Ube2d2b PE=1 SV=1	1	1	1	1	1
>sp|Q9CPP0|NPM3_MOUSE Nucleoplasmin-3 OS=Mus musculus GN=Npm3 PE=1 SV=3	1	1	1	1	1
>sp|Q9D8S9|BOLA1_MOUSE BolA-like protein 1 OS=Mus musculus GN=Bola1 PE=1 SV=1	1	1	1	1	1
>tr|B0LAA8|B0LAA8_MOUSE Nucleoside diphosphate kinase (Fragment) OS=Mus musculus GN=Nme2 PE=2 SV=1	1	1	1	1	1
>sp|A2ADA5|PUSL1_MOUSE tRNA pseudouridine synthase-like 1 OS=Mus musculus GN=Pusl1 PE=1 SV=1	1	1	0	1	0
>sp|O08601|MTP_MOUSE Microsomal triglyceride transfer protein large subunit OS=Mus musculus GN=Mttp PE=1 SV=2	1	1	0	1	0
>sp|O55126|NIPS2_MOUSE Protein NipSnap homolog 2 OS=Mus musculus GN=Nipsnap2 PE=1 SV=1	1	1	0	1	0
>sp|P03930|ATP8_MOUSE ATP synthase protein 8 OS=Mus musculus GN=Mtatp8 PE=1 SV=1	1	1	0	1	0
>sp|P07356|ANXA2_MOUSE Annexin A2 OS=Mus musculus GN=Anxa2 PE=1 SV=2	1	1	0	1	0
>sp|P27046|MA2A1_MOUSE Alpha-mannosidase 2 OS=Mus musculus GN=Man2a1 PE=1 SV=2	1	1	0	1	0
>sp|P46656|ADX_MOUSE Adrenodoxin, mitochondrial OS=Mus musculus GN=Fdx1 PE=1 SV=1	1	1	0	1	0
>sp|P47955|RLA1_MOUSE 60S acidic ribosomal protein P1 OS=Mus musculus GN=Rplp1 PE=1 SV=1	1	1	0	1	0
>sp|Q62422|OSTF1_MOUSE Osteoclast-stimulating factor 1 OS=Mus musculus GN=Ostf1 PE=1 SV=2	1	1	0	1	0
>sp|Q80ZK0|RT10_MOUSE 28S ribosomal protein S10, mitochondrial OS=Mus musculus GN=Mrps10 PE=1 SV=1	1	1	0	1	0
>sp|Q8BMF4|ODP2_MOUSE Dihydrolipoyllysine-residue acetyltransferase component of pyruvate dehydrogenase complex, mitochondrial OS=Mus musculus GN=Dlat PE=1 SV=2	1	1	0	1	0
>sp|Q8R0F8|FAHD1_MOUSE Acylpyruvase FAHD1, mitochondrial OS=Mus musculus GN=Fahd1 PE=1 SV=2	1	1	0	1	0
>sp|Q922F4|TBB6_MOUSE Tubulin beta-6 chain OS=Mus musculus GN=Tubb6 PE=1 SV=1	1	1	0	1	0
>sp|Q9CWD3|NUD17_MOUSE Nucleoside diphosphate-linked moiety X motif 17 OS=Mus musculus GN=Nudt17 PE=2 SV=1	1	1	0	1	0
>sp|Q9CXL3|CG050_MOUSE Uncharacterized protein C7orf50 homolog OS=Mus musculus PE=1 SV=3	1	1	0	1	0
>tr|Q32M04|Q32M04_MOUSE Prps1l1 protein OS=Mus musculus GN=Prps1l1 PE=2 SV=1	1	1	0	1	0
>sp|Q5SWU9|ACACA_MOUSE Acetyl-CoA carboxylase 1 OS=Mus musculus GN=Acaca PE=1 SV=1	1785	1769	1664	0.991036	0.932213
>sp|P47738|ALDH2_MOUSE Aldehyde dehydrogenase, mitochondrial OS=Mus musculus GN=Aldh2 PE=1 SV=1	64	62	58	0.96875	0.90625
>sp|P63260|ACTG_MOUSE Actin, cytoplasmic 2 OS=Mus musculus GN=Actg1 PE=1 SV=1	29	28	31	0.965517	1.06897
>sp|Q9D0K2|SCOT1_MOUSE Succinyl-CoA:3-ketoacid coenzyme A transferase 1, mitochondrial OS=Mus musculus GN=Oxct1 PE=1 SV=1	20	19	26	0.95	1.3
>sp|P50247|SAHH_MOUSE Adenosylhomocysteinase OS=Mus musculus GN=Ahcy PE=1 SV=3	14	13	14	0.928571	1
>sp|P09411|PGK1_MOUSE Phosphoglycerate kinase 1 OS=Mus musculus GN=Pgk1 PE=1 SV=4	24	22	14	0.916667	0.583333
>sp|P58252|EF2_MOUSE Elongation factor 2 OS=Mus musculus GN=Eef2 PE=1 SV=2	79	72	82	0.911392	1.03797
>sp|P29341|PABP1_MOUSE Polyadenylate-binding protein 1 OS=Mus musculus GN=Pabpc1 PE=1 SV=2	22	20	37	0.909091	1.68182
>sp|Q61425|HCDH_MOUSE Hydroxyacyl-coenzyme A dehydrogenase, mitochondrial OS=Mus musculus GN=Hadh PE=1 SV=2	10	9	7	0.9	0.7
>tr|Q9Z1R9|Q9Z1R9_MOUSE MCG124046 OS=Mus musculus GN=Prss1 PE=1 SV=1	14	12	7	0.857143	0.5
>sp|Q8BH04|PCKGM_MOUSE Phosphoenolpyruvate carboxykinase [GTP], mitochondrial OS=Mus musculus GN=Pck2 PE=1 SV=1	60	50	43	0.833333	0.716667
>sp|Q9D051|ODPB_MOUSE Pyruvate dehydrogenase E1 component subunit beta, mitochondrial OS=Mus musculus GN=Pdhb PE=1 SV=1	12	10	9	0.833333	0.75
>sp|Q3THS6|METK2_MOUSE S-adenosylmethionine synthase isoform type-2 OS=Mus musculus GN=Mat2a PE=1 SV=2	6	5	11	0.833333	1.83333
>sp|P99029|PRDX5_MOUSE Peroxiredoxin-5, mitochondrial OS=Mus musculus GN=Prdx5 PE=1 SV=2	6	5	7	0.833333	1.16667
>sp|Q9JHW2|NIT2_MOUSE Omega-amidase NIT2 OS=Mus musculus GN=Nit2 PE=1 SV=1	6	5	8	0.833333	1.33333
>sp|Q9R0X4|ACOT9_MOUSE Acyl-coenzyme A thioesterase 9, mitochondrial OS=Mus musculus GN=Acot9 PE=1 SV=1	6	5	4	0.833333	0.666667
>sp|P07901|HS90A_MOUSE Heat shock protein HSP 90-alpha OS=Mus musculus GN=Hsp90aa1 PE=1 SV=4	62	51	61	0.822581	0.983871
>sp|P80317|TCPZ_MOUSE T-complex protein 1 subunit zeta OS=Mus musculus GN=Cct6a PE=1 SV=3	26	21	18	0.807692	0.692308
>sp|Q9D8N0|EF1G_MOUSE Elongation factor 1-gamma OS=Mus musculus GN=Eef1g PE=1 SV=3	18	14	13	0.777778	0.722222
>sp|Q9CQ75|NDUA2_MOUSE NADH dehydrogenase [ubiquinone] 1 alpha subcomplex subunit 2 OS=Mus musculus GN=Ndufa2 PE=1 SV=3	4	3	2	0.75	0.5
>sp|Q9D7B6|ACAD8_MOUSE Isobutyryl-CoA dehydrogenase, mitochondrial OS=Mus musculus GN=Acad8 PE=1 SV=2	4	3	0	0.75	0
>sp|P97427|DPYL1_MOUSE Dihydropyrimidinase-related protein 1 OS=Mus musculus GN=Crmp1 PE=1 SV=1	4	3	3	0.75	0.75
>sp|Q9CXW3|CYBP_MOUSE Calcyclin-binding protein OS=Mus musculus GN=Cacybp PE=1 SV=1	11	8	13	0.727273	1.18182
>sp|Q8BG05|ROA3_MOUSE Heterogeneous nuclear ribonucleoprotein A3 OS=Mus musculus GN=Hnrnpa3 PE=1 SV=1	7	5	25	0.714286	3.57143
>sp|Q9QUR7|PIN1_MOUSE Peptidyl-prolyl cis-trans isomerase NIMA-interacting 1 OS=Mus musculus GN=Pin1 PE=1 SV=1	3	2	9	0.666667	3
>sp|Q62188|DPYL3_MOUSE Dihydropyrimidinase-related protein 3 OS=Mus musculus GN=Dpysl3 PE=1 SV=1	15	10	6	0.666667	0.4
>sp|Q9JJL8|SYSM_MOUSE Serine--tRNA ligase, mitochondrial OS=Mus musculus GN=Sars2 PE=1 SV=2	9	6	3	0.666667	0.333333
>sp|P48758|CBR1_MOUSE Carbonyl reductase [NADPH] 1 OS=Mus musculus GN=Cbr1 PE=1 SV=3	3	2	8	0.666667	2.66667
>sp|Q61081|CDC37_MOUSE Hsp90 co-chaperone Cdc37 OS=Mus musculus GN=Cdc37 PE=1 SV=1	3	2	7	0.666667	2.33333
>sp|Q8CIH5|PLCG2_MOUSE 1-phosphatidylinositol 4,5-bisphosphate phosphodiesterase gamma-2 OS=Mus musculus GN=Plcg2 PE=1 SV=1	3	2	5	0.666667	1.66667
>sp|Q8BP67|RL24_MOUSE 60S ribosomal protein L24 OS=Mus musculus GN=Rpl24 PE=1 SV=2	3	2	6	0.666667	2
>sp|Q9Z1Z2|STRAP_MOUSE Serine-threonine kinase receptor-associated protein OS=Mus musculus GN=Strap PE=1 SV=2	3	2	4	0.666667	1.33333
>sp|Q9CQR2|RS21_MOUSE 40S ribosomal protein S21 OS=Mus musculus GN=Rps21 PE=1 SV=1	3	2	3	0.666667	1
>sp|Q8BZA9|TIGAR_MOUSE Fructose-2,6-bisphosphatase TIGAR OS=Mus musculus GN=Tigar PE=1 SV=1	3	2	2	0.666667	0.666667
>tr|Q7M754|Q7M754_MOUSE Try10-like trypsinogen OS=Mus musculus GN=Gm5409 PE=2 SV=1	3	2	2	0.666667	0.666667
>sp|P14115|RL27A_MOUSE 60S ribosomal protein L27a OS=Mus musculus GN=Rpl27a PE=1 SV=5	3	2	3	0.666667	1
>tr|H3BJR0|H3BJR0_MOUSE Propionyl-CoA carboxylase alpha chain, mitochondrial (Fragment) OS=Mus musculus GN=Pcca PE=1 SV=1	3	2	2	0.666667	0.666667
>sp|P05214|TBA3_MOUSE Tubulin alpha-3 chain OS=Mus musculus GN=Tuba3a PE=1 SV=1	3	2	1	0.666667	0.333333
>sp|P05064|ALDOA_MOUSE Fructose-bisphosphate aldolase A OS=Mus musculus GN=Aldoa PE=1 SV=2	39	25	37	0.641026	0.948718
>sp|Q9CWF2|TBB2B_MOUSE Tubulin beta-2B chain OS=Mus musculus GN=Tubb2b PE=1 SV=1	16	10	5	0.625	0.3125
>sp|Q9CWD8|NUBPL_MOUSE Iron-sulfur protein NUBPL OS=Mus musculus GN=Nubpl PE=1 SV=2	8	5	9	0.625	1.125
>sp|Q9D0S9|HINT2_MOUSE Histidine triad nucleotide-binding protein 2, mitochondrial OS=Mus musculus GN=Hint2 PE=1 SV=1	8	5	6	0.625	0.75
>sp|Q8C7U1|N4BP3_MOUSE NEDD4-binding protein 3 OS=Mus musculus GN=N4bp3 PE=1 SV=1	5	3	3	0.6	0.6
>sp|Q61598|GDIB_MOUSE Rab GDP dissociation inhibitor beta OS=Mus musculus GN=Gdi2 PE=1 SV=1	7	4	15	0.571429	2.14286
>sp|P63028|TCTP_MOUSE Translationally-controlled tumor protein OS=Mus musculus GN=Tpt1 PE=1 SV=1	7	4	7	0.571429	1
>sp|Q9ERD7|TBB3_MOUSE Tubulin beta-3 chain OS=Mus musculus GN=Tubb3 PE=1 SV=1	8	4	6	0.5	0.75
>sp|P35486|ODPA_MOUSE Pyruvate dehydrogenase E1 component subunit alpha, somatic form, mitochondrial OS=Mus musculus GN=Pdha1 PE=1 SV=1	8	4	2	0.5	0.25
>sp|P07724|ALBU_MOUSE Serum albumin OS=Mus musculus GN=Alb PE=1 SV=3	6	3	2	0.5	0.333333
>sp|P26231|CTNA1_MOUSE Catenin alpha-1 OS=Mus musculus GN=Ctnna1 PE=1 SV=1	4	2	4	0.5	1
>sp|O35143|ATIF1_MOUSE ATPase inhibitor, mitochondrial OS=Mus musculus GN=Atpif1 PE=1 SV=2	2	1	3	0.5	1.5
>sp|Q91WJ8|FUBP1_MOUSE Far upstream element-binding protein 1 OS=Mus musculus GN=Fubp1 PE=1 SV=1	2	1	3	0.5	1.5
>sp|P97379|G3BP2_MOUSE Ras GTPase-activating protein-binding protein 2 OS=Mus musculus GN=G3bp2 PE=1 SV=2	2	1	1	0.5	0.5
>sp|Q59J78|NDUF2_MOUSE NADH dehydrogenase [ubiquinone] 1 alpha subcomplex assembly factor 2 OS=Mus musculus GN=Ndufaf2 PE=1 SV=1	2	1	1	0.5	0.5
>sp|Q99K85|SERC_MOUSE Phosphoserine aminotransferase OS=Mus musculus GN=Psat1 PE=1 SV=1	2	1	1	0.5	0.5
>sp|P68037|UB2L3_MOUSE Ubiquitin-conjugating enzyme E2 L3 OS=Mus musculus GN=Ube2l3 PE=1 SV=1	2	1	0	0.5	0
>sp|Q8BK64|AHSA1_MOUSE Activator of 90 kDa heat shock protein ATPase homolog 1 OS=Mus musculus GN=Ahsa1 PE=1 SV=2	2	1	0	0.5	0
>sp|Q8C1B7|SEP11_MOUSE Septin-11 OS=Mus musculus GN=Sept11 PE=1 SV=4	2	1	0	0.5	0
>sp|Q8K4F5|ABHDB_MOUSE Protein ABHD11 OS=Mus musculus GN=Abhd11 PE=1 SV=1	2	1	0	0.5	0
>sp|Q99JY0|ECHB_MOUSE Trifunctional enzyme subunit beta, mitochondrial OS=Mus musculus GN=Hadhb PE=1 SV=1	2	1	0	0.5	0
>sp|Q99N96|RM01_MOUSE 39S ribosomal protein L1, mitochondrial OS=Mus musculus GN=Mrpl1 PE=1 SV=2	2	1	0	0.5	0
>sp|Q9CQ40|RM49_MOUSE 39S ribosomal protein L49, mitochondrial OS=Mus musculus GN=Mrpl49 PE=1 SV=1	2	1	0	0.5	0
>sp|Q9CWW6|PIN4_MOUSE Peptidyl-prolyl cis-trans isomerase NIMA-interacting 4 OS=Mus musculus GN=Pin4 PE=1 SV=1	2	1	0	0.5	0
>sp|Q9JLN9|MTOR_MOUSE Serine/threonine-protein kinase mTOR OS=Mus musculus GN=Mtor PE=1 SV=2	2	1	0	0.5	0
>sp|Q9Z172|SUMO3_MOUSE Small ubiquitin-related modifier 3 OS=Mus musculus GN=Sumo3 PE=1 SV=1	2	1	1	0.5	0.5
>sp|Q99MN1|SYK_MOUSE Lysine--tRNA ligase OS=Mus musculus GN=Kars PE=1 SV=1	11	5	6	0.454545	0.545455
>sp|Q02053|UBA1_MOUSE Ubiquitin-like modifier-activating enzyme 1 OS=Mus musculus GN=Uba1 PE=1 SV=1	9	4	11	0.444444	1.22222
>sp|Q9R0P9|UCHL1_MOUSE Ubiquitin carboxyl-terminal hydrolase isozyme L1 OS=Mus musculus GN=Uchl1 PE=1 SV=1	5	2	0	0.4	0
>sp|P68372|TBB4B_MOUSE Tubulin beta-4B chain OS=Mus musculus GN=Tubb4b PE=1 SV=1	67	25	22	0.373134	0.328358
>sp|P15532|NDKA_MOUSE Nucleoside diphosphate kinase A OS=Mus musculus GN=Nme1 PE=1 SV=1	17	6	11	0.352941	0.647059
>sp|Q9CQ20|M1IP1_MOUSE Mid1-interacting protein 1 OS=Mus musculus GN=Mid1ip1 PE=1 SV=1	27	9	9	0.333333	0.333333
>sp|Q8VE22|RT23_MOUSE 28S ribosomal protein S23, mitochondrial OS=Mus musculus GN=Mrps23 PE=1 SV=1	6	2	4	0.333333	0.666667
>sp|P97492|RGS14_MOUSE Regulator of G-protein signaling 14 OS=Mus musculus GN=Rgs14 PE=1 SV=2	6	2	7	0.333333	1.16667
>sp|Q9CR16|PPID_MOUSE Peptidyl-prolyl cis-trans isomerase D OS=Mus musculus GN=Ppid PE=1 SV=3	3	1	3	0.333333	1
>sp|Q64674|SPEE_MOUSE Spermidine synthase OS=Mus musculus GN=Srm PE=1 SV=1	3	1	2	0.333333	0.666667
>sp|Q8BU30|SYIC_MOUSE Isoleucine--tRNA ligase, cytoplasmic OS=Mus musculus GN=Iars PE=1 SV=2	3	1	1	0.333333	0.333333
>sp|Q61553|FSCN1_MOUSE Fascin OS=Mus musculus GN=Fscn1 PE=1 SV=4	8	2	2	0.25	0.25
>sp|Q91VR2|ATPG_MOUSE ATP synthase subunit gamma, mitochondrial OS=Mus musculus GN=Atp5c1 PE=1 SV=1	4	1	2	0.25	0.5
>sp|Q6PCX9|TRI37_MOUSE E3 ubiquitin-protein ligase TRIM37 OS=Mus musculus GN=Trim37 PE=1 SV=1	4	1	0	0.25	0
>tr|Q9CYT3|Q9CYT3_MOUSE Uncharacterized protein OS=Mus musculus GN=Hsd17b10 PE=2 SV=1	14	3	0	0.214286	0
>tr|Q9CZN7|Q9CZN7_MOUSE Serine hydroxymethyltransferase OS=Mus musculus GN=Shmt2 PE=1 SV=1	19	3	0	0.157895	0
>sp|P68369|TBA1A_MOUSE Tubulin alpha-1A chain OS=Mus musculus GN=Tuba1a PE=1 SV=1	54	6	97	0.111111	1.7963
>tr|E9QPD7|E9QPD7_MOUSE Pyruvate carboxylase OS=Mus musculus GN=Pcx PE=1 SV=1	668	0	0	0	0
>tr|B2M1R6|B2M1R6_MOUSE Heterogeneous nuclear ribonucleoprotein K OS=Mus musculus GN=Hnrnpk PE=1 SV=1	0	0	98	0	98
>tr|A0A087WPL5|A0A087WPL5_MOUSE ATP-dependent RNA helicase A OS=Mus musculus GN=Dhx9 PE=1 SV=1	0	0	75	0	75
>tr|Q3UBR5|Q3UBR5_MOUSE Uncharacterized protein OS=Mus musculus GN=Ptbp1 PE=2 SV=1	0	0	57	0	57
>tr|A2ADB1|A2ADB1_MOUSE Msx2-interacting protein OS=Mus musculus GN=Spen PE=1 SV=1	0	0	50	0	50
>tr|B2RXM2|B2RXM2_MOUSE EG627828 protein OS=Mus musculus GN=Gm6793 PE=1 SV=1	0	0	41	0	41
>tr|E9Q8N1|E9Q8N1_MOUSE Titin OS=Mus musculus GN=Ttn PE=1 SV=1	0	0	35	0	35
>tr|Q3TEK2|Q3TEK2_MOUSE Uncharacterized protein OS=Mus musculus GN=Hspa8 PE=2 SV=1	0	0	34	0	34
>tr|Q3TIK8|Q3TIK8_MOUSE Uncharacterized protein OS=Mus musculus GN=Hnrnpa1 PE=2 SV=1	0	0	25	0	25
>tr|Q3U3F6|Q3U3F6_MOUSE HnRNP-associated with lethal yellow, isoform CRA_f OS=Mus musculus GN=Raly PE=2 SV=1	0	0	24	0	24
>tr|A0A1D5RLD8|A0A1D5RLD8_MOUSE Glyceraldehyde-3-phosphate dehydrogenase OS=Mus musculus GN=Gm10358 PE=1 SV=1	23	0	0	0	0
>tr|A0A1L1STE6|A0A1L1STE6_MOUSE Isocitrate dehydrogenase [NAD] subunit, mitochondrial OS=Mus musculus GN=Idh3a PE=1 SV=1	15	0	0	0	0
>sp|Q9JIX8|ACINU_MOUSE Apoptotic chromatin condensation inducer in the nucleus OS=Mus musculus GN=Acin1 PE=1 SV=3	0	0	14	0	14
>sp|Q9R0Q1|SYTL4_MOUSE Synaptotagmin-like protein 4 OS=Mus musculus GN=Sytl4 PE=1 SV=1	14	0	0	0	0
>tr|G3UXT7|G3UXT7_MOUSE RNA-binding protein FUS (Fragment) OS=Mus musculus GN=Fus PE=1 SV=1	0	0	14	0	14
>tr|Q3TX36|Q3TX36_MOUSE Poly [ADP-ribose] polymerase OS=Mus musculus GN=Parp1 PE=2 SV=1	0	0	19	0	19
>tr|Q3TZ32|Q3TZ32_MOUSE Uncharacterized protein OS=Mus musculus GN=Aars PE=2 SV=1	0	0	15	0	15
>tr|B2RXR3|B2RXR3_MOUSE Cnot1 protein OS=Mus musculus GN=Cnot1 PE=2 SV=1	0	0	13	0	13
>tr|Q3UIQ2|Q3UIQ2_MOUSE Uncharacterized protein OS=Mus musculus GN=Ndufs1 PE=2 SV=1	0	0	12	0	12
>sp|Q920B9|SP16H_MOUSE FACT complex subunit SPT16 OS=Mus musculus GN=Supt16h PE=1 SV=2	0	0	11	0	11
>tr|E9Q317|E9Q317_MOUSE Histone deacetylase complex subunit SAP18 OS=Mus musculus GN=Sap18b PE=1 SV=1	0	0	10	0	10
>tr|Q8CD23|Q8CD23_MOUSE Uncharacterized protein OS=Mus musculus GN=Ncl PE=2 SV=1	0	0	10	0	10
>sp|Q8BSD5|SHE_MOUSE SH2 domain-containing adapter protein E OS=Mus musculus GN=She PE=1 SV=1	15	0	0	0	0
>sp|Q99PV0|PRP8_MOUSE Pre-mRNA-processing-splicing factor 8 OS=Mus musculus GN=Prpf8 PE=1 SV=2	3	0	9	0	3
>tr|Q3U6P5|Q3U6P5_MOUSE Uncharacterized protein OS=Mus musculus GN=Hnrnpc PE=2 SV=1	10	0	0	0	0
>tr|Q3UZH2|Q3UZH2_MOUSE DNA helicase OS=Mus musculus GN=Mcm3 PE=2 SV=1	0	0	9	0	9
>tr|Q8BW03|Q8BW03_MOUSE ELAV-like protein OS=Mus musculus GN=Elavl1 PE=2 SV=1	0	0	9	0	9
>tr|Q3U837|Q3U837_MOUSE Uncharacterized protein OS=Mus musculus GN=Ddx39 PE=2 SV=1	10	0	7	0	0.7
>sp|Q8R081|HNRPL_MOUSE Heterogeneous nuclear ribonucleoprotein L OS=Mus musculus GN=Hnrnpl PE=1 SV=2	12	0	0	0	0
>tr|E9Q4P0|E9Q4P0_MOUSE KxDL motif-containing protein 1 (Fragment) OS=Mus musculus GN=Kxd1 PE=1 SV=1	8	0	0	0	0
>tr|Q3TXU6|Q3TXU6_MOUSE Uncharacterized protein OS=Mus musculus GN=Ciz1 PE=2 SV=1	0	0	8	0	8
>tr|Q3UJN1|Q3UJN1_MOUSE DNA helicase OS=Mus musculus GN=Mcm2 PE=2 SV=1	0	0	8	0	8
>tr|Q8C292|Q8C292_MOUSE Lysine--tRNA ligase OS=Mus musculus GN=Kars PE=2 SV=1	0	0	8	0	8
>tr|Q99L75|Q99L75_MOUSE Heat shock protein 4 OS=Mus musculus GN=Hspa4 PE=2 SV=1	0	0	8	0	8
>sp|O08810|U5S1_MOUSE 116 kDa U5 small nuclear ribonucleoprotein component OS=Mus musculus GN=Eftud2 PE=1 SV=1	0	0	7	0	7
>sp|P0CG49|UBB_MOUSE Polyubiquitin-B OS=Mus musculus GN=Ubb PE=2 SV=1	0	0	7	0	7
>sp|Q61464|ZN638_MOUSE Zinc finger protein 638 OS=Mus musculus GN=Znf638 PE=1 SV=2	0	0	7	0	7
>tr|B1ART1|B1ART1_MOUSE Vacuolar protein sorting 13D OS=Mus musculus GN=Vps13d PE=1 SV=1	7	0	0	0	0
>tr|Q3TY06|Q3TY06_MOUSE Uncharacterized protein (Fragment) OS=Mus musculus GN=Pmpca PE=2 SV=1	7	0	0	0	0
>tr|Q8R509|Q8R509_MOUSE Polypirimidine tract binding protein OS=Mus musculus GN=Ptbp1 PE=2 SV=1	7	0	0	0	0
>tr|Q99LF8|Q99LF8_MOUSE Polyadenylate-binding protein OS=Mus musculus GN=Pabpc4 PE=2 SV=1	2	0	10	0	5
>sp|Q91WM1|STRBP_MOUSE Spermatid perinuclear RNA-binding protein OS=Mus musculus GN=Strbp PE=1 SV=1	0	0	10	0	10
>sp|Q9JIY2|HAKAI_MOUSE E3 ubiquitin-protein ligase Hakai OS=Mus musculus GN=Cbll1 PE=1 SV=1	0	0	10	0	10
>tr|Q60951|Q60951_MOUSE MYB-1b OS=Mus musculus GN=Ybx1 PE=2 SV=1	0	0	9	0	9
>sp|Q924C1|XPO5_MOUSE Exportin-5 OS=Mus musculus GN=Xpo5 PE=1 SV=1	0	0	7	0	7
>sp|Q9D883|U2AF1_MOUSE Splicing factor U2AF 35 kDa subunit OS=Mus musculus GN=U2af1 PE=1 SV=4	1	0	6	0	6
>sp|P13864|DNMT1_MOUSE DNA (cytosine-5)-methyltransferase 1 OS=Mus musculus GN=Dnmt1 PE=1 SV=5	0	0	6	0	6
>sp|P26039|TLN1_MOUSE Talin-1 OS=Mus musculus GN=Tln1 PE=1 SV=2	0	0	6	0	6
>sp|P37913|DNLI1_MOUSE DNA ligase 1 OS=Mus musculus GN=Lig1 PE=1 SV=2	0	0	6	0	6
>sp|Q8VEJ4|NLE1_MOUSE Notchless protein homolog 1 OS=Mus musculus GN=Nle1 PE=1 SV=4	0	0	6	0	6
>tr|Q99L69|Q99L69_MOUSE Branched chain ketoacid dehydrogenase E1, alpha polypeptide OS=Mus musculus GN=Bckdha PE=2 SV=1	5	0	5	0	1
>tr|Q66JR8|Q66JR8_MOUSE Ptms protein OS=Mus musculus GN=Ptms PE=2 SV=1	0	0	9	0	9
>sp|Q60675|LAMA2_MOUSE Laminin subunit alpha-2 OS=Mus musculus GN=Lama2 PE=1 SV=2	2	0	5	0	2.5
>sp|Q7TPD6|RAVR2_MOUSE Ribonucleoprotein PTB-binding 2 OS=Mus musculus GN=Raver2 PE=1 SV=1	0	0	7	0	7
>sp|P62702|RS4X_MOUSE 40S ribosomal protein S4, X isoform OS=Mus musculus GN=Rps4x PE=1 SV=2	1	0	5	0	5
>sp|Q9R0L7|AKP8L_MOUSE A-kinase anchor protein 8-like OS=Mus musculus GN=Akap8l PE=1 SV=1	0	0	6	0	6
>tr|E9PUF4|E9PUF4_MOUSE RNA-binding protein 26 OS=Mus musculus GN=Rbm26 PE=1 SV=1	0	0	6	0	6
>sp|P35979|RL12_MOUSE 60S ribosomal protein L12 OS=Mus musculus GN=Rpl12 PE=1 SV=2	0	0	5	0	5
>sp|P62281|RS11_MOUSE 40S ribosomal protein S11 OS=Mus musculus GN=Rps11 PE=1 SV=3	0	0	5	0	5
>sp|Q3TIX9|SNUT2_MOUSE U4/U6.U5 tri-snRNP-associated protein 2 OS=Mus musculus GN=Usp39 PE=1 SV=2	0	0	5	0	5
>sp|Q3TSG4|ALKB5_MOUSE RNA demethylase ALKBH5 OS=Mus musculus GN=Alkbh5 PE=1 SV=2	0	0	5	0	5
>sp|Q6NZN0|RBM26_MOUSE RNA-binding protein 26 OS=Mus musculus GN=Rbm26 PE=1 SV=2	0	0	5	0	5
>sp|Q8BYK6|YTHD3_MOUSE YTH domain-containing family protein 3 OS=Mus musculus GN=Ythdf3 PE=1 SV=2	0	0	5	0	5
>sp|Q91Z31|PTBP2_MOUSE Polypyrimidine tract-binding protein 2 OS=Mus musculus GN=Ptbp2 PE=1 SV=2	0	0	5	0	5
>sp|Q9QXZ0|MACF1_MOUSE Microtubule-actin cross-linking factor 1 OS=Mus musculus GN=Macf1 PE=1 SV=2	0	0	5	0	5
>tr|A0A0G2JDV8|A0A0G2JDV8_MOUSE Calponin OS=Mus musculus GN=Cnn3 PE=1 SV=1	0	0	5	0	5
>tr|Q3UK83|Q3UK83_MOUSE Uncharacterized protein OS=Mus musculus GN=Hnrnpa1 PE=2 SV=1	5	0	0	0	0
>sp|P12382|PFKAL_MOUSE ATP-dependent 6-phosphofructokinase, liver type OS=Mus musculus GN=Pfkl PE=1 SV=4	4	0	5	0	1.25
>sp|P12970|RL7A_MOUSE 60S ribosomal protein L7a OS=Mus musculus GN=Rpl7a PE=1 SV=2	2	0	6	0	3
>sp|P62821|RAB1A_MOUSE Ras-related protein Rab-1A OS=Mus musculus GN=Rab1A PE=1 SV=3	4	0	4	0	1
>sp|Q8BZR9|NCBP3_MOUSE Nuclear cap-binding protein subunit 3 OS=Mus musculus GN=Ncbp3 PE=1 SV=1	0	0	7	0	7
>tr|Q1A602|Q1A602_MOUSE Non-muscle alpha-actinin 4 OS=Mus musculus GN=Actn4 PE=2 SV=1	7	0	0	0	0
>sp|Q08943|SSRP1_MOUSE FACT complex subunit SSRP1 OS=Mus musculus GN=Ssrp1 PE=1 SV=2	0	0	6	0	6
>sp|Q80YR9|R12BA_MOUSE RNA-binding protein 12B-A OS=Mus musculus GN=Rbm12b1 PE=1 SV=2	0	0	6	0	6
>sp|Q8VEE4|RFA1_MOUSE Replication protein A 70 kDa DNA-binding subunit OS=Mus musculus GN=Rpa1 PE=1 SV=1	0	0	5	0	5
>tr|A2ATP6|A2ATP6_MOUSE Myelin expression factor 2 OS=Mus musculus GN=Myef2 PE=1 SV=2	0	0	5	0	5
>sp|P08775|RPB1_MOUSE DNA-directed RNA polymerase II subunit RPB1 OS=Mus musculus GN=Polr2a PE=1 SV=3	0	0	4	0	4
>sp|P35569|IRS1_MOUSE Insulin receptor substrate 1 OS=Mus musculus GN=Irs1 PE=1 SV=1	0	0	4	0	4
>sp|P59326|YTHD1_MOUSE YTH domain-containing family protein 1 OS=Mus musculus GN=Ythdf1 PE=1 SV=1	0	0	4	0	4
>sp|P70318|TIAR_MOUSE Nucleolysin TIAR OS=Mus musculus GN=Tial1 PE=1 SV=1	0	0	4	0	4
>sp|Q3V0C5|UBP48_MOUSE Ubiquitin carboxyl-terminal hydrolase 48 OS=Mus musculus GN=Usp48 PE=1 SV=2	0	0	4	0	4
>sp|Q52KI8|SRRM1_MOUSE Serine/arginine repetitive matrix protein 1 OS=Mus musculus GN=Srrm1 PE=1 SV=2	0	0	4	0	4
>sp|Q6DIC0|SMCA2_MOUSE Probable global transcription activator SNF2L2 OS=Mus musculus GN=Smarca2 PE=1 SV=1	0	0	4	0	4
>sp|Q6PDQ2|CHD4_MOUSE Chromodomain-helicase-DNA-binding protein 4 OS=Mus musculus GN=Chd4 PE=1 SV=1	0	0	4	0	4
>sp|Q6ZWR6|SYNE1_MOUSE Nesprin-1 OS=Mus musculus GN=Syne1 PE=1 SV=2	4	0	0	0	0
>sp|Q8VHN7|GPR98_MOUSE G-protein coupled receptor 98 OS=Mus musculus GN=Gpr98 PE=2 SV=1	4	0	0	0	0
>sp|Q9CY58|PAIRB_MOUSE Plasminogen activator inhibitor 1 RNA-binding protein OS=Mus musculus GN=Serbp1 PE=1 SV=2	0	0	4	0	4
>sp|Q9JJW6|ALRF2_MOUSE Aly/REF export factor 2 OS=Mus musculus GN=Alyref2 PE=1 SV=1	4	0	0	0	0
>sp|Q9R1C7|PR40A_MOUSE Pre-mRNA-processing factor 40 homolog A OS=Mus musculus GN=Prpf40a PE=1 SV=1	0	0	4	0	4
>tr|A0A0G2JEA5|A0A0G2JEA5_MOUSE Predicted gene 43738 OS=Mus musculus GN=Gm43738 PE=4 SV=1	0	0	4	0	4
>tr|A0A0R4IZY9|A0A0R4IZY9_MOUSE tRNA-dihydrouridine(47) synthase [NAD(P)(+)] OS=Mus musculus GN=Dus3l PE=1 SV=1	0	0	4	0	4
>tr|A2A4P3|A2A4P3_MOUSE Predicted gene, 27029 OS=Mus musculus GN=Gm27029 PE=4 SV=1	0	0	4	0	4
>tr|B1AZS9|B1AZS9_MOUSE Peroxiredoxin-4 (Fragment) OS=Mus musculus GN=Prdx4 PE=1 SV=1	0	0	4	0	4
>tr|B9EKP5|B9EKP5_MOUSE Filamin, alpha OS=Mus musculus GN=Flna PE=2 SV=1	0	0	4	0	4
>tr|E9QP00|E9QP00_MOUSE Transformer-2 protein homolog alpha OS=Mus musculus GN=Tra2a PE=1 SV=1	0	0	4	0	4
>tr|H3BJW3|H3BJW3_MOUSE Cleavage and polyadenylation-specificity factor subunit 6 OS=Mus musculus GN=Cpsf6 PE=1 SV=1	0	0	4	0	4
>tr|Q3TFP0|Q3TFP0_MOUSE Serine/arginine-rich-splicing factor 10 OS=Mus musculus GN=Srsf10 PE=1 SV=1	0	0	4	0	4
>tr|Q3UJ03|Q3UJ03_MOUSE Poly [ADP-ribose] polymerase OS=Mus musculus GN=Parp1 PE=2 SV=1	4	0	0	0	0
>tr|Q3V3A4|Q3V3A4_MOUSE Uncharacterized protein OS=Mus musculus GN=Vps52 PE=2 SV=1	0	0	4	0	4
>tr|Q8R4B4|Q8R4B4_MOUSE Down syndrome cell adhesion molecule-like protein (Fragment) OS=Mus musculus GN=Dscaml1 PE=2 SV=1	3	0	6	0	2
>sp|Q9CYI4|LUC7L_MOUSE Putative RNA-binding protein Luc7-like 1 OS=Mus musculus GN=Luc7l PE=1 SV=2	0	0	8	0	8
>sp|Q9WV02|RBMX_MOUSE RNA-binding motif protein, X chromosome OS=Mus musculus GN=Rbmx PE=1 SV=1	8	0	0	0	0
>tr|A0A286YD24|A0A286YD24_MOUSE Zinc finger protein 65 (Fragment) OS=Mus musculus GN=Zfp65 PE=4 SV=1	4	0	3	0	0.75
>sp|P19253|RL13A_MOUSE 60S ribosomal protein L13a OS=Mus musculus GN=Rpl13a PE=1 SV=4	3	0	3	0	1
>sp|P46061|RAGP1_MOUSE Ran GTPase-activating protein 1 OS=Mus musculus GN=Rangap1 PE=1 SV=2	5	0	1	0	0.2
>sp|P56546|CTBP2_MOUSE C-terminal-binding protein 2 OS=Mus musculus GN=Ctbp2 PE=1 SV=2	1	0	5	0	5
>sp|P63073|IF4E_MOUSE Eukaryotic translation initiation factor 4E OS=Mus musculus GN=Eif4e PE=1 SV=1	3	0	3	0	1
>sp|Q8QZY1|EIF3L_MOUSE Eukaryotic translation initiation factor 3 subunit L OS=Mus musculus GN=Eif3l PE=1 SV=1	2	0	4	0	2
>sp|Q91VR5|DDX1_MOUSE ATP-dependent RNA helicase DDX1 OS=Mus musculus GN=Ddx1 PE=1 SV=1	0	0	6	0	6
>tr|E9PW21|E9PW21_MOUSE Vomeronasal 2, receptor 74 OS=Mus musculus GN=Vmn2r74 PE=3 SV=1	3	0	3	0	1
>sp|P01942|HBA_MOUSE Hemoglobin subunit alpha OS=Mus musculus GN=Hba PE=1 SV=2	3	0	2	0	0.666667
>sp|Q6ZQ38|CAND1_MOUSE Cullin-associated NEDD8-dissociated protein 1 OS=Mus musculus GN=Cand1 PE=1 SV=2	2	0	3	0	1.5
>sp|Q9R0P5|DEST_MOUSE Destrin OS=Mus musculus GN=Dstn PE=1 SV=3	2	0	3	0	1.5
>sp|P07742|RIR1_MOUSE Ribonucleoside-diphosphate reductase large subunit OS=Mus musculus GN=Rrm1 PE=1 SV=2	0	0	4	0	4
>sp|Q0KK56|F184B_MOUSE Protein FAM184B OS=Mus musculus GN=Fam184b PE=2 SV=1	4	0	0	0	0
>sp|Q6ZQ58|LARP1_MOUSE La-related protein 1 OS=Mus musculus GN=Larp1 PE=1 SV=3	3	0	1	0	0.333333
>sp|Q80VD1|FA98B_MOUSE Protein FAM98B OS=Mus musculus GN=Fam98b PE=1 SV=1	0	0	4	0	4
>sp|Q9WVR4|FXR2_MOUSE Fragile X mental retardation syndrome-related protein 2 OS=Mus musculus GN=Fxr2 PE=1 SV=1	0	0	4	0	4
>tr|A0A1Y7VK19|A0A1Y7VK19_MOUSE Iron-sulfur cluster assembly 2 homolog, mitochondrial (Fragment) OS=Mus musculus GN=Isca2 PE=1 SV=1	1	0	3	0	3
>sp|G3X9J0|SI1L3_MOUSE Signal-induced proliferation-associated 1-like protein 3 OS=Mus musculus GN=Sipa1l3 PE=1 SV=1	3	0	0	0	0
>sp|O09167|RL21_MOUSE 60S ribosomal protein L21 OS=Mus musculus GN=Rpl21 PE=1 SV=3	0	0	3	0	3
>sp|P01659|KV3A7_MOUSE Ig kappa chain V-III region TEPC 124 OS=Mus musculus PE=1 SV=1	3	0	0	0	0
>sp|P02463|CO4A1_MOUSE Collagen alpha-1(IV) chain OS=Mus musculus GN=Col4a1 PE=1 SV=4	3	0	0	0	0
>sp|P14152|MDHC_MOUSE Malate dehydrogenase, cytoplasmic OS=Mus musculus GN=Mdh1 PE=1 SV=3	0	0	3	0	3
>sp|P20357|MTAP2_MOUSE Microtubule-associated protein 2 OS=Mus musculus GN=Map2 PE=1 SV=2	3	0	0	0	0
>sp|P22518|CLK1_MOUSE Dual specificity protein kinase CLK1 OS=Mus musculus GN=Clk1 PE=1 SV=2	0	0	3	0	3
>sp|P31266|SUH_MOUSE Recombining binding protein suppressor of hairless OS=Mus musculus GN=Rbpj PE=1 SV=1	0	0	3	0	3
>sp|P52431|DPOD1_MOUSE DNA polymerase delta catalytic subunit OS=Mus musculus GN=Pold1 PE=1 SV=2	0	0	3	0	3
>sp|P54822|PUR8_MOUSE Adenylosuccinate lyase OS=Mus musculus GN=Adsl PE=1 SV=2	0	0	3	0	3
>sp|P54923|ADPRH_MOUSE [Protein ADP-ribosylarginine] hydrolase OS=Mus musculus GN=Adprh PE=1 SV=1	0	0	3	0	3
>sp|Q569Z5|DDX46_MOUSE Probable ATP-dependent RNA helicase DDX46 OS=Mus musculus GN=Ddx46 PE=1 SV=2	0	0	3	0	3
>sp|Q5DTT3|F208B_MOUSE Protein FAM208B OS=Mus musculus GN=Fam208b PE=1 SV=2	0	0	3	0	3
>sp|Q61789|LAMA3_MOUSE Laminin subunit alpha-3 OS=Mus musculus GN=Lama3 PE=1 SV=4	3	0	0	0	0
>sp|Q6GYP7|RGPA1_MOUSE Ral GTPase-activating protein subunit alpha-1 OS=Mus musculus GN=Ralgapa1 PE=1 SV=1	3	0	0	0	0
>sp|Q6NZB0|DNJC8_MOUSE DnaJ homolog subfamily C member 8 OS=Mus musculus GN=Dnajc8 PE=1 SV=2	0	0	3	0	3
>sp|Q7TPR4|ACTN1_MOUSE Alpha-actinin-1 OS=Mus musculus GN=Actn1 PE=1 SV=1	0	0	3	0	3
>sp|Q8C7R4|UBA6_MOUSE Ubiquitin-like modifier-activating enzyme 6 OS=Mus musculus GN=Uba6 PE=1 SV=1	0	0	3	0	3
>sp|Q8CDN6|TXNL1_MOUSE Thioredoxin-like protein 1 OS=Mus musculus GN=Txnl1 PE=1 SV=3	0	0	3	0	3
>sp|Q8CGF7|TCRG1_MOUSE Transcription elongation regulator 1 OS=Mus musculus GN=Tcerg1 PE=1 SV=2	0	0	3	0	3
>sp|Q8JZM7|CDC73_MOUSE Parafibromin OS=Mus musculus GN=Cdc73 PE=1 SV=1	0	0	3	0	3
>sp|Q8VE92|RBM4B_MOUSE RNA-binding protein 4B OS=Mus musculus GN=Rbm4b PE=1 SV=1	0	0	3	0	3
>sp|Q91YR7|PRP6_MOUSE Pre-mRNA-processing factor 6 OS=Mus musculus GN=Prpf6 PE=1 SV=1	0	0	3	0	3
>sp|Q99L04|DHRS1_MOUSE Dehydrogenase/reductase SDR family member 1 OS=Mus musculus GN=Dhrs1 PE=1 SV=1	0	0	3	0	3
>sp|Q9CSH3|RRP44_MOUSE Exosome complex exonuclease RRP44 OS=Mus musculus GN=Dis3 PE=1 SV=4	0	0	3	0	3
>sp|Q9CZU3|SK2L2_MOUSE Superkiller viralicidic activity 2-like 2 OS=Mus musculus GN=Skiv2l2 PE=1 SV=1	0	0	3	0	3
>sp|Q9QYJ3|DNJB1_MOUSE DnaJ homolog subfamily B member 1 OS=Mus musculus GN=Dnajb1 PE=1 SV=3	0	0	3	0	3
>sp|Q9WTM5|RUVB2_MOUSE RuvB-like 2 OS=Mus musculus GN=Ruvbl2 PE=1 SV=3	0	0	3	0	3
>tr|B2CY77|B2CY77_MOUSE Laminin receptor (Fragment) OS=Mus musculus GN=Rpsa PE=2 SV=1	0	0	3	0	3
>tr|I6L9E6|I6L9E6_MOUSE BC060267 protein OS=Mus musculus GN=Efcab12 PE=2 SV=1	3	0	0	0	0
>tr|Q3TKR5|Q3TKR5_MOUSE Ribosomal protein L5 OS=Mus musculus GN=Rpl5 PE=2 SV=1	0	0	3	0	3
>tr|Q3TYM7|Q3TYM7_MOUSE Uncharacterized protein OS=Mus musculus GN=Pphln1 PE=2 SV=1	0	0	3	0	3
>tr|Q3U878|Q3U878_MOUSE Uncharacterized protein OS=Mus musculus GN=Dazap1 PE=2 SV=1	0	0	3	0	3
>tr|Q3UK39|Q3UK39_MOUSE DNA helicase OS=Mus musculus GN=Mcm2 PE=2 SV=1	0	0	3	0	3
>tr|Q6KAS0|Q6KAS0_MOUSE MFLJ00137 protein (Fragment) OS=Mus musculus GN=Gemin5 PE=2 SV=1	0	0	3	0	3
>tr|Q80T07|Q80T07_MOUSE Polypirimidine tract binding protein OS=Mus musculus GN=Ptbp1 PE=2 SV=1	3	0	0	0	0
>tr|Q8BUP7|Q8BUP7_MOUSE Uncharacterized protein OS=Mus musculus GN=Psmc3 PE=2 SV=1	0	0	3	0	3
>tr|Q91V38|Q91V38_MOUSE Heat shock protein 90, beta (Grp94), member 1 OS=Mus musculus GN=Hsp90b1 PE=2 SV=1	3	0	0	0	0
>tr|Q91W94|Q91W94_MOUSE Zfp71-rs1 protein OS=Mus musculus GN=Zfp65 PE=2 SV=1	0	0	3	0	3
>sp|Q9JMH6|TRXR1_MOUSE Thioredoxin reductase 1, cytoplasmic OS=Mus musculus GN=Txnrd1 PE=1 SV=3	1	0	5	0	5
>sp|O08756|HCD2_MOUSE 3-hydroxyacyl-CoA dehydrogenase type-2 OS=Mus musculus GN=Hsd17b10 PE=1 SV=4	2	0	2	0	1
>sp|P0DP26|CALM1_MOUSE Calmodulin-1 OS=Mus musculus GN=Calm1 PE=1 SV=1	4	0	0	0	0
>sp|Q6PGH2|JUPI2_MOUSE Jupiter microtubule associated homolog 2 OS=Mus musculus GN=Jpt2 PE=1 SV=1	2	0	2	0	1
>sp|Q80WE4|KI20B_MOUSE Kinesin-like protein KIF20B OS=Mus musculus GN=Kif20b PE=1 SV=3	4	0	0	0	0
>sp|Q80ZS3|RT26_MOUSE 28S ribosomal protein S26, mitochondrial OS=Mus musculus GN=Mrps26 PE=1 SV=1	2	0	2	0	1
>sp|Q9JJA4|WDR12_MOUSE Ribosome biogenesis protein WDR12 OS=Mus musculus GN=Wdr12 PE=1 SV=1	0	0	4	0	4
>sp|Q9Z2U0|PSA7_MOUSE Proteasome subunit alpha type-7 OS=Mus musculus GN=Psma7 PE=1 SV=1	2	0	2	0	1
>sp|O54984|ASNA_MOUSE ATPase Asna1 OS=Mus musculus GN=Asna1 PE=1 SV=2	1	0	2	0	2
>sp|P31230|AIMP1_MOUSE Aminoacyl tRNA synthase complex-interacting multifunctional protein 1 OS=Mus musculus GN=Aimp1 PE=1 SV=2	1	0	2	0	2
>sp|P51880|FABP7_MOUSE Fatty acid-binding protein, brain OS=Mus musculus GN=Fabp7 PE=1 SV=2	3	0	0	0	0
>sp|P54227|STMN1_MOUSE Stathmin OS=Mus musculus GN=Stmn1 PE=1 SV=2	2	0	1	0	0.5
>sp|P61087|UBE2K_MOUSE Ubiquitin-conjugating enzyme E2 K OS=Mus musculus GN=Ube2k PE=1 SV=3	1	0	2	0	2
>sp|P62774|MTPN_MOUSE Myotrophin OS=Mus musculus GN=Mtpn PE=1 SV=2	1	0	2	0	2
>sp|Q3THK7|GUAA_MOUSE GMP synthase [glutamine-hydrolyzing] OS=Mus musculus GN=Gmps PE=1 SV=2	0	0	3	0	3
>sp|Q60676|PPP5_MOUSE Serine/threonine-protein phosphatase 5 OS=Mus musculus GN=Ppp5c PE=1 SV=3	1	0	2	0	2
>sp|Q6J1H4|UTF1_MOUSE Undifferentiated embryonic cell transcription factor 1 OS=Mus musculus GN=Utf1 PE=1 SV=2	0	0	3	0	3
>sp|Q8BML9|SYQ_MOUSE Glutamine--tRNA ligase OS=Mus musculus GN=Qars PE=1 SV=1	3	0	0	0	0
>sp|Q8R205|ZC3HA_MOUSE Zinc finger CCCH domain-containing protein 10 OS=Mus musculus GN=Zc3h10 PE=1 SV=1	0	0	3	0	3
>sp|Q922Y1|UBXN1_MOUSE UBX domain-containing protein 1 OS=Mus musculus GN=Ubxn1 PE=1 SV=1	1	0	2	0	2
>sp|Q99L48|NMD3_MOUSE 60S ribosomal export protein NMD3 OS=Mus musculus GN=Nmd3 PE=1 SV=1	0	0	3	0	3
>sp|Q9D1L0|CHCH2_MOUSE Coiled-coil-helix-coiled-coil-helix domain-containing protein 2 OS=Mus musculus GN=Chchd2 PE=2 SV=1	1	0	2	0	2
>sp|Q9R0Q7|TEBP_MOUSE Prostaglandin E synthase 3 OS=Mus musculus GN=Ptges3 PE=1 SV=1	2	0	1	0	0.5
>sp|Q9Z0U1|ZO2_MOUSE Tight junction protein ZO-2 OS=Mus musculus GN=Tjp2 PE=1 SV=2	1	0	2	0	2
>tr|Q5DTY5|Q5DTY5_MOUSE MKIAA1348 protein (Fragment) OS=Mus musculus GN=Pdp2 PE=2 SV=1	0	0	3	0	3
>sp|A2A791|ZMYM4_MOUSE Zinc finger MYM-type protein 4 OS=Mus musculus GN=Zmym4 PE=1 SV=1	0	0	2	0	2
>sp|A2A7S8|K1522_MOUSE Uncharacterized protein KIAA1522 OS=Mus musculus GN=Kiaa1522 PE=1 SV=1	2	0	0	0	0
>sp|E9Q394|AKP13_MOUSE A-kinase anchor protein 13 OS=Mus musculus GN=Akap13 PE=1 SV=1	0	0	2	0	2
>sp|P01669|KV3AH_MOUSE Ig kappa chain V-III region PC 7769 OS=Mus musculus PE=1 SV=1	0	0	2	0	2
>sp|P09041|PGK2_MOUSE Phosphoglycerate kinase 2 OS=Mus musculus GN=Pgk2 PE=1 SV=4	2	0	0	0	0
>sp|P10852|4F2_MOUSE 4F2 cell-surface antigen heavy chain OS=Mus musculus GN=Slc3a2 PE=1 SV=1	2	0	0	0	0
>sp|P11031|TCP4_MOUSE Activated RNA polymerase II transcriptional coactivator p15 OS=Mus musculus GN=Sub1 PE=1 SV=3	0	0	2	0	2
>sp|P16460|ASSY_MOUSE Argininosuccinate synthase OS=Mus musculus GN=Ass1 PE=1 SV=1	0	0	2	0	2
>sp|P27048|RSMB_MOUSE Small nuclear ribonucleoprotein-associated protein B OS=Mus musculus GN=Snrpb PE=1 SV=1	0	0	2	0	2
>sp|P35279|RAB6A_MOUSE Ras-related protein Rab-6A OS=Mus musculus GN=Rab6a PE=1 SV=4	2	0	0	0	0
>sp|P50431|GLYC_MOUSE Serine hydroxymethyltransferase, cytosolic OS=Mus musculus GN=Shmt1 PE=1 SV=3	0	0	2	0	2
>sp|P60229|EIF3E_MOUSE Eukaryotic translation initiation factor 3 subunit E OS=Mus musculus GN=Eif3e PE=1 SV=1	0	0	2	0	2
>sp|P61255|RL26_MOUSE 60S ribosomal protein L26 OS=Mus musculus GN=Rpl26 PE=1 SV=1	0	0	2	0	2
>sp|P62717|RL18A_MOUSE 60S ribosomal protein L18a OS=Mus musculus GN=Rpl18a PE=1 SV=1	0	0	2	0	2
>sp|P70365|NCOA1_MOUSE Nuclear receptor coactivator 1 OS=Mus musculus GN=Ncoa1 PE=1 SV=2	0	0	2	0	2
>sp|P97376|FRG1_MOUSE Protein FRG1 OS=Mus musculus GN=Frg1 PE=1 SV=2	0	0	2	0	2
>sp|P97377|CDK2_MOUSE Cyclin-dependent kinase 2 OS=Mus musculus GN=Cdk2 PE=1 SV=2	0	0	2	0	2
>sp|Q06180|PTN2_MOUSE Tyrosine-protein phosphatase non-receptor type 2 OS=Mus musculus GN=Ptpn2 PE=1 SV=2	0	0	2	0	2
>sp|Q3UIK4|MET14_MOUSE N6-adenosine-methyltransferase non-catalytic subunit OS=Mus musculus GN=Mettl14 PE=1 SV=1	0	0	2	0	2
>sp|Q3V1M1|IGS10_MOUSE Immunoglobulin superfamily member 10 OS=Mus musculus GN=Igsf10 PE=2 SV=2	0	0	2	0	2
>sp|Q60972|RBBP4_MOUSE Histone-binding protein RBBP4 OS=Mus musculus GN=Rbbp4 PE=1 SV=5	0	0	2	0	2
>sp|Q6ZWV3|RL10_MOUSE 60S ribosomal protein L10 OS=Mus musculus GN=Rpl10 PE=1 SV=3	0	0	2	0	2
>sp|Q7M6Y3|PICAL_MOUSE Phosphatidylinositol-binding clathrin assembly protein OS=Mus musculus GN=Picalm PE=1 SV=1	0	0	2	0	2
>sp|Q7TT37|ELP1_MOUSE Elongator complex protein 1 OS=Mus musculus GN=Elp1 PE=1 SV=2	0	0	2	0	2
>sp|Q80UL9|JAML_MOUSE Junctional adhesion molecule-like OS=Mus musculus GN=Jaml PE=1 SV=2	0	0	2	0	2
>sp|Q8BMN4|LMLN_MOUSE Leishmanolysin-like peptidase OS=Mus musculus GN=Lmln PE=2 SV=1	2	0	0	0	0
>sp|Q8C181|MBNL2_MOUSE Muscleblind-like protein 2 OS=Mus musculus GN=Mbnl2 PE=2 SV=2	0	0	2	0	2
>sp|Q8C1A5|THOP1_MOUSE Thimet oligopeptidase OS=Mus musculus GN=Thop1 PE=1 SV=1	0	0	2	0	2
>sp|Q8CG48|SMC2_MOUSE Structural maintenance of chromosomes protein 2 OS=Mus musculus GN=Smc2 PE=1 SV=2	0	0	2	0	2
>sp|Q8CJG1|AGO1_MOUSE Protein argonaute-1 OS=Mus musculus GN=Ago1 PE=1 SV=2	0	0	2	0	2
>sp|Q8K013|GTPBA_MOUSE GTP-binding protein 10 OS=Mus musculus GN=Gtpbp10 PE=2 SV=1	0	0	2	0	2
>sp|Q8K2H1|PPHLN_MOUSE Periphilin-1 OS=Mus musculus GN=Pphln1 PE=1 SV=1	0	0	2	0	2
>sp|Q8K2Z4|CND1_MOUSE Condensin complex subunit 1 OS=Mus musculus GN=Ncapd2 PE=1 SV=2	0	0	2	0	2
>sp|Q8VHK9|DHX36_MOUSE ATP-dependent RNA helicase DHX36 OS=Mus musculus GN=Dhx36 PE=1 SV=2	0	0	2	0	2
>sp|Q91ZV0|MIA2_MOUSE Melanoma inhibitory activity protein 2 OS=Mus musculus GN=Mia2 PE=1 SV=3	2	0	0	0	0
>sp|Q920N2|BPL1_MOUSE Biotin--protein ligase OS=Mus musculus GN=Hlcs PE=1 SV=1	0	0	2	0	2
>sp|Q920Q6|MSI2H_MOUSE RNA-binding protein Musashi homolog 2 OS=Mus musculus GN=Msi2 PE=1 SV=1	0	0	2	0	2
>sp|Q922B1|MACD1_MOUSE O-acetyl-ADP-ribose deacetylase MACROD1 OS=Mus musculus GN=Macrod1 PE=1 SV=2	2	0	0	0	0
>sp|Q922S8|KIF2C_MOUSE Kinesin-like protein KIF2C OS=Mus musculus GN=Kif2c PE=1 SV=1	0	0	2	0	2
>sp|Q923X4|GLRX2_MOUSE Glutaredoxin-2, mitochondrial OS=Mus musculus GN=Glrx2 PE=1 SV=1	0	0	2	0	2
>sp|Q93092|TALDO_MOUSE Transaldolase OS=Mus musculus GN=Taldo1 PE=1 SV=2	0	0	2	0	2
>sp|Q99M31|HSP7E_MOUSE Heat shock 70 kDa protein 14 OS=Mus musculus GN=Hspa14 PE=1 SV=2	0	0	2	0	2
>sp|Q99MD9|NASP_MOUSE Nuclear autoantigenic sperm protein OS=Mus musculus GN=Nasp PE=1 SV=2	0	0	2	0	2
>sp|Q9CPR5|RM15_MOUSE 39S ribosomal protein L15, mitochondrial OS=Mus musculus GN=Mrpl15 PE=1 SV=1	0	0	2	0	2
>sp|Q9CQL1|MGN2_MOUSE Protein mago nashi homolog 2 OS=Mus musculus GN=Magohb PE=2 SV=1	2	0	0	0	0
>sp|Q9CZI9|AEN_MOUSE Apoptosis-enhancing nuclease OS=Mus musculus GN=Aen PE=2 SV=1	0	0	2	0	2
>sp|Q9D2N9|VP33A_MOUSE Vacuolar protein sorting-associated protein 33A OS=Mus musculus GN=Vps33a PE=1 SV=2	0	0	2	0	2
>sp|Q9D8B3|CHM4B_MOUSE Charged multivesicular body protein 4b OS=Mus musculus GN=Chmp4b PE=1 SV=2	0	0	2	0	2
>sp|Q9JK23|PSMG1_MOUSE Proteasome assembly chaperone 1 OS=Mus musculus GN=Psmg1 PE=1 SV=1	0	0	2	0	2
>sp|Q9JK38|GNA1_MOUSE Glucosamine 6-phosphate N-acetyltransferase OS=Mus musculus GN=Gnpnat1 PE=1 SV=1	0	0	2	0	2
>sp|Q9QVP4|MLRA_MOUSE Myosin regulatory light chain 2, atrial isoform OS=Mus musculus GN=Myl7 PE=1 SV=1	0	0	2	0	2
>sp|Q9Z1D1|EIF3G_MOUSE Eukaryotic translation initiation factor 3 subunit G OS=Mus musculus GN=Eif3g PE=1 SV=2	0	0	2	0	2
>tr|A2AWN8|A2AWN8_MOUSE YTH domain family 1, isoform CRA_a OS=Mus musculus GN=Ythdf1 PE=1 SV=1	0	0	2	0	2
>tr|B2RXT5|B2RXT5_MOUSE Glucose-6-phosphate isomerase OS=Mus musculus GN=Gpi1 PE=2 SV=1	2	0	0	0	0
>tr|B9EI21|B9EI21_MOUSE Zinc finger matrin type 3 OS=Mus musculus GN=Zmat3 PE=1 SV=1	0	0	2	0	2
>tr|B9EKG9|B9EKG9_MOUSE Expressed sequence AU015228 OS=Mus musculus GN=AU015228 PE=2 SV=1	0	0	2	0	2
>tr|E9Q1F5|E9Q1F5_MOUSE Myosin VC OS=Mus musculus GN=Myo5c PE=1 SV=1	2	0	0	0	0
>tr|F7A465|F7A465_MOUSE Heterogeneous nuclear ribonucleoprotein D0 (Fragment) OS=Mus musculus GN=Hnrnpd PE=1 SV=1	0	0	2	0	2
>tr|G3UXA6|G3UXA6_MOUSE Polypyrimidine tract-binding protein 3 OS=Mus musculus GN=Ptbp3 PE=1 SV=1	0	0	2	0	2
>tr|L7N2D8|L7N2D8_MOUSE Vomeronasal 2, receptor 71 OS=Mus musculus GN=Vmn2r71 PE=3 SV=1	0	0	2	0	2
>tr|Q3TZ57|Q3TZ57_MOUSE Uncharacterized protein (Fragment) OS=Mus musculus GN=Magix PE=2 SV=1	2	0	0	0	0
>tr|Q3U3X7|Q3U3X7_MOUSE Uncharacterized protein OS=Mus musculus GN=Trim25 PE=2 SV=1	0	0	2	0	2
>tr|Q3U7K1|Q3U7K1_MOUSE Serine/threonine-protein phosphatase OS=Mus musculus PE=2 SV=1	2	0	0	0	0
>tr|Q3ULP8|Q3ULP8_MOUSE Uncharacterized protein OS=Mus musculus GN=Pus7 PE=2 SV=1	0	0	2	0	2
>tr|Q3UWH9|Q3UWH9_MOUSE Peptidyl-prolyl cis-trans isomerase OS=Mus musculus PE=2 SV=1	0	0	2	0	2
>tr|Q6PG98|Q6PG98_MOUSE Fdxr protein (Fragment) OS=Mus musculus GN=Fdxr PE=2 SV=1	0	0	2	0	2
>tr|Q7M0F3|Q7M0F3_MOUSE Glutathione transferase class mu chain Yb5 (Fragments) OS=Mus musculus PE=1 SV=1	2	0	0	0	0
>tr|Q8R069|Q8R069_MOUSE Flap endonuclease 1 OS=Mus musculus GN=Fen1 PE=2 SV=1	0	0	2	0	2
>tr|Q8R2U8|Q8R2U8_MOUSE Pdk1 protein OS=Mus musculus GN=Pdk1 PE=2 SV=1	2	0	0	0	0
>tr|Q8VH52|Q8VH52_MOUSE Translation initiation factor-3 subunit 5 (Fragment) OS=Mus musculus GN=Eif3f PE=2 SV=1	2	0	0	0	0
>tr|Q91Y21|Q91Y21_MOUSE Protocadherin alpha 1 OS=Mus musculus GN=Pcdha1 PE=2 SV=1	2	0	0	0	0
>tr|Q9CVL5|Q9CVL5_MOUSE CutA divalent cation tolerance homolog (E. coli), isoform CRA_d (Fragment) OS=Mus musculus GN=Cuta PE=2 SV=1	2	0	0	0	0
>tr|Q9CY30|Q9CY30_MOUSE Uncharacterized protein OS=Mus musculus GN=Nt5dc2 PE=2 SV=1	0	0	2	0	2
>sp|P70261|PALD_MOUSE Paladin OS=Mus musculus GN=Pald1 PE=1 SV=1	2	0	1	0	0.5
>sp|O08553|DPYL2_MOUSE Dihydropyrimidinase-related protein 2 OS=Mus musculus GN=Dpysl2 PE=1 SV=2	2	0	0	0	0
>sp|P50171|DHB8_MOUSE Estradiol 17-beta-dehydrogenase 8 OS=Mus musculus GN=Hsd17b8 PE=1 SV=2	1	0	1	0	1
>sp|Q80TE0|RPAP1_MOUSE RNA polymerase II-associated protein 1 OS=Mus musculus GN=Rpap1 PE=1 SV=2	1	0	1	0	1
>sp|Q80Y14|GLRX5_MOUSE Glutaredoxin-related protein 5, mitochondrial OS=Mus musculus GN=Glrx5 PE=1 SV=2	1	0	1	0	1
>sp|Q8BU88|RM22_MOUSE 39S ribosomal protein L22, mitochondrial OS=Mus musculus GN=Mrpl22 PE=1 SV=1	1	0	1	0	1
>sp|Q9CY16|RT28_MOUSE 28S ribosomal protein S28, mitochondrial OS=Mus musculus GN=Mrps28 PE=1 SV=1	1	0	1	0	1
>sp|Q9D0R8|LSM12_MOUSE Protein LSM12 homolog OS=Mus musculus GN=Lsm12 PE=1 SV=1	1	0	1	0	1
>sp|Q9Z0E0|NCDN_MOUSE Neurochondrin OS=Mus musculus GN=Ncdn PE=1 SV=1	1	0	1	0	1
>sp|A2AG58|BCLA3_MOUSE BCLAF1 and THRAP3 family member 3 OS=Mus musculus GN=Bclaf3 PE=1 SV=1	0	0	1	0	1
>sp|O08915|AIP_MOUSE AH receptor-interacting protein OS=Mus musculus GN=Aip PE=1 SV=1	0	0	1	0	1
>sp|O09106|HDAC1_MOUSE Histone deacetylase 1 OS=Mus musculus GN=Hdac1 PE=1 SV=1	0	0	1	0	1
>sp|O09172|GSH0_MOUSE Glutamate--cysteine ligase regulatory subunit OS=Mus musculus GN=Gclm PE=1 SV=1	0	0	1	0	1
>sp|O35226|PSMD4_MOUSE 26S proteasome non-ATPase regulatory subunit 4 OS=Mus musculus GN=Psmd4 PE=1 SV=1	0	0	1	0	1
>sp|O35593|PSDE_MOUSE 26S proteasome non-ATPase regulatory subunit 14 OS=Mus musculus GN=Psmd14 PE=1 SV=2	0	0	1	0	1
>sp|O54833|CSK22_MOUSE Casein kinase II subunit alpha' OS=Mus musculus GN=Csnk2a2 PE=1 SV=1	0	0	1	0	1
>sp|O55234|PSB5_MOUSE Proteasome subunit beta type-5 OS=Mus musculus GN=Psmb5 PE=1 SV=3	0	0	1	0	1
>sp|O70479|BACD2_MOUSE BTB/POZ domain-containing adapter for CUL3-mediated RhoA degradation protein 2 OS=Mus musculus GN=Tnfaip1 PE=2 SV=1	0	0	1	0	1
>sp|O70551|SRPK1_MOUSE SRSF protein kinase 1 OS=Mus musculus GN=Srpk1 PE=1 SV=2	0	0	1	0	1
>sp|O88342|WDR1_MOUSE WD repeat-containing protein 1 OS=Mus musculus GN=Wdr1 PE=1 SV=3	0	0	1	0	1
>sp|O88508|DNM3A_MOUSE DNA (cytosine-5)-methyltransferase 3A OS=Mus musculus GN=Dnmt3a PE=1 SV=2	0	0	1	0	1
>sp|O88737|BSN_MOUSE Protein bassoon OS=Mus musculus GN=Bsn PE=1 SV=4	1	0	0	0	0
>sp|P08030|APT_MOUSE Adenine phosphoribosyltransferase OS=Mus musculus GN=Aprt PE=1 SV=2	0	0	1	0	1
>sp|P13595|NCAM1_MOUSE Neural cell adhesion molecule 1 OS=Mus musculus GN=Ncam1 PE=1 SV=3	1	0	0	0	0
>sp|P14824|ANXA6_MOUSE Annexin A6 OS=Mus musculus GN=Anxa6 PE=1 SV=3	0	0	1	0	1
>sp|P16254|SRP14_MOUSE Signal recognition particle 14 kDa protein OS=Mus musculus GN=Srp14 PE=1 SV=1	0	0	1	0	1
>sp|P17918|PCNA_MOUSE Proliferating cell nuclear antigen OS=Mus musculus GN=Pcna PE=1 SV=2	0	0	1	0	1
>sp|P19246|NFH_MOUSE Neurofilament heavy polypeptide OS=Mus musculus GN=Nefh PE=1 SV=3	1	0	0	0	0
>sp|P21300|ALD1_MOUSE Aldose reductase-related protein 1 OS=Mus musculus GN=Akr1b7 PE=1 SV=4	1	0	0	0	0
>sp|P27641|XRCC5_MOUSE X-ray repair cross-complementing protein 5 OS=Mus musculus GN=Xrcc5 PE=1 SV=4	0	0	1	0	1
>sp|P36536|SAR1A_MOUSE GTP-binding protein SAR1a OS=Mus musculus GN=Sar1a PE=1 SV=1	0	0	1	0	1
>sp|P40201|CHD1_MOUSE Chromodomain-helicase-DNA-binding protein 1 OS=Mus musculus GN=Chd1 PE=1 SV=3	0	0	1	0	1
>sp|P40336|VP26A_MOUSE Vacuolar protein sorting-associated protein 26A OS=Mus musculus GN=Vps26a PE=1 SV=1	0	0	1	0	1
>sp|P43276|H15_MOUSE Histone H1.5 OS=Mus musculus GN=Hist1h1b PE=1 SV=2	0	0	1	0	1
>sp|P43277|H13_MOUSE Histone H1.3 OS=Mus musculus GN=Hist1h1d PE=1 SV=2	0	0	1	0	1
>sp|P47791|GSHR_MOUSE Glutathione reductase, mitochondrial OS=Mus musculus GN=Gsr PE=1 SV=3	1	0	0	0	0
>sp|P51859|HDGF_MOUSE Hepatoma-derived growth factor OS=Mus musculus GN=Hdgf PE=1 SV=2	0	0	1	0	1
>sp|P52479|UBP10_MOUSE Ubiquitin carboxyl-terminal hydrolase 10 OS=Mus musculus GN=Usp10 PE=1 SV=3	0	0	1	0	1
>sp|P53996|CNBP_MOUSE Cellular nucleic acid-binding protein OS=Mus musculus GN=Cnbp PE=1 SV=2	1	0	0	0	0
>sp|P56376|ACYP1_MOUSE Acylphosphatase-1 OS=Mus musculus GN=Acyp1 PE=1 SV=2	0	0	1	0	1
>sp|P57724|PCBP4_MOUSE Poly(rC)-binding protein 4 OS=Mus musculus GN=Pcbp4 PE=1 SV=1	0	0	1	0	1
>sp|P62305|RUXE_MOUSE Small nuclear ribonucleoprotein E OS=Mus musculus GN=Snrpe PE=1 SV=1	0	0	1	0	1
>sp|P62309|RUXG_MOUSE Small nuclear ribonucleoprotein G OS=Mus musculus GN=Snrpg PE=1 SV=1	0	0	1	0	1
>sp|P62843|RS15_MOUSE 40S ribosomal protein S15 OS=Mus musculus GN=Rps15 PE=1 SV=2	0	0	1	0	1
>sp|P62862|RS30_MOUSE 40S ribosomal protein S30 OS=Mus musculus GN=Fau PE=1 SV=1	0	0	1	0	1
>sp|P62892|RL39_MOUSE 60S ribosomal protein L39 OS=Mus musculus GN=Rpl39 PE=1 SV=2	0	0	1	0	1
>sp|P62911|RL32_MOUSE 60S ribosomal protein L32 OS=Mus musculus GN=Rpl32 PE=1 SV=2	0	0	1	0	1
>sp|P63280|UBC9_MOUSE SUMO-conjugating enzyme UBC9 OS=Mus musculus GN=Ube2i PE=1 SV=1	0	0	1	0	1
>sp|P68373|TBA1C_MOUSE Tubulin alpha-1C chain OS=Mus musculus GN=Tuba1c PE=1 SV=1	1	0	0	0	0
>sp|P70288|HDAC2_MOUSE Histone deacetylase 2 OS=Mus musculus GN=Hdac2 PE=1 SV=1	0	0	1	0	1
>sp|P97429|ANXA4_MOUSE Annexin A4 OS=Mus musculus GN=Anxa4 PE=1 SV=4	0	0	1	0	1
>sp|P97857|ATS1_MOUSE A disintegrin and metalloproteinase with thrombospondin motifs 1 OS=Mus musculus GN=Adamts1 PE=1 SV=4	0	0	1	0	1
>sp|Q09324|GCNT1_MOUSE Beta-1,3-galactosyl-O-glycosyl-glycoprotein beta-1,6-N-acetylglucosaminyltransferase OS=Mus musculus GN=Gcnt1 PE=1 SV=2	0	0	1	0	1
>sp|Q33DR3|DLP1_MOUSE Decaprenyl-diphosphate synthase subunit 2 OS=Mus musculus GN=Pdss2 PE=1 SV=2	1	0	0	0	0
>sp|Q3UEN2|FA35A_MOUSE Protein FAM35A OS=Mus musculus GN=Fam35a PE=2 SV=2	1	0	0	0	0
>sp|Q3V1H1|CKAP2_MOUSE Cytoskeleton-associated protein 2 OS=Mus musculus GN=Ckap2 PE=1 SV=1	0	0	1	0	1
>sp|Q5F2E7|NUFP2_MOUSE Nuclear fragile X mental retardation-interacting protein 2 OS=Mus musculus GN=Nufip2 PE=1 SV=1	1	0	0	0	0
>sp|Q60899|ELAV2_MOUSE ELAV-like protein 2 OS=Mus musculus GN=Elavl2 PE=2 SV=1	0	0	1	0	1
>sp|Q60932|VDAC1_MOUSE Voltage-dependent anion-selective channel protein 1 OS=Mus musculus GN=Vdac1 PE=1 SV=3	0	0	1	0	1
>sp|Q61074|PPM1G_MOUSE Protein phosphatase 1G OS=Mus musculus GN=Ppm1g PE=1 SV=3	0	0	1	0	1
>sp|Q61191|HCFC1_MOUSE Host cell factor 1 OS=Mus musculus GN=Hcfc1 PE=1 SV=2	0	0	1	0	1
>sp|Q61205|PA1B3_MOUSE Platelet-activating factor acetylhydrolase IB subunit gamma OS=Mus musculus GN=Pafah1b3 PE=1 SV=1	0	0	1	0	1
>sp|Q61655|DD19A_MOUSE ATP-dependent RNA helicase DDX19A OS=Mus musculus GN=Ddx19a PE=1 SV=2	0	0	1	0	1
>sp|Q62241|RU1C_MOUSE U1 small nuclear ribonucleoprotein C OS=Mus musculus GN=Snrpc PE=1 SV=1	0	0	1	0	1
>sp|Q62425|NDUA4_MOUSE Cytochrome c oxidase subunit NDUFA4 OS=Mus musculus GN=Ndufa4 PE=1 SV=2	1	0	0	0	0
>sp|Q6DFV5|HELZ_MOUSE Probable helicase with zinc finger domain OS=Mus musculus GN=Helz PE=1 SV=2	0	0	1	0	1
>sp|Q6P902|TXND2_MOUSE Thioredoxin domain-containing protein 2 OS=Mus musculus GN=Txndc2 PE=1 SV=1	0	0	1	0	1
>sp|Q6P9P6|KIF11_MOUSE Kinesin-like protein KIF11 OS=Mus musculus GN=Kif11 PE=1 SV=1	1	0	0	0	0
>sp|Q6P9R2|OXSR1_MOUSE Serine/threonine-protein kinase OSR1 OS=Mus musculus GN=Oxsr1 PE=1 SV=1	0	0	1	0	1
>sp|Q6PE54|DHX40_MOUSE Probable ATP-dependent RNA helicase DHX40 OS=Mus musculus GN=Dhx40 PE=1 SV=1	0	0	1	0	1
>sp|Q6ZQ73|CAND2_MOUSE Cullin-associated NEDD8-dissociated protein 2 OS=Mus musculus GN=Cand2 PE=1 SV=2	0	0	1	0	1
>sp|Q70IV5|SYNEM_MOUSE Synemin OS=Mus musculus GN=Synm PE=1 SV=2	0	0	1	0	1
>sp|Q7TQ95|LNP_MOUSE Endoplasmic reticulum junction formation protein lunapark OS=Mus musculus GN=Lnpk PE=1 SV=1	1	0	0	0	0
>sp|Q80WQ8|M18BP_MOUSE Mis18-binding protein 1 OS=Mus musculus GN=Mis18bp1 PE=1 SV=1	1	0	0	0	0
>sp|Q80X85|RT07_MOUSE 28S ribosomal protein S7, mitochondrial OS=Mus musculus GN=Mrps7 PE=1 SV=1	0	0	1	0	1
>sp|Q80Y73|CK088_MOUSE UPF0722 protein C11orf88 homolog OS=Mus musculus PE=2 SV=1	1	0	0	0	0
>sp|Q810D6|GRWD1_MOUSE Glutamate-rich WD repeat-containing protein 1 OS=Mus musculus GN=Grwd1 PE=1 SV=2	0	0	1	0	1
>sp|Q8BFQ4|WDR82_MOUSE WD repeat-containing protein 82 OS=Mus musculus GN=Wdr82 PE=1 SV=1	0	0	1	0	1
>sp|Q8BGW1|FTO_MOUSE Alpha-ketoglutarate-dependent dioxygenase FTO OS=Mus musculus GN=Fto PE=1 SV=1	0	0	1	0	1
>sp|Q8BIL5|HOOK1_MOUSE Protein Hook homolog 1 OS=Mus musculus GN=Hook1 PE=1 SV=2	0	0	1	0	1
>sp|Q8BML1|MICA2_MOUSE [F-actin]-monooxygenase MICAL2 OS=Mus musculus GN=Mical2 PE=1 SV=1	0	0	1	0	1
>sp|Q8BQM9|MD12L_MOUSE Mediator of RNA polymerase II transcription subunit 12-like protein OS=Mus musculus GN=Med12l PE=1 SV=2	1	0	0	0	0
>sp|Q8BTU1|CFA20_MOUSE Cilia- and flagella-associated protein 20 OS=Mus musculus GN=Cfap20 PE=1 SV=1	0	0	1	0	1
>sp|Q8CB62|CNTRB_MOUSE Centrobin OS=Mus musculus GN=Cntrob PE=2 SV=2	0	0	1	0	1
>sp|Q8CCG4|DPPA4_MOUSE Developmental pluripotency-associated protein 4 OS=Mus musculus GN=Dppa4 PE=1 SV=2	1	0	0	0	0
>sp|Q8CDM4|CCD73_MOUSE Coiled-coil domain-containing protein 73 OS=Mus musculus GN=Ccdc73 PE=2 SV=2	1	0	0	0	0
>sp|Q8CFQ3|AQR_MOUSE Intron-binding protein aquarius OS=Mus musculus GN=Aqr PE=1 SV=2	0	0	1	0	1
>sp|Q8CGC4|LS14B_MOUSE Protein LSM14 homolog B OS=Mus musculus GN=Lsm14b PE=1 SV=3	0	0	1	0	1
>sp|Q8CHP5|PYM1_MOUSE Partner of Y14 and mago OS=Mus musculus GN=Pym1 PE=1 SV=2	0	0	1	0	1
>sp|Q8JZY4|MRRP3_MOUSE Mitochondrial ribonuclease P protein 3 OS=Mus musculus GN=Kiaa0391 PE=2 SV=1	1	0	0	0	0
>sp|Q8K1G2|LBN_MOUSE Limbin OS=Mus musculus GN=Evc2 PE=1 SV=1	0	0	1	0	1
>sp|Q8K354|CBR3_MOUSE Carbonyl reductase [NADPH] 3 OS=Mus musculus GN=Cbr3 PE=1 SV=1	0	0	1	0	1
>sp|Q8K363|DDX18_MOUSE ATP-dependent RNA helicase DDX18 OS=Mus musculus GN=Ddx18 PE=1 SV=1	0	0	1	0	1
>sp|Q8K4Z5|SF3A1_MOUSE Splicing factor 3A subunit 1 OS=Mus musculus GN=Sf3a1 PE=1 SV=1	0	0	1	0	1
>sp|Q8R574|KPRB_MOUSE Phosphoribosyl pyrophosphate synthase-associated protein 2 OS=Mus musculus GN=Prpsap2 PE=1 SV=1	1	0	0	0	0
>sp|Q8VD12|Z385A_MOUSE Zinc finger protein 385A OS=Mus musculus GN=Znf385a PE=1 SV=2	0	0	1	0	1
>sp|Q8VDY4|EFCB7_MOUSE EF-hand calcium-binding domain-containing protein 7 OS=Mus musculus GN=Efcab7 PE=1 SV=1	0	0	1	0	1
>sp|Q8VHX6|FLNC_MOUSE Filamin-C OS=Mus musculus GN=Flnc PE=1 SV=3	0	0	1	0	1
>sp|Q91VH6|MEMO1_MOUSE Protein MEMO1 OS=Mus musculus GN=Memo1 PE=1 SV=1	0	0	1	0	1
>sp|Q920Q2|REV1_MOUSE DNA repair protein REV1 OS=Mus musculus GN=Rev1 PE=1 SV=1	1	0	0	0	0
>sp|Q923K4|GTPB3_MOUSE tRNA modification GTPase GTPBP3, mitochondrial OS=Mus musculus GN=Gtpbp3 PE=2 SV=1	1	0	0	0	0
>sp|Q99J36|THUM1_MOUSE THUMP domain-containing protein 1 OS=Mus musculus GN=Thumpd1 PE=1 SV=1	0	0	1	0	1
>sp|Q99JX4|EIF3M_MOUSE Eukaryotic translation initiation factor 3 subunit M OS=Mus musculus GN=Eif3m PE=1 SV=1	0	0	1	0	1
>sp|Q99LB6|MAT2B_MOUSE Methionine adenosyltransferase 2 subunit beta OS=Mus musculus GN=Mat2b PE=1 SV=1	0	0	1	0	1
>sp|Q99N89|RM43_MOUSE 39S ribosomal protein L43, mitochondrial OS=Mus musculus GN=Mrpl43 PE=1 SV=1	1	0	0	0	0
>sp|Q99NB9|SF3B1_MOUSE Splicing factor 3B subunit 1 OS=Mus musculus GN=Sf3b1 PE=1 SV=1	0	0	1	0	1
>sp|Q9CPQ3|TOM22_MOUSE Mitochondrial import receptor subunit TOM22 homolog OS=Mus musculus GN=Tomm22 PE=1 SV=3	1	0	0	0	0
>sp|Q9CQE3|RT17_MOUSE 28S ribosomal protein S17, mitochondrial OS=Mus musculus GN=Mrps17 PE=1 SV=1	0	0	1	0	1
>sp|Q9CR02|TMA16_MOUSE Translation machinery-associated protein 16 OS=Mus musculus GN=Tma16 PE=1 SV=1	0	0	1	0	1
>sp|Q9CR26|VTA1_MOUSE Vacuolar protein sorting-associated protein VTA1 homolog OS=Mus musculus GN=Vta1 PE=1 SV=1	0	0	1	0	1
>sp|Q9CY28|GTPB8_MOUSE GTP-binding protein 8 OS=Mus musculus GN=Gtpbp8 PE=2 SV=1	0	0	1	0	1
>sp|Q9CZ44|NSF1C_MOUSE NSFL1 cofactor p47 OS=Mus musculus GN=Nsfl1c PE=1 SV=1	0	0	1	0	1
>sp|Q9D0W5|PPIL1_MOUSE Peptidyl-prolyl cis-trans isomerase-like 1 OS=Mus musculus GN=Ppil1 PE=1 SV=1	0	0	1	0	1
>sp|Q9D1N9|RM21_MOUSE 39S ribosomal protein L21, mitochondrial OS=Mus musculus GN=Mrpl21 PE=1 SV=1	0	0	1	0	1
>sp|Q9D2R6|COA3_MOUSE Cytochrome c oxidase assembly factor 3 homolog, mitochondrial OS=Mus musculus GN=Coa3 PE=1 SV=1	1	0	0	0	0
>sp|Q9D2R8|RT33_MOUSE 28S ribosomal protein S33, mitochondrial OS=Mus musculus GN=Mrps33 PE=1 SV=1	0	0	1	0	1
>sp|Q9D338|RM19_MOUSE 39S ribosomal protein L19, mitochondrial OS=Mus musculus GN=Mrpl19 PE=1 SV=1	0	0	1	0	1
>sp|Q9D3D9|ATPD_MOUSE ATP synthase subunit delta, mitochondrial OS=Mus musculus GN=Atp5d PE=1 SV=1	1	0	0	0	0
>sp|Q9D4H1|EXOC2_MOUSE Exocyst complex component 2 OS=Mus musculus GN=Exoc2 PE=1 SV=1	1	0	0	0	0
>sp|Q9D662|SC23B_MOUSE Protein transport protein Sec23B OS=Mus musculus GN=Sec23b PE=1 SV=1	0	0	1	0	1
>sp|Q9D7G0|PRPS1_MOUSE Ribose-phosphate pyrophosphokinase 1 OS=Mus musculus GN=Prps1 PE=1 SV=4	1	0	0	0	0
>sp|Q9D7N3|RT09_MOUSE 28S ribosomal protein S9, mitochondrial OS=Mus musculus GN=Mrps9 PE=1 SV=3	0	0	1	0	1
>sp|Q9D824|FIP1_MOUSE Pre-mRNA 3'-end-processing factor FIP1 OS=Mus musculus GN=Fip1l1 PE=1 SV=1	0	0	1	0	1
>sp|Q9D880|TIM50_MOUSE Mitochondrial import inner membrane translocase subunit TIM50 OS=Mus musculus GN=Timm50 PE=1 SV=1	0	0	1	0	1
>sp|Q9DBY8|NVL_MOUSE Nuclear valosin-containing protein-like OS=Mus musculus GN=Nvl PE=1 SV=1	0	0	1	0	1
>sp|Q9DC70|NDUS7_MOUSE NADH dehydrogenase [ubiquinone] iron-sulfur protein 7, mitochondrial OS=Mus musculus GN=Ndufs7 PE=1 SV=1	0	0	1	0	1
>sp|Q9DCM0|ETHE1_MOUSE Persulfide dioxygenase ETHE1, mitochondrial OS=Mus musculus GN=Ethe1 PE=1 SV=2	1	0	0	0	0
>sp|Q9EQI8|RM46_MOUSE 39S ribosomal protein L46, mitochondrial OS=Mus musculus GN=Mrpl46 PE=1 SV=1	1	0	0	0	0
>sp|Q9JKB1|UCHL3_MOUSE Ubiquitin carboxyl-terminal hydrolase isozyme L3 OS=Mus musculus GN=Uchl3 PE=1 SV=2	1	0	0	0	0
>sp|Q9QYJ0|DNJA2_MOUSE DnaJ homolog subfamily A member 2 OS=Mus musculus GN=Dnaja2 PE=1 SV=1	1	0	0	0	0
>sp|Q9R1P0|PSA4_MOUSE Proteasome subunit alpha type-4 OS=Mus musculus GN=Psma4 PE=1 SV=1	1	0	0	0	0
>sp|Q9R1R0|LHX6_MOUSE LIM/homeobox protein Lhx6 OS=Mus musculus GN=Lhx6 PE=1 SV=2	0	0	1	0	1
>sp|Q9R1T2|SAE1_MOUSE SUMO-activating enzyme subunit 1 OS=Mus musculus GN=Sae1 PE=1 SV=1	0	0	1	0	1
>sp|Q9WTP6|KAD2_MOUSE Adenylate kinase 2, mitochondrial OS=Mus musculus GN=Ak2 PE=1 SV=5	1	0	0	0	0
>sp|Q9WUL7|ARL3_MOUSE ADP-ribosylation factor-like protein 3 OS=Mus musculus GN=Arl3 PE=1 SV=1	0	0	1	0	1
>sp|Q9Z1J3|NFS1_MOUSE Cysteine desulfurase, mitochondrial OS=Mus musculus GN=Nfs1 PE=1 SV=3	1	0	0	0	0
>sp|Q9Z1S0|BUB1B_MOUSE Mitotic checkpoint serine/threonine-protein kinase BUB1 beta OS=Mus musculus GN=Bub1b PE=1 SV=2	0	0	1	0	1
>tr|A0A140LHB7|A0A140LHB7_MOUSE Elongation factor-like GTPase 1 OS=Mus musculus GN=Efl1 PE=1 SV=1	1	0	0	0	0
>tr|A0A1L1SVH5|A0A1L1SVH5_MOUSE RNA-binding protein with multiple-splicing 2 (Fragment) OS=Mus musculus GN=Rbpms2 PE=1 SV=1	1	0	0	0	0
>tr|A2A4L0|A2A4L0_MOUSE Pleckstrin homology domain-containing family H member 3 (Fragment) OS=Mus musculus GN=Plekhh3 PE=1 SV=1	0	0	1	0	1
>tr|A2BH06|A2BH06_MOUSE 60S ribosomal protein L11 (Fragment) OS=Mus musculus GN=Rpl11 PE=1 SV=1	0	0	1	0	1
>tr|E9Q7Y4|E9Q7Y4_MOUSE RIKEN cDNA A430078G23 gene OS=Mus musculus GN=A430078G23Rik PE=4 SV=1	0	0	1	0	1
>tr|F6SSC9|F6SSC9_MOUSE Zinc finger protein with KRAB and SCAN domains 5 (Fragment) OS=Mus musculus GN=Zkscan5 PE=4 SV=1	1	0	0	0	0
>tr|G3UZ47|G3UZ47_MOUSE Eukaryotic translation elongation factor 1 beta 2 (Fragment) OS=Mus musculus GN=Eef1b2 PE=1 SV=1	1	0	0	0	0
>tr|O35328|O35328_MOUSE Proline-rich protein 9-1 (Fragment) OS=Mus musculus PE=2 SV=1	0	0	1	0	1
>tr|Q3TMM5|Q3TMM5_MOUSE Uncharacterized protein OS=Mus musculus GN=Nono PE=2 SV=1	1	0	0	0	0
>tr|Q3TY94|Q3TY94_MOUSE Uncharacterized protein OS=Mus musculus GN=Crmp1 PE=2 SV=1	1	0	0	0	0
>tr|Q3UDU4|Q3UDU4_MOUSE L-lactate dehydrogenase OS=Mus musculus GN=Ldha PE=2 SV=1	1	0	0	0	0
>tr|Q3UW08|Q3UW08_MOUSE Uncharacterized protein (Fragment) OS=Mus musculus GN=Gm12000 PE=2 SV=1	1	0	0	0	0
>tr|Q3V250|Q3V250_MOUSE Uncharacterized protein OS=Mus musculus GN=Pdk3 PE=2 SV=1	1	0	0	0	0
>tr|Q60950|Q60950_MOUSE MYB-1a OS=Mus musculus GN=Ybx1 PE=2 SV=1	1	0	0	0	0
>tr|Q8BLD4|Q8BLD4_MOUSE MCG16669, isoform CRA_f OS=Mus musculus GN=Tardbp PE=1 SV=1	0	0	1	0	1
>tr|Q8BLX5|Q8BLX5_MOUSE Uncharacterized protein OS=Mus musculus PE=2 SV=1	0	0	1	0	1
>tr|Q8BSH9|Q8BSH9_MOUSE Nucleosome assembly protein 1-like 1 OS=Mus musculus GN=Nap1l1 PE=1 SV=1	1	0	0	0	0
>tr|Q8C266|Q8C266_MOUSE Ras-related protein Rab-5C OS=Mus musculus GN=Rab5c PE=1 SV=1	0	0	1	0	1
>tr|Q99PC9|Q99PC9_MOUSE Serine/threonine-protein phosphatase 2A 56 kDa regulatory subunit OS=Mus musculus GN=Ppp2r5d PE=2 SV=1	0	0	1	0	1
