# Supplementary material for: The role of Xist‐mediated Polycomb recruitment in the initiation of X‐chromosome inactivation
Source: EMBO Rep. 2019 Aug 27;20(10):e48019. doi: 10.15252/embr.201948019 (PMC6776897; doi:10.15252/embr.201948019)
Supplement: Supplementary file 8 — Source Data for Expanded View [file EMBR-20-e48019-s011.zip]

Archive with 5 entries (5 files):
- embr201948019-sup-0011-SDataEV/embr201948019-sup-0011-SDataFigEV1A-B.pdf
- embr201948019-sup-0011-SDataEV/embr201948019-sup-0012-SDataFigEV1C.xlsx
- embr201948019-sup-0011-SDataEV/embr201948019-sup-0013-SDataFigEV2.xlsx
- embr201948019-sup-0011-SDataEV/embr201948019-sup-0014-SDataFigEV4.xlsx
- embr201948019-sup-0011-SDataEV/embr201948019-sup-0015-SDataFigEV5.xlsx
