# Supplementary material for: The role of Xist‐mediated Polycomb recruitment in the initiation of X‐chromosome inactivation
Source: EMBO Rep. 2019 Aug 27;20(10):e48019. doi: 10.15252/embr.201948019 (PMC6776897; doi:10.15252/embr.201948019)
Supplement: Supplementary file 8 — Source Data for Expanded View [file EMBR-20-e48019-s011.zip › embr201948019-sup-0011-SDataEV/embr201948019-sup-0012-SDataFigEV1C.xlsx]

## Sheet: Fig.EV1C-source data
Xist RNA FISH
Xist FL noDOX	Exp1	Exp2			Total
Xist Pinpoint	336	281			617
Xist Domain	6	2			8
total	342	283			625	Mean %	SD	n	SEM
%	0.0175439	0.00706714				0.0123055	0.00740816	2	0.00523836
Xist FL	Exp1	Exp2	Exp3		Total
Xist Pinpoint	197	159	162		321
Xist Domain	97	159	182		341
total	294	318	344		662	Mean %	SD	n	SEM
%	0.329932	0.5	0.52907			0.453001	0.107567	3	0.0621039
Xist ΔA	Exp1	Exp2	Exp3		Total
Xist Pinpoint	195	129	128		452
Xist Domain	102	224	212		538
total	297	353	340		990	Mean %	SD	n	SEM
%	0.343434	0.634561	0.623529			0.533842	0.16499	3	0.0952569
Xist ΔF+B+C	Exp1	Exp2	Exp3		Total
Xist Pinpoint	42	85	58		185
Xist Domain	222	192	212		626
total	264	277	270		811	Mean %	SD	n	SEM
%	0.840909	0.693141	0.785185			0.773078	0.0746244	3	0.0430844
Xist ΔF+B	Exp1	Exp2	Exp3		Total
Xist Pinpoint	50	81	82		213
Xist Domain	228	219	209		656
total	278	300	291		869	Mean %	SD	n	SEM
%	0.820144	0.73	0.718213			0.756119	0.0557595	3	0.0321928
Xist ΔB+C	Exp1	Exp2	Exp3		Total
Xist Pinpoint	199	72	124		196
Xist Domain	167	202	188		390
total	366	274	312		586	Mean %	SD	n	SEM
%	0.456284	0.737226	0.602564			0.598692	0.140511	3	0.0811241
Xist ΔB+1/2C	Exp1	Exp2	Exp3		Total
Xist Pinpoint	118	91	160		251
Xist Domain	161	173	218		391
total	279	264	378		642	Mean %	SD	n	SEM
%	0.577061	0.655303	0.57672			0.603028	0.045272	3	0.0261378
Xist ΔB	Exp1	Exp2	Exp3		Total
Xist Pinpoint	94	79	157		330
Xist Domain	208	195	245		648
total	302	274	402		978	Mean %	SD	n	SEM
%	0.688742	0.711679	0.609453			0.669958	0.0536393	3	0.0309686
Xist ΔC	Exp1	Exp2	Exp3		Total
Xist Pinpoint	98	78	75		153
Xist Domain	195	205	212		417
total	293	283	287		570	Mean %	SD	n	SEM
%	0.665529	0.724382	0.738676			0.709529	0.0387695	3	0.0223836
