# Supplementary material for: The role of Xist‐mediated Polycomb recruitment in the initiation of X‐chromosome inactivation
Source: EMBO Rep. 2019 Aug 27;20(10):e48019. doi: 10.15252/embr.201948019 (PMC6776897; doi:10.15252/embr.201948019)
Supplement: Supplementary file 8 — Source Data for Expanded View [file EMBR-20-e48019-s011.zip › embr201948019-sup-0011-SDataEV/embr201948019-sup-0013-SDataFigEV2.xlsx]

## Sheet: Fig.EV2B-source data
JARID2												EZH2												RING1B
Xist FL	Exp1	Exp2	Exp3	Exp4	Total							Xist FL	Exp1	Exp2	Exp3	Total								Xist FL	Exp1	Exp2	Exp3	Exp4	Total
JARID2+	67	47	60	64	238							EZH2+	66	82	59	207								RING1B+	3	34	58	65	160
JARID2-	11	3	4	19	37							EZH2-	8	4	23	35								RING1B-	60	26	30	37	153
total	78	50	64	83	275	Mean %	SD	n	SEM			total	74	86	82	242	Mean %	SD	n	SEM				total	63	60	88	102	313	Mean %	SD	n	SEM
%	0.858974	0.94	0.9375	0.771084		0.87689	0.0799422	4	0.0399711			%	0.891892	0.953488	0.719512		0.854964	0.12128	3	0.0700213				%	0.047619	0.566667	0.659091	0.637255		0.477658	0.289393	4	0.144697
Xist ΔA	Exp1		Exp3	Exp4	Total							Xist ΔA	Exp1	Exp2	Exp3	Total								Xist ΔA	Exp1	Exp2	Exp3	Exp4	Total
JARID2+	66		47	86	113							EZH2+	48	79	58	185								RING1B+	18	38	46	47	102
JARID2-	15		9	38	24							EZH2-	8	6	44	58								RING1B-	58	30	19	46	107
total	81		56	124	137	Mean %	SD	n	SEM			total	56	85	102	243	Mean %	SD	n	SEM				total	76	68	65	93	209	Mean %	SD	n	SEM
%	0.814815		0.839286	0.693548		0.78255	0.0780424	3	0.0450578			%	0.857143	0.929412	0.568627		0.785061	0.190888	3	0.110209				%	0.236842	0.558824	0.707692	0.505376		0.502184	0.196518	4	0.0982591
Xist ΔF+B+C		Exp2	Exp3	Exp4	Total							Xist ΔF+B+C	Exp1	Exp2	Exp3	Total								Xist ΔF+B+C		Exp2	Exp3		Total
JARID2+		0	3	0	3							EZH2+	0	2	0	2								RING1B+		0	0		0
JARID2-		82	77	95	159							EZH2-	76	58	96	230								RING1B-		84	59		143
total		82	80	95	162	Mean %	SD	n	SEM			total	76	60	96	232	Mean %	SD	n	SEM				total		84	59		143	Mean %	SD	n	SEM
%		0	0.0375	0		0.0125	0.0216506	3	0.0125			%	0	0.0333333	0		0.0111111	0.019245	3	0.0111111				%		0	0			0	0	2	0
Xist ΔF+B	Exp1			Exp4	Total							Xist ΔF+B	Exp1		Exp3	Total								Xist ΔF+B	Exp1	Exp2	Exp3		Total
JARID2+	1			0	1							EZH2+	3		0	3								RING1B+	0	1	0		1
JARID2-	94			109	94							EZH2-	74		103	177								RING1B-	60	82	75		217
total	95			109	95	Mean %	SD	n	SEM			total	77		103	180	Mean %	SD	n	SEM				total	60	83	75		218	Mean %	SD	n	SEM
%	0.0105263			0		0.00526316	0.00744323	4	0.00372161			%	0.038961		0		0.0194805	0.0275496	2	0.0194805				%	0	0.0120482	0			0.00401606	0.00695603	3	0.00401606
Xist ΔB+C	Exp1	Exp2	Exp3	Exp4	Total							Xist ΔB+C	Exp1	Exp2	Exp3	Total								Xist ΔB+C	Exp1	Exp2	Exp3	Exp4	Total
JARID2+	0		1	0	1							EZH2+	0	0	0	0								RING1B+	0	0	0	1	0
JARID2-	81		73	82	154							EZH2-	75	69	72	216								RING1B-	61	78	75	77	214
total	81		74	82	155	Mean %	SD	n	SEM			total	75	69	72	216	Mean %	SD	n	SEM				total	61	78	75	78	214	Mean %	SD	n	SEM
%	0		0.0135135	0		0.0045045	0.00780203	3	0.0045045			%	0	0	0		0	0	3	0				%	0	0	0	0.0128205		0.00320513	0.00641026	4	0.00320513
Xist ΔB+1/2C			Exp3	Exp4	Total							Xist ΔB+1/2C	Exp1		Exp3	Total								Xist ΔB+1/2C		Exp2		Exp4	Total
JARID2+			0	0	0							EZH2+	0		0	0								RING1B+		0		0	0
JARID2-			112	90	112							EZH2-	82		83	165								RING1B-		54		50	54
total			112	90	112	Mean %	SD	n	SEM			total	82		83	165	Mean %	SD	n	SEM				total		54		50	54	Mean %	SD	n	SEM
%			0	0		0	0	2	0			%	0		0		0	0	2	0				%		0		0		0	0	2	0
Xist ΔB	Exp1		Exp3	Exp4	Total							Xist ΔB	Exp1	Exp2	Exp3	Total								Xist ΔB	Exp1	Exp2		Exp4	Total
JARID2+	7		7	0	14							EZH2+	15	24	10	49								RING1B+	1	2		0	3
JARID2-	57		81	113	138							EZH2-	68	65	88	221								RING1B-	67	65		82	132
total	64		88	113	152	Mean %	SD	n	SEM			total	83	89	98	270	Mean %	SD	n	SEM				total	68	67		82	135	Mean %	SD	n	SEM
%	0.109375		0.0795455	0		0.0629735	0.0565393	3	0.032643			%	0.180723	0.269663	0.102041		0.184142	0.0838633	3	0.0484185				%	0.0147059	0.0298507		0		0.0148522	0.0149259	3	0.00861748
Xist ΔC	Exp1		Exp3	Exp4	Total							Xist ΔC	Exp1	Exp2	Exp3	Total								Xist ΔC	Exp1	Exp2		Exp4	Total
JARID2+	73		63	88	153							EZH2+	61		75	285								RING1B+	26	26		38	153
JARID2-	5		5	21	42							EZH2-	7		29	3								RING1B-	58	45		47	42
total	78		68	109	195	Mean %	SD	n	SEM			total	68		104	288	Mean %	SD	n	SEM				total	84	71		85	195	Mean %	SD	n	SEM
%	0.935897		0.926471	0.807339		0.889902	0.0716569	3	0.0413711			%	0.897059		0.721154		0.809106	0.124384	2	0.0879525				%	0.309524	0.366197		0.447059		0.37426	0.0691211	3	0.0399071

## Sheet: Fig.EV2C-source data
Samples	Xist/Gapdh	Average	SD	n	SE	Average normalized to Xist FL 0h
Xist FL 0h rep1	0.00201901	0.00218063	0.000140061	3	8.08645e-05	0.925885
Xist FL 0h rep2	0.00226665					1.03945
Xist FL 0h rep3	0.00225622					1.03467
Xist FL 2h rep1	0.00101814	0.00120554	0.000209523	3	0.000120968	0.466903
Xist FL 2h rep2	0.00143176					0.656582
Xist FL 2h rep3	0.00116673					0.535044
Xist FL 4h rep1	0.000619446	0.000477229	0.000180279	3	0.000104084	0.284067
Xist FL 4h rep2	0.000537769					0.246612
Xist FL 4h rep3	0.000274472					0.125868
Xist FL 6h rep1	0.000343239	0.000329759	4.05704e-05	3	2.34233e-05	0.157404
Xist FL 6h rep2	0.000361873					0.165949
Xist FL 6h rep3	0.000284164					0.130313
Xist ΔB+C 0h rep1	0.00454215	0.00368897	0.000759143	3	0.000438292	1.23128
Xist ΔB+C 0h rep2	0.00308813					0.837124
Xist ΔB+C 0h rep3	0.00343663					0.931597
Xist ΔB+C 2h rep1	0.00253176	0.00245734	0.000255986	3	0.000147793	0.686305
Xist ΔB+C 2h rep2	0.00266787					0.723203
Xist ΔB+C 2h rep3	0.00217239					0.588889
Xist ΔB+C 4h rep1	0.00155001	0.00115173	0.000461771	3	0.000266604	0.420175
Xist ΔB+C 4h rep2	0.00125962					0.341455
Xist ΔB+C 4h rep3	0.000645571					0.175
Xist ΔB+C 6h rep1	0.000838494	0.00102206	0.00049109	3	0.000283531	0.227298
Xist ΔB+C 6h rep2	0.000649202					0.175985
Xist ΔB+C 6h rep3	0.00157849					0.427896

## Sheet: Fig.EV2D-source data
Sample						Sample						Sample
Female MEFs	Image	Number	Xist Cloud Size	Total Xist Signal Intensity		Xist FL	Image	Number	Xist Cloud Size	Total Xist Signal Intensity		Xist ΔB+C	Image	Number	Xist Cloud Size	Total Xist Signal Intensity
	1	1	3.256	63991.4			1	1	2.535	42666.4			1	1	6.07	122606
	1	2	2.426	49837.1			1	2	5.744	65292.2			1	2	1.317	21425.5
	1	3	2.95	80671.7			1	3	2.006	29515.1			1	3	2.54	53373.1
	1	4	2.032	29429.6			1	4	1.98	26734.6			1	4	6.086	122734
	1	5	2.359	46099			1	5	1.804	18011.1			1	5	2.338	29967.5
	1	6	1.928	31493.1			1	6	3.105	39390.4			1	6	4.069	99135.4
	1	7	3.017	82523.5			1	7	1.337	14157.5			1	7	2.696	38069.1
	1	8	1.674	35440.2			1	8	1.001	21720.2			1	8	1.244	25102.3
	2	1	2.001	38729.4			1	9	1.244	19480.3			1	9	5.894	96565.2
	2	2	2.058	40252.1			1	10	3.572	37615.2			1	10	2.773	35213
	2	3	2.364	43616			1	11	2.722	36911.6			1	11	2.125	21849.5
	2	4	2.214	62082.7			1	12	0.949	9852.4			1	12	1.991	31932.5
	2	5	2.887	57054			2	1	5.899	108432			2	1	6.475	111969
	2	6	2.048	45910.4			2	2	4.458	67844			2	2	4.614	71133.2
	2	7	1.82	30011.6			2	3	4.987	73911.9			2	3	2.919	30624.3
	2	8	2.328	55278.6			2	4	8.289	107164			2	4	3.857	82709.3
	2	9	2.208	50449.4			2	5	4.463	52333.7			2	5	4.308	57865.8
	2	10	3.038	51877.6			2	6	1.773	17934.2			2	6	4.183	73313
	2	11	3.914	76176.1			2	7	2.639	41983.4			2	7	4.681	68856.6
	2	12	2.732	59322.4			2	8	4.847	73281.7			2	8	2.219	30573.9
	3	1	1.643	26295.9			2	9	7.657	136354			2	9	3.743	67714.2
	3	2	1.389	17999.2			2	10	9.891	209466			2	10	3.421	45191.1
	3	3	1.534	23654.4			2	11	8.859	165300			2	11	5.013	84545.6
	3	4	1.628	25681.2			2	12	5.936	88398			2	12	1.56	31352.7
	3	5	0.928	12095.9			3	1	6.299	121601			3	1	3.064	56284.4
	3	6	1.182	24945.5			3	2	7.278	102401			3	2	3.945	50245.3
	3	7	1.363	20413.3			3	3	4.298	65628.8			3	3	3.976	55319.5
	3	8	1.151	17266.3			3	4	4.126	84006.1			3	4	5.096	76450.7
	3	9	2.68	37396.9			3	5	3.199	55729.1			3	5	2.97	43003.3
	3	10	1.177	15833.4			3	6	4.069	65198.5			3	6	1.477	15750.5
	3	11	1.275	19031.9			3	7	2.224	54758.2			3	7	1.721	22329.7
	3	12	0.875	12715.6			3	8	2.068	35903.4			3	8	2.115	27542.6
	4	1	2.364	52156.4			3	9	4.111	69500.3			3	9	4.298	56390.4
	4	2	2.421	47936.4			3	10	6.801	102334			3	10	0.731	7353.23
	4	3	2.592	45955.2			3	11	2.172	40908.9			3	11	5.096	76450.7
	4	4	1.623	29323.3			4	1	2.732	37157.3			3	12	1.534	26234.6
	4	5	2.561	52613.4			4	2	1.12	13301.2			4	1	3.401	56011.9
	4	6	2.11	31944.8			4	3	1.27	13182.7			4	2	3.707	59195.9
	4	7	1.903	32835.9			4	4	3.142	44694.3			4	3	4.666	69433.4
	4	8	1.897	68808.3			4	5	2.856	32019.9			4	4	1.545	22679.3
	4	9	1.903	26571			4	6	4.749	68642.2			4	5	1.483	23394.6
	4	10	1.897	32858.7			4	7	2.509	31445.1			4	6	1.985	33244.5
	4	11	1.617	29266.3			4	8	1.223	14377.7			4	7	2.81	41951.1
	4	12	1.918	41365.7			4	9	1.514	20501.7			4	8	2.566	40263.6
	5	1	1.778	29893.8			4	10	2.219	26185.6			4	9	2.887	37530.1
	5	2	3.826	68271.8			4	11	0.907	10136.5			4	10	2.799	58499.3
	5	3	4.448	79340.6			4	12	1.27	13182.7			4	11	2.105	25837
	5	4	6.138	105899			5	1	2.97	38830.8			4	12	2.141	23606.8
	5	5	2.659	60215.5			5	2	1.737	24004.1			5	1	1.633	37975.1
	5	6	2.784	46605.5			5	3	3.634	51408.4			5	2	1.13	15332.4
	5	7	3.494	65014.4			5	4	3.338	42885.3			5	3	0.658	6848.43
	5	8	3.411	80961.2			5	5	7.973	127784			5	4	0.912	12176.9
	5	9	1.68	23452.3			5	6	6.335	84182.3			5	5	3.027	39477.1
	5	10	0.855	13737.1			5	7	3.935	46897.7			5	6	2.753	49752.9
	6	1	0.886	11622.4			5	8	3.935	54938.9			5	7	2.727	41860.1
	6	2	0.482	5296.14			5	9	3.209	37218.5			5	8	1.83	26722.7
	6	3	1.291	17471.3			5	10	5.345	83853			5	9	2.4	33918.2
	6	4	1.166	18237.4			5	11	1.69	24810.5			5	10	2.639	28645.5
	6	5	1.394	21581.1			5	12	1.182	11994.1			5	11	1.892	36093.4
	6	6	1.711	30060.9			6	1	1.483	27958.5			5	12	1.654	18623.1
	6	7	1.918	28348.5			6	2	0.918	16946			6	1	1.26	17262.5
	6	8	1.223	20354.4			6	3	1.177	12731.2			6	2	2.587	47522.9
	6	9	1.312	22906.2			6	4	0.627	6590.99			6	3	1.343	11690.2
	7	1	0.943	12145.5			6	5	2.825	42610.1			6	4	4.002	43757.9
	7	2	1.28	22365.8			6	6	3.385	50491.5			6	5	2.193	26279.5
	7	3	1.617	27050.5			6	7	1.809	21442			6	6	1.483	24259.5
	7	4	0.643	8218.87			6	8	1.291	16152.4			6	7	3.525	76742.6
	7	5	1.306	22928.1			6	9	4.645	57157.8			6	8	4.375	72282.2
	7	6	0.772	9356.09			6	10	1.203	20918.4			6	9	3.494	42841.1
	7	7	1.104	14447.9			6	11	2.784	38569.3			6	10	2.882	42561.4
	7	8	1.436	25142.6			6	12	0.933	14897.3			6	11	2.426	38133.6
	7	9	0.819	11422.1			7	1	1.617	18717.1			6	12	2.737	58551.3
	7	10	2.545	39011			7	2	4.044	50041.4
	7	11	2.058	32653.5			7	3	1.353	15274
	7	12	0.923	12222.5			7	4	4.272	42203.8
							7	5	5.324	64939.4
							7	6	3.188	35884.8
							7	7	1.249	14144.8
							7	8	1.384	20988.9
							7	9	1.706	16484.6
							7	10	3.608	40649.6
							7	11	2.763	26658
							7	12	2.556	25513.4
		aver	1.98383	36819.3					3.26843	47630.3					2.91411	45946.3
		SD	0.954754	21471.6					2.08737	37291.1					1.3701	26301.6
		N	75	75					75	75					75	75
		SE	0.110246	2479.33					0.241029	4306					0.158205	3037.04
