# Supplementary material for: The role of Xist‐mediated Polycomb recruitment in the initiation of X‐chromosome inactivation
Source: EMBO Rep. 2019 Aug 27;20(10):e48019. doi: 10.15252/embr.201948019 (PMC6776897; doi:10.15252/embr.201948019)
Supplement: Supplementary file 8 — Source Data for Expanded View [file EMBR-20-e48019-s011.zip › embr201948019-sup-0011-SDataEV/embr201948019-sup-0014-SDataFigEV4.xlsx]

## Sheet: Legend
source-data-Fig.EV4
The different TABs correspond to the data points of the graph in Fig.EV4E
Data points for chrX in Fig.EV4C are the same as for Fig.3B (data-source-Fig.3)

## Sheet: Active_Gene_Body_H2Ub
Chr	Start	End	Gene	Strand	samples	logFC
chrX	7724219	7728201	Wdr45	+	ΔB+C	-0.2427779017154
chrX	7724219	7728201	Wdr45	+	FL	1.63509953545182
chrX	7730570	7731063	Praf2	+	ΔB+C	-1.61433765273406
chrX	7730570	7731063	Praf2	+	FL	1.9787097210721
chrX	7764660	7775202	Tfe3	+	ΔB+C	0.0965657006858444
chrX	7764660	7775202	Tfe3	+	FL	1.63309598756355
chrX	7791992	7820567	Gripap1	+	FL	2.64889825745261
chrX	7791992	7820567	Gripap1	+	ΔB+C	0.0632367273437547
chrX	7843830	7876626	Otud5	+	ΔB+C	0.0419608498076521
chrX	7843830	7876626	Otud5	+	FL	2.87971281433692
chrX	7880305	7883432	Pim2	+	ΔB+C	-0.415391999622468
chrX	7880305	7883432	Pim2	+	FL	0.627137205614439
chrX	7886243	7894492	Slc35a2	+	ΔB+C	-0.096548739461139
chrX	7886243	7894492	Slc35a2	+	FL	2.10809329561179
chrX	7901335	7907652	Timm17b	+	FL	2.2402398911373
chrX	7901335	7907652	Timm17b	+	ΔB+C	0.170610545196972
chrX	8099086	8106701	Gm6787	+	ΔB+C	-0.0227251945227443
chrX	8099086	8106701	Gm6787	+	FL	2.14004773891167
chrX	8147426	8147963	Rbm3os	+	ΔB+C	-0.448973075260878
chrX	8147426	8147963	Rbm3os	+	FL	0.715261061360199
chrX	10719364	10719702	Mid1ip1	+	ΔB+C	-0.0912689822293303
chrX	10719364	10719702	Mid1ip1	+	FL	1.08688514892399
chrX	12589758	12617051	Atp6ap2	+	FL	2.42202923278498
chrX	12589758	12617051	Atp6ap2	+	ΔB+C	0.0548514610097658
chrX	12764277	12821492	Gm14634	+	FL	2.36374590641695
chrX	12764277	12821492	Gm14634	+	ΔB+C	-0.00720236402429603
chrX	13044014	13045295	5730405O15Rik	+	FL	3.75218336974881
chrX	13044014	13045295	5730405O15Rik	+	ΔB+C	0.678692053316062
chrX	20366480	20405653	Rp2	+	ΔB+C	0.245113983679942
chrX	20366480	20405653	Rp2	+	FL	3.32455393207342
chrX	20427687	20519939	Jade3	+	ΔB+C	0.170168407971466
chrX	20427687	20519939	Jade3	+	FL	3.81115452463925
chrX	20619502	20650905	Rbm10	+	FL	3.35507267190947
chrX	20619502	20650905	Rbm10	+	ΔB+C	0.186401083789789
chrX	20660301	20683179	Uba1	+	FL	2.59389311116075
chrX	20660301	20683179	Uba1	+	ΔB+C	-0.27190800331886
chrX	20689953	20699879	Cdk16	+	ΔB+C	0.357018586095956
chrX	20689953	20699879	Cdk16	+	FL	3.5218468106426
chrX	20705908	20720539	Usp11	+	ΔB+C	0.249445019266245
chrX	20705908	20720539	Usp11	+	FL	3.10065564702739
chrX	20872165	20874737	Timp1	+	FL	1.46151435522298
chrX	20872165	20874737	Timp1	+	ΔB+C	-0.0645210738736663
chrX	20963675	20987349	A230072C01Rik	+	FL	4.34740413509369
chrX	20963675	20987349	A230072C01Rik	+	ΔB+C	0.559898731237037
chrX	35890831	36076562	Dock11	+	ΔB+C	0.18717106333662
chrX	35890831	36076562	Dock11	+	FL	2.97305181846991
chrX	36600192	36606079	Pgrmc1	+	ΔB+C	0.0692294311073572
chrX	36600192	36606079	Pgrmc1	+	FL	3.06994494516678
chrX	36745631	36777307	Slc25a43	+	FL	2.38559285569019
chrX	36745631	36777307	Slc25a43	+	ΔB+C	0.292678869443928
chrX	36797596	36798808	Slc25a5	+	FL	2.14185514263543
chrX	36797596	36798808	Slc25a5	+	ΔB+C	-0.463290485608351
chrX	38191792	38197046	Zbtb33	+	FL	1.97281916748083
chrX	38191792	38197046	Zbtb33	+	ΔB+C	0.279786356738934
chrX	41403300	41678601	Gria3	+	ΔB+C	0.325066255517324
chrX	41403300	41678601	Gria3	+	FL	3.15883210980398
chrX	42069835	42109664	Xiap	+	ΔB+C	0.246427450500812
chrX	42069835	42109664	Xiap	+	FL	3.66212833298288
chrX	42151411	42277186	Stag2	+	FL	3.88319282460926
chrX	42151411	42277186	Stag2	+	ΔB+C	0.301591287613375
chrX	48110724	48136981	Xpnpep2	+	FL	2.30224564814935
chrX	48110724	48136981	Xpnpep2	+	ΔB+C	0.233748920247725
chrX	48625577	48662298	Slc25a14	+	ΔB+C	0.337234123992441
chrX	48625577	48662298	Slc25a14	+	FL	3.40833572745708
chrX	52793199	52799468	Ccdc160	+	ΔB+C	0.520076893950448
chrX	52793199	52799468	Ccdc160	+	FL	1.83616715170528
chrX	52914213	52956961	Phf6	+	FL	3.24217690410739
chrX	52914213	52956961	Phf6	+	ΔB+C	0.12953626447474
chrX	56456838	56507843	Ints6l	+	FL	3.36868113048588
chrX	56456838	56507843	Ints6l	+	ΔB+C	0.579451891282166
chrX	57055569	57067182	Htatsf1	+	ΔB+C	0.233540065737684
chrX	57055569	57067182	Htatsf1	+	FL	4.29730355794153
chrX	58032627	58036630	Zic3	+	ΔB+C	0.184803221323555
chrX	58032627	58036630	Zic3	+	FL	0.686457713103007
chrX	66655158	66661402	Slitrk2	+	FL	1.09677190794346
chrX	66655158	66661402	Slitrk2	+	ΔB+C	0.0412299058127532
chrX	72989338	73031543	Zfp185	+	FL	2.79022305371996
chrX	72989338	73031543	Zfp185	+	ΔB+C	0.270745191789097
chrX	73230305	73230795	F8a	+	FL	0.549857148148442
chrX	73230305	73230795	F8a	+	ΔB+C	0.328540941811922
chrX	73344619	73359080	Zfp275	+	ΔB+C	0.864682636136883
chrX	73344619	73359080	Zfp275	+	FL	2.82107683306549
chrX	73718596	73738534	AΔB+Cd1	+	ΔB+C	0.0903186242750671
chrX	73718596	73738534	AΔB+Cd1	+	FL	2.14709490622471
chrX	73789027	73790828	Ssr4	+	ΔB+C	-0.680272146388643
chrX	73789027	73790828	Ssr4	+	FL	1.41090954170755
chrX	74256686	74257893	Emd	+	FL	2.84526579186718
chrX	74256686	74257893	Emd	+	ΔB+C	0.252155222927711
chrX	74272815	74273135	Rpl10	+	ΔB+C	-0.23607979679174
chrX	74272815	74273135	Rpl10	+	FL	2.54077535414434
chrX	74299096	74304721	Atp6ap1	+	ΔB+C	0.206658106462905
chrX	74299096	74304721	Atp6ap1	+	FL	2.40949445519602
chrX	74307011	74311867	Gdi1	+	ΔB+C	0.165236278754781
chrX	74307011	74311867	Gdi1	+	FL	2.3508145819712
chrX	74315032	74320149	Fam50a	+	FL	3.22689402966567
chrX	74315032	74320149	Fam50a	+	ΔB+C	0.191851121776576
chrX	74395290	74453778	Ikbkg	+	ΔB+C	-0.112479352711431
chrX	74395290	74453778	Ikbkg	+	FL	2.53293226645608
chrX	77513226	77660265	Tbl1x	+	ΔB+C	0.775721442357462
chrX	77513226	77660265	Tbl1x	+	FL	3.42043077560306
chrX	85576021	85634469	Tab3	+	ΔB+C	0.601549221703874
chrX	85576021	85634469	Tab3	+	FL	4.27567342828443
chrX	93677111	93749948	Pcyt1b	+	FL	3.86451793697482
chrX	93677111	93749948	Pcyt1b	+	ΔB+C	0.501469042818705
chrX	96098044	96168553	Msn	+	FL	4.09795410410859
chrX	96098044	96168553	Msn	+	ΔB+C	0.508177880032187
chrX	100496290	100516125	Igbp1	+	FL	3.89005886715189
chrX	100496290	100516125	Igbp1	+	ΔB+C	0.0125780649662886
chrX	100628064	100727271	Kif4	+	ΔB+C	0.6115752453099
chrX	100628064	100727271	Kif4	+	FL	4.50844202121467
chrX	100731846	100738901	Gdpd2	+	ΔB+C	0.423381459216574
chrX	100731846	100738901	Gdpd2	+	FL	2.07523872378407
chrX	100779270	100818410	Dlg3	+	FL	4.02885643650782
chrX	100779270	100818410	Dlg3	+	ΔB+C	0.667995619757499
chrX	101256527	101260873	Foxo4	+	FL	1.51352667004214
chrX	101256527	101260873	Foxo4	+	ΔB+C	0.268988741848611
chrX	101276090	101298934	Med12	+	ΔB+C	0.549837919117537
chrX	101276090	101298934	Med12	+	FL	3.30936772418633
chrX	101384117	101385629	Gjb1	+	ΔB+C	0.0106844170533784
chrX	101384117	101385629	Gjb1	+	FL	0.306254308786678
chrX	101431650	101448593	Nono	+	FL	3.97763397892365
chrX	101431650	101448593	Nono	+	ΔB+C	0.595017067341634
chrX	103433516	103484957	Tsix	+	FL	0.811944029530623
chrX	103433516	103484957	Tsix	+	ΔB+C	-0.294317223616595
chrX	103495557	103506425	Jpx	+	ΔB+C	-0.00977698967838109
chrX	103495557	103506425	Jpx	+	FL	2.26377969625734
chrX	106029223	106128160	Atp7a	+	ΔB+C	0.450612852655243
chrX	106029223	106128160	Atp7a	+	FL	4.5297183964073
chrX	106189099	106203699	Pgk1	+	FL	3.72447585695791
chrX	106189099	106203699	Pgk1	+	ΔB+C	0.441750088404761
chrX	108836477	108886896	2810403D21Rik	+	FL	3.36632753353713
chrX	108836477	108886896	2810403D21Rik	+	ΔB+C	0.131427817983174
chrX	109097406	109162467	Sh3bgrl	+	FL	3.69450563346459
chrX	109097406	109162467	Sh3bgrl	+	ΔB+C	0.643221760743713
chrX	134310083	134363104	Cenpi	+	ΔB+C	0.1634109281245
chrX	134310083	134363104	Cenpi	+	FL	3.8778494026289
chrX	134587653	134588062	Rpl36a	+	ΔB+C	0.337148711823523
chrX	134587653	134588062	Rpl36a	+	FL	3.70894499076036
chrX	134603178	134607057	Hnrnph2	+	FL	4.41258171438817
chrX	134603178	134607057	Hnrnph2	+	ΔB+C	0.846033106935423
chrX	134688518	134697772	Armcx4	+	FL	4.17870380474464
chrX	134688518	134697772	Armcx4	+	ΔB+C	1.26539671889115
chrX	134719937	134721912	Armcx1	+	ΔB+C	1.86280484749081
chrX	134719937	134721912	Armcx1	+	FL	3.76466180182638
chrX	135744691	135803468	Gprasp1	+	ΔB+C	0.216849119688265
chrX	135744691	135803468	Gprasp1	+	FL	3.26242475366015
chrX	135887850	135891081	Bhlhb9	+	FL	3.55506431889727
chrX	135887850	135891081	Bhlhb9	+	ΔB+C	0.294909300448023
chrX	136247079	136247139	Tceal9	+	FL	2.58114583156924
chrX	136247079	136247139	Tceal9	+	ΔB+C	1.43024440504991
chrX	136744956	136803361	ΔB+C065397	+	ΔB+C	0.719684537724411
chrX	136744956	136803361	ΔB+C065397	+	FL	4.9865848878585
chrX	137051593	137082501	Fam199x	+	ΔB+C	0.503533976441959
chrX	137051593	137082501	Fam199x	+	FL	3.91340794342877
chrX	139612619	139673145	Rnf128	+	FL	3.51692784954558
chrX	139612619	139673145	Rnf128	+	ΔB+C	0.302679100169651
chrX	139686995	139754218	TΔB+C1d8b	+	FL	3.77692764378525
chrX	139686995	139754218	TΔB+C1d8b	+	ΔB+C	0.464037582135852
chrX	140458602	140476140	Prps1	+	FL	3.13626126832661
chrX	140458602	140476140	Prps1	+	ΔB+C	0.100802030163694
chrX	142683399	142843494	Tmem164	+	ΔB+C	0.334505948330838
chrX	142683399	142843494	Tmem164	+	FL	2.96947045521844
chrX	143520590	143797796	Pak3	+	ΔB+C	0.312229419318526
chrX	143520590	143797796	Pak3	+	FL	3.34244376373261
chrX	151049169	151089686	Fgd1	+	ΔB+C	0.510721806185023
chrX	151049169	151089686	Fgd1	+	FL	3.85121672417517
chrX	151346222	151474134	Fam120c	+	FL	3.71600210598782
chrX	151346222	151474134	Fam120c	+	ΔB+C	0.177223473818189
chrX	151522671	151633857	Phf8	+	ΔB+C	0.228719252413759
chrX	151522671	151633857	Phf8	+	FL	3.69532408949948
chrX	151805281	151935417	Huwe1	+	ΔB+C	0.338812455668005
chrX	151805281	151935417	Huwe1	+	FL	4.86391383846006
chrX	152018427	152061973	Smc1a	+	ΔB+C	0.464424077099123
chrX	152018427	152061973	Smc1a	+	FL	4.96972640439241
chrX	152370571	152416702	3010001F23Rik	+	FL	3.7388435315075
chrX	152370571	152416702	3010001F23Rik	+	ΔB+C	0.354407803046914
chrX	153039628	153072915	9530051G07Rik	+	ΔB+C	0.458531364610078
chrX	153039628	153072915	9530051G07Rik	+	FL	3.22146494596278
chrX	153120787	153132861	Foxr2	+	ΔB+C	0.342856569060118
chrX	153120787	153132861	Foxr2	+	FL	4.2576128831028
chrX	153141957	153171943	Rragb	+	ΔB+C	0.618457119085607
chrX	153141957	153171943	Rragb	+	FL	4.19022715259813
chrX	153500231	153501558	Ubqln2	+	FL	2.0699322212763
chrX	153500231	153501558	Ubqln2	+	ΔB+C	-0.467057077362965
chrX	153725553	153741296	Nbdy	+	FL	3.4162755658015
chrX	153725553	153741296	Nbdy	+	ΔB+C	0.0487733427475512
chrX	155264442	155297654	Acot9	+	FL	4.48539882786254
chrX	155264442	155297654	Acot9	+	ΔB+C	0.337846170449275
chrX	159257781	159368244	Rps6ka3	+	FL	3.17116991846569
chrX	159257781	159368244	Rps6ka3	+	ΔB+C	0.216129526330051
chrX	159374194	159385699	Eif1ax	+	ΔB+C	0.370808014831298
chrX	159374194	159385699	Eif1ax	+	FL	3.59360063617102
chrX	160504165	160598878	Phka2	+	FL	3.80151469498844
chrX	160504165	160598878	Phka2	+	ΔB+C	0.486793445784394
chrX	162762371	162779090	Rbbp7	+	FL	5.08095876526969
chrX	162762371	162779090	Rbbp7	+	ΔB+C	0.814371121797843
chrX	162903559	163034541	Ctps2	+	FL	3.49892903158925
chrX	162903559	163034541	Ctps2	+	ΔB+C	0.411070541388995
chrX	164271430	164373013	Pir	+	ΔB+C	0.373707388993291
chrX	164271430	164373013	Pir	+	FL	3.67802039915107
chrX	164375521	164402650	Vegfd	+	FL	2.83059062221124
chrX	164375521	164402650	Vegfd	+	ΔB+C	0.302099726959007
chrX	164421786	164433915	Piga	+	FL	4.89495244164638
chrX	164421786	164433915	Piga	+	ΔB+C	0.686549220011242
chrX	164982591	164997272	Fancb	+	FL	3.92500824247069
chrX	164982591	164997272	Fancb	+	ΔB+C	0.585040389293455
chrX	166172453	166190512	Gemin8	+	ΔB+C	0.262524004654736
chrX	166172453	166190512	Gemin8	+	FL	2.96030516596626
chrX	166664024	166689812	Gm1720	+	FL	2.61239121801069
chrX	166664024	166689812	Gm1720	+	ΔB+C	0.143926779594012
chrX	169881618	169990797	Mid1	+	FL	2.60472822626784
chrX	169881618	169990797	Mid1	+	ΔB+C	0.210955338404859
chrX	7158411	7186715	Clcn5	-	FL	3.83587446823521
chrX	7158411	7186715	Clcn5	-	ΔB+C	0.415360959778005
chrX	7412103	7419048	2010204K13Rik	-	FL	3.15122568972649
chrX	7412103	7419048	2010204K13Rik	-	ΔB+C	0.292080800874959
chrX	7558561	7572282	Ppp1r3f	-	ΔB+C	0.225974994629843
chrX	7558561	7572282	Ppp1r3f	-	FL	1.66523933711734
chrX	7667940	7669391	Plp2	-	FL	1.59855306627024
chrX	7667940	7669391	Plp2	-	ΔB+C	-0.627574701993418
chrX	7894518	7897270	Pqbp1	-	FL	2.03384553117312
chrX	7894518	7897270	Pqbp1	-	ΔB+C	-1.06983921609755
chrX	8061170	8072761	Suv39h1	-	FL	2.48318726552274
chrX	8061170	8072761	Suv39h1	-	ΔB+C	-0.254675994324691
chrX	8123300	8130859	Wdr13	-	ΔB+C	-0.0866935029385615
chrX	8123300	8130859	Wdr13	-	FL	2.00241235299292
chrX	8154471	8174182	TΔB+C1d25	-	FL	2.31076063156045
chrX	8154471	8174182	TΔB+C1d25	-	ΔB+C	-0.0158351528729974
chrX	8185328	8191513	Ebp	-	FL	2.02230399508288
chrX	8185328	8191513	Ebp	-	ΔB+C	0.353294959230377
chrX	8238667	8250407	Ftsj1	-	FL	2.59038795865734
chrX	8238667	8250407	Ftsj1	-	ΔB+C	0.0722480606581107
chrX	13517080	13844557	Cask	-	ΔB+C	0.188733330463595
chrX	13517080	13844557	Cask	-	FL	3.0447010400928
chrX	17555599	17570008	Fundc1	-	FL	3.95791671221369
chrX	17555599	17570008	Fundc1	-	ΔB+C	0.558070819751901
chrX	20615325	20615565	Ndufb11	-	FL	1.54097377728999
chrX	20615325	20615565	Ndufb11	-	ΔB+C	0.312747983543547
chrX	20933394	20948609	Elk1	-	FL	3.18656700770036
chrX	20933394	20948609	Elk1	-	ΔB+C	0.321231230713359
chrX	20951664	20959979	Uxt	-	FL	4.5488018377599
chrX	20951664	20959979	Uxt	-	ΔB+C	0.468751343335151
chrX	36608182	36643415	Akap17b	-	ΔB+C	0.345980687452156
chrX	36608182	36643415	Akap17b	-	FL	3.27381166424369
chrX	36814767	36815201	Mdrl	-	ΔB+C	-0.00781689978886823
chrX	36814767	36815201	Mdrl	-	FL	2.61325830052733
chrX	36848543	36862247	C330007P06Rik	-	ΔB+C	0.496304237054545
chrX	36848543	36862247	C330007P06Rik	-	FL	4.26779518231728
chrX	37082517	37083223	Rpl39	-	FL	3.40491551757692
chrX	37082517	37083223	Rpl39	-	ΔB+C	0.153099510868093
chrX	37091677	37108323	Upf3b	-	ΔB+C	-0.24727616390507
chrX	37091677	37108323	Upf3b	-	FL	3.45124099657045
chrX	38401356	38454461	Lamp2	-	ΔB+C	0.176935409551989
chrX	38401356	38454461	Lamp2	-	FL	3.98460018757525
chrX	38531620	38574197	Cul4b	-	ΔB+C	0.111495868456397
chrX	38531620	38574197	Cul4b	-	FL	3.41226809569891
chrX	38630782	38633144	C1galt1c1	-	FL	4.48450702268534
chrX	38630782	38633144	C1galt1c1	-	ΔB+C	0.779653580149162
chrX	48474943	48511564	Aifm1	-	ΔB+C	0.407598122621944
chrX	48474943	48511564	Aifm1	-	FL	3.86622953283093
chrX	48541625	48592453	Zfp280c	-	ΔB+C	0.467874816617774
chrX	48541625	48592453	Zfp280c	-	FL	4.10587842387097
chrX	49782536	49795746	Igsf1	-	ΔB+C	0.27657728677041
chrX	49782536	49795746	Igsf1	-	FL	2.11769063380974
chrX	51003913	51016019	Rap2c	-	FL	3.59014379063477
chrX	51003913	51016019	Rap2c	-	ΔB+C	0.512932581280553
chrX	51753958	51799234	Usp26	-	FL	3.42800315135546
chrX	51753958	51799234	Usp26	-	ΔB+C	0.298495493133695
chrX	52742562	52742594	Kis2	-	FL	0.141095561950046
chrX	52742562	52742594	Kis2	-	ΔB+C	-0.936858260194866
chrX	53243414	53267806	Fam122b	-	ΔB+C	0.525706333881351
chrX	53243414	53267806	Fam122b	-	FL	4.11082745458576
chrX	53344593	53368560	Mospd1	-	ΔB+C	0.41640555969647
chrX	53344593	53368560	Mospd1	-	FL	4.04855933451781
chrX	53696921	53714579	AW822252	-	FL	2.35902812059236
chrX	53696921	53714579	AW822252	-	ΔB+C	0.223085530980277
chrX	56585511	56595920	Mmgt1	-	FL	3.70557605837625
chrX	56585511	56595920	Mmgt1	-	ΔB+C	-0.0567072112306461
chrX	57383347	57391037	Rbmx	-	ΔB+C	0.815101972496347
chrX	57383347	57391037	Rbmx	-	FL	4.21518050062053
chrX	68667513	68676400	Fmr1os	-	ΔB+C	0.243520493003793
chrX	68667513	68676400	Fmr1os	-	FL	2.84739749485498
chrX	70343069	70363086	Ids	-	FL	3.4439188601587
chrX	70343069	70363086	Ids	-	ΔB+C	0.0781513000199189
chrX	72913564	72916345	Cetn2	-	FL	2.86141944818023
chrX	72913564	72916345	Cetn2	-	ΔB+C	0.280367717129075
chrX	73686177	73714205	ΔB+Cap31	-	ΔB+C	0.178814051659576
chrX	73686177	73714205	ΔB+Cap31	-	FL	3.3543736240309
chrX	73916869	73919945	Naa10	-	ΔB+C	-0.276201291638098
chrX	73916869	73919945	Naa10	-	FL	1.81409905094158
chrX	73922120	73928851	Renbp	-	FL	1.22330364224886
chrX	73922120	73928851	Renbp	-	ΔB+C	-0.298321687827931
chrX	73942791	73964358	Hcfc1	-	FL	3.5745925710413
chrX	73942791	73964358	Hcfc1	-	ΔB+C	-0.0791036488120196
chrX	74013913	74021922	Irak1	-	FL	2.87458622234775
chrX	74013913	74021922	Irak1	-	ΔB+C	0.115399632218158
chrX	74026591	74083691	Mecp2	-	ΔB+C	0.0217337173606103
chrX	74026591	74083691	Mecp2	-	FL	3.58012559274864
chrX	74223460	74244535	Flna	-	ΔB+C	0.579856593556051
chrX	74223460	74244535	Flna	-	FL	4.33788926829201
chrX	74273216	74280334	Dnase1l1	-	FL	2.57428968329895
chrX	74273216	74280334	Dnase1l1	-	ΔB+C	0.0695802529970404
chrX	74384719	74391275	Fam3a	-	FL	3.08193451829438
chrX	74384719	74391275	Fam3a	-	ΔB+C	0.089034628400486
chrX	75785652	75873183	Pls3	-	ΔB+C	0.499646891679075
chrX	75785652	75873183	Pls3	-	FL	3.21022220491167
chrX	77762029	77793961	Prkx	-	ΔB+C	0.356145705903273
chrX	77762029	77793961	Prkx	-	FL	2.87622702438403
chrX	85701936	85774820	Gk	-	FL	3.71650761240775
chrX	85701936	85774820	Gk	-	ΔB+C	0.501809421325085
chrX	93304765	93630156	Pola1	-	FL	4.00756438245604
chrX	93304765	93630156	Pola1	-	ΔB+C	0.30710476538831
chrX	93764615	93830096	Pdk3	-	ΔB+C	0.614049237746433
chrX	93764615	93830096	Pdk3	-	FL	4.66998748594475
chrX	94074630	94121408	Zfx	-	ΔB+C	0.485428614946464
chrX	94074630	94121408	Zfx	-	FL	4.61001885861214
chrX	94535473	94540075	Maged1	-	FL	4.32708130099158
chrX	94535473	94540075	Maged1	-	ΔB+C	1.75256389617027
chrX	95048934	95164540	Arhgef9	-	FL	3.67997629415541
chrX	95048934	95164540	Arhgef9	-	ΔB+C	0.435091634507522
chrX	95935312	95954975	Las1l	-	FL	4.77411139854543
chrX	95935312	95954975	Las1l	-	ΔB+C	0.523475599788426
chrX	98554279	98889026	Ophn1	-	ΔB+C	0.441075781059973
chrX	98554279	98889026	Ophn1	-	FL	3.52578830906112
chrX	100622870	100623942	Pdzd11	-	ΔB+C	0.010408414680638
chrX	100622870	100623942	Pdzd11	-	FL	3.58472056814339
chrX	101079209	101083406	Slc7a3	-	ΔB+C	0.943351807527127
chrX	101079209	101083406	Slc7a3	-	FL	3.10078145317383
chrX	101097785	101220564	Snx12	-	FL	3.77299598864599
chrX	101097785	101220564	Snx12	-	ΔB+C	0.369562471830051
chrX	102142819	102155092	Ercc6l	-	ΔB+C	0.329235935015509
chrX	102142819	102155092	Ercc6l	-	FL	3.354428748012
chrX	102184940	102187392	Rps4x	-	ΔB+C	0.371773057079953
chrX	102184940	102187392	Rps4x	-	FL	2.53903609832258
chrX	102284637	102503159	Hdac8	-	ΔB+C	0.306372569980623
chrX	102284637	102503159	Hdac8	-	FL	3.79684766939365
chrX	103184058	103184665	Nap1l2	-	FL	1.26226354635316
chrX	103184058	103184665	Nap1l2	-	ΔB+C	0.330230251446442
chrX	103560909	103621755	Ftx	-	ΔB+C	0.295103489980036
chrX	103560909	103621755	Ftx	-	FL	2.76271804640148
chrX	103957166	103979285	Rlim	-	ΔB+C	1.31576965076297
chrX	103957166	103979285	Rlim	-	FL	5.37504319885994
chrX	104280564	104411847	AΔB+Cb7	-	ΔB+C	0.433287773868907
chrX	104280564	104411847	AΔB+Cb7	-	FL	4.41201027669388
chrX	104536969	104669065	Zdhhc15	-	FL	4.06070373399021
chrX	104536969	104669065	Zdhhc15	-	ΔB+C	0.585861095105141
chrX	105372993	105389755	5330434G04Rik	-	FL	3.86651121363506
chrX	105372993	105389755	5330434G04Rik	-	ΔB+C	0.480155393962295
chrX	105968084	106009900	Magt1	-	FL	4.82524727440896
chrX	105968084	106009900	Magt1	-	ΔB+C	0.615380335816286
chrX	106420042	106483230	Fndc3c1	-	ΔB+C	0.548623009075418
chrX	106420042	106483230	Fndc3c1	-	FL	4.10946954204154
chrX	106576508	106601680	Cysltr1	-	ΔB+C	0.305770727046042
chrX	106576508	106601680	Cysltr1	-	FL	3.42369973406923
chrX	107397194	107401361	Itm2a	-	FL	3.04809478549713
chrX	107397194	107401361	Itm2a	-	ΔB+C	0.174718710514257
chrX	109004536	109011381	Hmgn5	-	FL	3.03662080714219
chrX	109004536	109011381	Hmgn5	-	ΔB+C	0.20977925960753
chrX	134588168	134599006	Gla	-	ΔB+C	0.653837416750873
chrX	134588168	134599006	Gla	-	FL	4.07978039243796
chrX	134971372	135007210	Zmat1	-	ΔB+C	0.359457092964445
chrX	134971372	135007210	Zmat1	-	FL	3.36994913898407
chrX	136168983	136170252	Tceal8	-	FL	3.02025722079429
chrX	136168983	136170252	Tceal8	-	ΔB+C	-0.159067095339359
chrX	136200950	136201852	Tceal5	-	FL	1.9078717980247
chrX	136200950	136201852	Tceal5	-	ΔB+C	0.0609563814217423
chrX	136732947	136741687	Morf4l2	-	ΔB+C	0.348661892052948
chrX	136732947	136741687	Morf4l2	-	FL	4.28148496185904
chrX	136981115	137036303	Slc25a53	-	ΔB+C	0.365190580367786
chrX	136981115	137036303	Slc25a53	-	FL	2.94571551146116
chrX	139240225	139355739	Platr21	-	FL	3.28911387592101
chrX	139240225	139355739	Platr21	-	ΔB+C	0.300979903133512
chrX	139779680	139780354	Ripply1	-	FL	1.76004238923443
chrX	139779680	139780354	Ripply1	-	ΔB+C	0.0156717948615712
chrX	139889510	139996596	Rbm41	-	FL	3.73410902971982
chrX	139889510	139996596	Rbm41	-	ΔB+C	0.378052911308907
chrX	140539528	140541188	Tsc22d3	-	ΔB+C	1.39349341924942
chrX	140539528	140541188	Tsc22d3	-	FL	2.4571636346743
chrX	142317992	142388536	Acsl4	-	ΔB+C	0.262208059989524
chrX	142317992	142388536	Acsl4	-	FL	4.1698608123086
chrX	142853473	142964729	Ammecr1	-	FL	3.22124687042466
chrX	142853473	142964729	Ammecr1	-	ΔB+C	0.158650145538917
chrX	150571506	150586156	Apex2	-	FL	5.33114370819576
chrX	150571506	150586156	Apex2	-	ΔB+C	0.441898812335438
chrX	150644709	150655584	Tro	-	ΔB+C	0.579306862819237
chrX	150644709	150655584	Tro	-	FL	3.85278481124329
chrX	150983132	151015323	Gnl3l	-	ΔB+C	0.211494156572731
chrX	150983132	151015323	Gnl3l	-	FL	5.32201739440959
chrX	151087093	151094544	Tsr2	-	FL	3.74404065894682
chrX	151087093	151094544	Tsr2	-	ΔB+C	-0.23090131403499
chrX	152004579	152014296	RiΔB+C1	-	FL	3.99427051476517
chrX	152004579	152014296	RiΔB+C1	-	ΔB+C	0.370299202183691
chrX	152336851	152340485	Tspyl2	-	ΔB+C	0.301607640720291
chrX	152336851	152340485	Tspyl2	-	FL	2.29551259727659
chrX	152343598	152366705	Gpr173	-	ΔB+C	0.312093086650502
chrX	152343598	152366705	Gpr173	-	FL	3.32453750995976
chrX	152609508	152767487	Shroom2	-	FL	3.7959424459681
chrX	152609508	152767487	Shroom2	-	ΔB+C	0.376628184576226
chrX	153685153	153694281	Kctd12b	-	FL	3.16051607019219
chrX	153685153	153694281	Kctd12b	-	ΔB+C	0.0226105530656799
chrX	155213125	155214450	Sat1	-	FL	1.74671551613356
chrX	155213125	155214450	Sat1	-	ΔB+C	0.440151455903918
chrX	157443953	157490047	Sms	-	ΔB+C	-0.0035754557586183
chrX	157443953	157490047	Sms	-	FL	2.72501365013123
chrX	157547821	157596716	Mbtps2	-	ΔB+C	0.136127028027511
chrX	157547821	157596716	Mbtps2	-	FL	2.00649062086661
chrX	160122218	160136431	Pdha1	-	ΔB+C	0.312486797033034
chrX	160122218	160136431	Pdha1	-	FL	3.28293583631341
chrX	160784307	160992682	Cdkl5	-	FL	3.78072443527631
chrX	160784307	160992682	Cdkl5	-	ΔB+C	0.257163690138089
chrX	162778916	162827455	Txlng	-	ΔB+C	0.426930548763707
chrX	162778916	162827455	Txlng	-	FL	4.20938780026509
chrX	164936170	164978376	Mospd2	-	ΔB+C	0.316469556208015
chrX	164936170	164978376	Mospd2	-	FL	3.43145966842272
chrX	166457251	166477868	Rab9	-	ΔB+C	0.44482942430738
chrX	166457251	166477868	Rab9	-	FL	2.99040169628019
chrX	166499814	166508479	Tceanc	-	FL	3.37261358002255
chrX	166499814	166508479	Tceanc	-	ΔB+C	-0.0235209536577585
chrX	167207093	167207219	Tmsb4x	-	ΔB+C	-0.00723576641185774
chrX	167207093	167207219	Tmsb4x	-	FL	0.0950580302848044
chrX	167346319	167380750	Prps2	-	ΔB+C	0.071738882904415
chrX	167346319	167380750	Prps2	-	FL	3.50543460719047
chrX	169311530	169318373	Hccs	-	ΔB+C	0.179342628141733
chrX	169311530	169318373	Hccs	-	FL	2.85400597087429

## Sheet: Active_Gene_Body_H3K27me3
Chr	Start	End	Gene	Strand	samples	logFC
chrX	6402031	6637454	Shroom4	+	ΔB+C	0.301145081284055
chrX	6402031	6637454	Shroom4	+	FL	4.71488980636579
chrX	7730570	7731063	Praf2	+	ΔB+C	0.00466024113947546
chrX	7730570	7731063	Praf2	+	FL	6.29451412435936
chrX	7791992	7820567	Gripap1	+	ΔB+C	1.20128195109375
chrX	7791992	7820567	Gripap1	+	FL	9.00432891544944
chrX	7901335	7907652	Timm17b	+	ΔB+C	1.48405006137081
chrX	7901335	7907652	Timm17b	+	FL	10.2731442090648
chrX	8099086	8106701	Gm6787	+	ΔB+C	-0.0430740545867788
chrX	8099086	8106701	Gm6787	+	FL	3.43740989191011
chrX	10719364	10719702	Mid1ip1	+	ΔB+C	5.10591233130294
chrX	10719364	10719702	Mid1ip1	+	FL	4.52922383185236
chrX	12764277	12821492	Gm14634	+	ΔB+C	-0.437133947598887
chrX	12764277	12821492	Gm14634	+	FL	4.07688562023171
chrX	13044014	13045295	5730405O15Rik	+	ΔB+C	5.08127639940248
chrX	13044014	13045295	5730405O15Rik	+	FL	11.2385999745663
chrX	13073497	13173327	Usp9x	+	FL	11.6023041518484
chrX	13073497	13173327	Usp9x	+	ΔB+C	-0.169038737144809
chrX	20366480	20405653	Rp2	+	ΔB+C	0.227463410171716
chrX	20366480	20405653	Rp2	+	FL	8.9521295530573
chrX	20427687	20519939	Jade3	+	ΔB+C	2.23359035207858
chrX	20427687	20519939	Jade3	+	FL	10.9760760630387
chrX	20689953	20699879	Cdk16	+	ΔB+C	-0.169862281470593
chrX	20689953	20699879	Cdk16	+	FL	10.9440543432182
chrX	20705908	20720539	Usp11	+	FL	10.6607045705524
chrX	20705908	20720539	Usp11	+	ΔB+C	0.475892229983621
chrX	20872165	20874737	Timp1	+	ΔB+C	1.71383891364748
chrX	20872165	20874737	Timp1	+	FL	6.27565712724292
chrX	20963675	20987349	A230072C01Rik	+	ΔB+C	1.04211960167196
chrX	20963675	20987349	A230072C01Rik	+	FL	11.3508543719833
chrX	35890831	36076562	Dock11	+	ΔB+C	0.278596827071745
chrX	35890831	36076562	Dock11	+	FL	6.29421380836155
chrX	36600192	36606079	Pgrmc1	+	ΔB+C	-0.367499785443427
chrX	36600192	36606079	Pgrmc1	+	FL	9.8750868365776
chrX	36745631	36777307	Slc25a43	+	ΔB+C	0.344012793288876
chrX	36745631	36777307	Slc25a43	+	FL	6.49947945610959
chrX	38191792	38197046	Zbtb33	+	ΔB+C	2.12989795406425
chrX	38191792	38197046	Zbtb33	+	FL	7.25164315715142
chrX	38602470	38613524	Mcts1	+	ΔB+C	0.833731855417615
chrX	38602470	38613524	Mcts1	+	FL	10.9709234209227
chrX	41403300	41678601	Gria3	+	ΔB+C	0.0687123137887099
chrX	41403300	41678601	Gria3	+	FL	4.11085683764874
chrX	42069835	42109664	Xiap	+	FL	10.5967083384098
chrX	42069835	42109664	Xiap	+	ΔB+C	-0.507200746373534
chrX	42151411	42277186	Stag2	+	ΔB+C	1.42428453839696
chrX	42151411	42277186	Stag2	+	FL	10.2153433755176
chrX	48110724	48136981	Xpnpep2	+	ΔB+C	-0.10849035612803
chrX	48110724	48136981	Xpnpep2	+	FL	3.49024144555511
chrX	48625577	48662298	Slc25a14	+	ΔB+C	0.287496393695719
chrX	48625577	48662298	Slc25a14	+	FL	5.6611584236936
chrX	52793199	52799468	Ccdc160	+	FL	7.10858423188193
chrX	52793199	52799468	Ccdc160	+	ΔB+C	4.76842486147116
chrX	56456838	56507843	Ints6l	+	ΔB+C	0.490437746951048
chrX	56456838	56507843	Ints6l	+	FL	7.05745553375769
chrX	57055569	57067182	Htatsf1	+	ΔB+C	-2.64190501143439
chrX	57055569	57067182	Htatsf1	+	FL	12.6592352995925
chrX	58032627	58036630	Zic3	+	ΔB+C	3.9838072835811
chrX	58032627	58036630	Zic3	+	FL	3.19310967879314
chrX	66655158	66661402	Slitrk2	+	ΔB+C	0.547212026754403
chrX	66655158	66661402	Slitrk2	+	FL	1.56092098727022
chrX	68680540	68717961	Fmr1	+	ΔB+C	1.32270461300419
chrX	68680540	68717961	Fmr1	+	FL	10.3787465969252
chrX	68763838	68804560	Fmr1nb	+	ΔB+C	-0.400586158906974
chrX	68763838	68804560	Fmr1nb	+	FL	7.38306850189382
chrX	72989338	73031543	Zfp185	+	ΔB+C	0.169279244931293
chrX	72989338	73031543	Zfp185	+	FL	5.42066032828438
chrX	73230305	73230795	F8a	+	ΔB+C	-0.967177817774697
chrX	73230305	73230795	F8a	+	FL	0.610860345793686
chrX	73344619	73359080	Zfp275	+	FL	7.62775099091344
chrX	73344619	73359080	Zfp275	+	ΔB+C	1.16004448735979
chrX	73718596	73738534	AΔB+Cd1	+	FL	5.99537688636596
chrX	73718596	73738534	AΔB+Cd1	+	ΔB+C	0.0398932816200812
chrX	74256686	74257893	Emd	+	ΔB+C	0.200417783589079
chrX	74256686	74257893	Emd	+	FL	7.30006675693307
chrX	74299096	74304721	Atp6ap1	+	ΔB+C	1.73713027515689
chrX	74299096	74304721	Atp6ap1	+	FL	9.15271258782934
chrX	74307011	74311867	Gdi1	+	FL	10.5191078511153
chrX	74307011	74311867	Gdi1	+	ΔB+C	2.66330209085484
chrX	74315032	74320149	Fam50a	+	FL	11.9731881054961
chrX	74315032	74320149	Fam50a	+	ΔB+C	0.439574558516452
chrX	74395290	74453778	Ikbkg	+	ΔB+C	-0.410744403572623
chrX	74395290	74453778	Ikbkg	+	FL	7.48870026984035
chrX	75384398	75397158	Fundc2	+	ΔB+C	-0.115942906998663
chrX	75384398	75397158	Fundc2	+	FL	10.5326943117435
chrX	77513226	77660265	Tbl1x	+	ΔB+C	1.21842068196629
chrX	77513226	77660265	Tbl1x	+	FL	4.81714051064329
chrX	85576021	85634469	Tab3	+	ΔB+C	1.61817198640549
chrX	85576021	85634469	Tab3	+	FL	11.6754395594132
chrX	93677111	93749948	Pcyt1b	+	ΔB+C	1.64066715681878
chrX	93677111	93749948	Pcyt1b	+	FL	11.1129247362476
chrX	96098044	96168553	Msn	+	ΔB+C	1.10159012685433
chrX	96098044	96168553	Msn	+	FL	11.5874199836865
chrX	96458345	96574484	Heph	+	ΔB+C	0.249100116827209
chrX	96458345	96574484	Heph	+	FL	3.6642974834803
chrX	100496290	100516125	Igbp1	+	ΔB+C	1.30675265350106
chrX	100496290	100516125	Igbp1	+	FL	11.5989435629027
chrX	100628064	100727271	Kif4	+	FL	12.4422283063893
chrX	100628064	100727271	Kif4	+	ΔB+C	1.29226483312125
chrX	100731846	100738901	Gdpd2	+	ΔB+C	0.65224867721733
chrX	100731846	100738901	Gdpd2	+	FL	3.34444930961443
chrX	100779270	100818410	Dlg3	+	ΔB+C	2.99389160603043
chrX	100779270	100818410	Dlg3	+	FL	10.8467534192223
chrX	101256527	101260873	Foxo4	+	ΔB+C	4.51763947513692
chrX	101256527	101260873	Foxo4	+	FL	6.12754224465271
chrX	101276090	101298934	Med12	+	FL	9.42819625057339
chrX	101276090	101298934	Med12	+	ΔB+C	1.93248877073927
chrX	101384117	101385629	Gjb1	+	ΔB+C	-0.229681857162392
chrX	101384117	101385629	Gjb1	+	FL	-0.0923888939139904
chrX	101431650	101448593	Nono	+	ΔB+C	-1.64743639102695
chrX	101431650	101448593	Nono	+	FL	13.6735829123558
chrX	103495557	103506425	Jpx	+	ΔB+C	-0.365399241868566
chrX	103495557	103506425	Jpx	+	FL	3.06492661129049
chrX	106017699	106022450	Cox7b	+	ΔB+C	-3.08780005774361
chrX	106017699	106022450	Cox7b	+	FL	11.8593480398174
chrX	106029223	106128160	Atp7a	+	ΔB+C	0.836700234367287
chrX	106029223	106128160	Atp7a	+	FL	11.3018891694042
chrX	106189099	106203699	Pgk1	+	ΔB+C	1.10646563930603
chrX	106189099	106203699	Pgk1	+	FL	12.2613141002875
chrX	108836477	108886896	2810403D21Rik	+	ΔB+C	0.159607746162876
chrX	108836477	108886896	2810403D21Rik	+	FL	6.80197286403908
chrX	109097406	109162467	Sh3bgrl	+	ΔB+C	1.08019038333027
chrX	109097406	109162467	Sh3bgrl	+	FL	7.18062885234725
chrX	129751741	130465833	Diaph2	+	FL	6.24379732067699
chrX	129751741	130465833	Diaph2	+	ΔB+C	0.0871407554246932
chrX	134603178	134607057	Hnrnph2	+	ΔB+C	6.02047591030411
chrX	134603178	134607057	Hnrnph2	+	FL	12.3821435327181
chrX	134688518	134697772	Armcx4	+	ΔB+C	3.60324146725298
chrX	134688518	134697772	Armcx4	+	FL	11.0233406309728
chrX	134719937	134721912	Armcx1	+	ΔB+C	8.16620748724369
chrX	134719937	134721912	Armcx1	+	FL	11.1458868021272
chrX	135744691	135803468	Gprasp1	+	FL	7.83463296176426
chrX	135744691	135803468	Gprasp1	+	ΔB+C	0.162544851126556
chrX	135887850	135891081	Bhlhb9	+	ΔB+C	-0.579741335560807
chrX	135887850	135891081	Bhlhb9	+	FL	12.5564739020839
chrX	136247079	136247139	Tceal9	+	ΔB+C	1.47193166005662
chrX	136247079	136247139	Tceal9	+	FL	7.64569327918767
chrX	136744956	136803361	ΔB+C065397	+	ΔB+C	1.73908276430604
chrX	136744956	136803361	ΔB+C065397	+	FL	11.6207806923417
chrX	137051593	137082501	Fam199x	+	ΔB+C	0.784160249518253
chrX	137051593	137082501	Fam199x	+	FL	7.73405324279787
chrX	139612619	139673145	Rnf128	+	ΔB+C	0.147187903304884
chrX	139612619	139673145	Rnf128	+	FL	5.87773962176422
chrX	139686995	139754218	TΔB+C1d8b	+	ΔB+C	0.480613334017255
chrX	139686995	139754218	TΔB+C1d8b	+	FL	6.71156454327438
chrX	142229936	142239700	Nxt2	+	ΔB+C	0.29584593795745
chrX	142229936	142239700	Nxt2	+	FL	7.41995766399992
chrX	142683399	142843494	Tmem164	+	ΔB+C	0.614052114694615
chrX	142683399	142843494	Tmem164	+	FL	6.61542314987095
chrX	143520590	143797796	Pak3	+	FL	5.03426489583282
chrX	143520590	143797796	Pak3	+	ΔB+C	0.113779575819263
chrX	151049169	151089686	Fgd1	+	FL	12.6346210426012
chrX	151049169	151089686	Fgd1	+	ΔB+C	4.93667906523608
chrX	151346222	151474134	Fam120c	+	FL	6.06853878600093
chrX	151346222	151474134	Fam120c	+	ΔB+C	0.0817200797195282
chrX	151522671	151633857	Phf8	+	ΔB+C	0.352195251115749
chrX	151522671	151633857	Phf8	+	FL	9.79600072149124
chrX	151805281	151935417	Huwe1	+	FL	11.8828786235309
chrX	151805281	151935417	Huwe1	+	ΔB+C	0.608402615940793
chrX	152018427	152061973	Smc1a	+	FL	11.8133199036724
chrX	152018427	152061973	Smc1a	+	ΔB+C	-0.4123335192248
chrX	152370571	152416702	3010001F23Rik	+	FL	6.37026017793288
chrX	152370571	152416702	3010001F23Rik	+	ΔB+C	0.0943917592200694
chrX	153039628	153072915	9530051G07Rik	+	ΔB+C	0.512978039214554
chrX	153039628	153072915	9530051G07Rik	+	FL	5.16245400085618
chrX	153120787	153132861	Foxr2	+	ΔB+C	2.32310977680345
chrX	153120787	153132861	Foxr2	+	FL	8.39306193122667
chrX	153141957	153171943	Rragb	+	ΔB+C	4.18848080276588
chrX	153141957	153171943	Rragb	+	FL	11.6132399746738
chrX	153500231	153501558	Ubqln2	+	FL	7.10444854919927
chrX	153500231	153501558	Ubqln2	+	ΔB+C	5.76241207998974
chrX	153725553	153741296	Nbdy	+	ΔB+C	1.56498178035541
chrX	153725553	153741296	Nbdy	+	FL	10.4058394501742
chrX	155264442	155297654	Acot9	+	ΔB+C	2.06291471953294
chrX	155264442	155297654	Acot9	+	FL	12.3239902905986
chrX	159257781	159368244	Rps6ka3	+	ΔB+C	0.0779271542120311
chrX	159257781	159368244	Rps6ka3	+	FL	5.9463020133607
chrX	160504165	160598878	Phka2	+	FL	9.70123091771994
chrX	160504165	160598878	Phka2	+	ΔB+C	0.397948605111254
chrX	162762371	162779090	Rbbp7	+	FL	12.2591010258212
chrX	162762371	162779090	Rbbp7	+	ΔB+C	5.60418258470022
chrX	162903559	163034541	Ctps2	+	ΔB+C	1.05847198984836
chrX	162903559	163034541	Ctps2	+	FL	8.0749883335013
chrX	163911016	163933666	Ap1s2	+	ΔB+C	-0.235552167878946
chrX	163911016	163933666	Ap1s2	+	FL	5.53049204965077
chrX	164271430	164373013	Pir	+	FL	9.59348451165863
chrX	164271430	164373013	Pir	+	ΔB+C	0.834016005244663
chrX	164375521	164402650	Vegfd	+	FL	8.12418953514475
chrX	164375521	164402650	Vegfd	+	ΔB+C	0.757674634452638
chrX	164421786	164433915	Piga	+	ΔB+C	-0.687879865467649
chrX	164421786	164433915	Piga	+	FL	12.4332164769229
chrX	164982591	164997272	Fancb	+	ΔB+C	1.37677624621311
chrX	164982591	164997272	Fancb	+	FL	11.4384865115484
chrX	166664024	166689812	Gm1720	+	ΔB+C	-0.34400712050623
chrX	166664024	166689812	Gm1720	+	FL	4.75152162233187
chrX	169881618	169990797	Mid1	+	FL	3.53287086057269
chrX	169881618	169990797	Mid1	+	ΔB+C	0.39765020654016
chrX	7158411	7186715	Clcn5	-	ΔB+C	0.236842254894867
chrX	7158411	7186715	Clcn5	-	FL	8.76827845472958
chrX	7412103	7419048	2010204K13Rik	-	ΔB+C	1.20077650707868
chrX	7412103	7419048	2010204K13Rik	-	FL	8.67767018894285
chrX	7558561	7572282	Ppp1r3f	-	ΔB+C	0.404507744451732
chrX	7558561	7572282	Ppp1r3f	-	FL	4.10307370198825
chrX	8185328	8191513	Ebp	-	FL	3.74569000990992
chrX	8185328	8191513	Ebp	-	ΔB+C	1.12052344586168
chrX	8238667	8250407	Ftsj1	-	FL	8.99458378544703
chrX	8238667	8250407	Ftsj1	-	ΔB+C	-1.28531583194616
chrX	13517080	13844557	Cask	-	ΔB+C	0.231909973156982
chrX	13517080	13844557	Cask	-	FL	5.23894048568363
chrX	17132048	17317369	Efhc2	-	ΔB+C	-0.0928008453071699
chrX	17132048	17317369	Efhc2	-	FL	3.1219817499473
chrX	17555599	17570008	Fundc1	-	FL	10.851071916351
chrX	17555599	17570008	Fundc1	-	ΔB+C	2.72089820834401
chrX	20933394	20948609	Elk1	-	FL	10.848819415086
chrX	20933394	20948609	Elk1	-	ΔB+C	-0.158162697982685
chrX	20951664	20959979	Uxt	-	ΔB+C	0.48083988208786
chrX	20951664	20959979	Uxt	-	FL	12.2934682076743
chrX	21026183	21060039	Zfp182	-	ΔB+C	-0.394428031798854
chrX	21026183	21060039	Zfp182	-	FL	6.25784170169353
chrX	36608182	36643415	Akap17b	-	ΔB+C	0.226700964033748
chrX	36608182	36643415	Akap17b	-	FL	7.8932954615842
chrX	36814767	36815201	Mdrl	-	FL	10.5810284647768
chrX	36814767	36815201	Mdrl	-	ΔB+C	1.26338562951117
chrX	36848543	36862247	C330007P06Rik	-	ΔB+C	0.836800166947454
chrX	36848543	36862247	C330007P06Rik	-	FL	11.9599436945092
chrX	37082517	37083223	Rpl39	-	ΔB+C	2.04334207873288
chrX	37082517	37083223	Rpl39	-	FL	10.2304408186986
chrX	37091677	37108323	Upf3b	-	ΔB+C	0.315682663675094
chrX	37091677	37108323	Upf3b	-	FL	11.5840065396501
chrX	38401356	38454461	Lamp2	-	FL	10.7860159958937
chrX	38401356	38454461	Lamp2	-	ΔB+C	0.345254922678555
chrX	38531620	38574197	Cul4b	-	FL	11.1682676378056
chrX	38531620	38574197	Cul4b	-	ΔB+C	1.23334879765253
chrX	38630782	38633144	C1galt1c1	-	FL	12.5526019633726
chrX	38630782	38633144	C1galt1c1	-	ΔB+C	2.39435024763525
chrX	41794993	41909902	Thoc2	-	ΔB+C	0.401030298214062
chrX	41794993	41909902	Thoc2	-	FL	12.0866291012226
chrX	48474943	48511564	Aifm1	-	FL	11.5885767053883
chrX	48474943	48511564	Aifm1	-	ΔB+C	1.3014519708713
chrX	48541625	48592453	Zfp280c	-	FL	9.87696876361005
chrX	48541625	48592453	Zfp280c	-	ΔB+C	1.37517598562996
chrX	49782536	49795746	Igsf1	-	FL	3.07462158010073
chrX	49782536	49795746	Igsf1	-	ΔB+C	0.936765283463427
chrX	51003913	51016019	Rap2c	-	ΔB+C	0.338858502505043
chrX	51003913	51016019	Rap2c	-	FL	10.86996378362
chrX	51753958	51799234	Usp26	-	ΔB+C	-0.429567482447218
chrX	51753958	51799234	Usp26	-	FL	5.55668661011261
chrX	52742562	52742594	Kis2	-	ΔB+C	1.26338562951117
chrX	52742562	52742594	Kis2	-	FL	5.68018637943023
chrX	53243414	53267806	Fam122b	-	ΔB+C	2.32295337920889
chrX	53243414	53267806	Fam122b	-	FL	11.0284190436594
chrX	53344593	53368560	Mospd1	-	ΔB+C	0.424752132401069
chrX	53344593	53368560	Mospd1	-	FL	8.79819786340726
chrX	53696921	53714579	AW822252	-	ΔB+C	0.09065459206233
chrX	53696921	53714579	AW822252	-	FL	2.72246164213481
chrX	56585511	56595920	Mmgt1	-	ΔB+C	1.48076714648443
chrX	56585511	56595920	Mmgt1	-	FL	11.4189388921266
chrX	57383347	57391037	Rbmx	-	ΔB+C	2.14857462261947
chrX	57383347	57391037	Rbmx	-	FL	12.3152265500064
chrX	68667513	68676400	Fmr1os	-	FL	2.98424808143774
chrX	68667513	68676400	Fmr1os	-	ΔB+C	-0.212756877743902
chrX	70343069	70363086	Ids	-	ΔB+C	0.71086531476667
chrX	70343069	70363086	Ids	-	FL	10.1831238246776
chrX	72432675	72654247	Gabra3	-	ΔB+C	0.19889513752826
chrX	72432675	72654247	Gabra3	-	FL	3.80142500646848
chrX	72913564	72916345	Cetn2	-	ΔB+C	1.16301906285342
chrX	72913564	72916345	Cetn2	-	FL	9.64551569892144
chrX	74013913	74021922	Irak1	-	FL	11.4973187242357
chrX	74013913	74021922	Irak1	-	ΔB+C	0.424849492435153
chrX	74026591	74083691	Mecp2	-	ΔB+C	1.09072076650679
chrX	74026591	74083691	Mecp2	-	FL	11.7292878286693
chrX	74223460	74244535	Flna	-	ΔB+C	0.922400552478643
chrX	74223460	74244535	Flna	-	FL	11.7184845495111
chrX	74273216	74280334	Dnase1l1	-	ΔB+C	-1.48663576504405
chrX	74273216	74280334	Dnase1l1	-	FL	6.66060337048736
chrX	74384719	74391275	Fam3a	-	ΔB+C	0.509091441831906
chrX	74384719	74391275	Fam3a	-	FL	10.7203832501371
chrX	75785652	75873183	Pls3	-	ΔB+C	1.84873975443002
chrX	75785652	75873183	Pls3	-	FL	7.32693333529074
chrX	77762029	77793961	Prkx	-	ΔB+C	0.0831523847934716
chrX	77762029	77793961	Prkx	-	FL	7.85672735943352
chrX	79482567	79515286	Gm7173	-	ΔB+C	-0.136397863901834
chrX	79482567	79515286	Gm7173	-	FL	5.66018240624009
chrX	79623230	79669436	Mageb16	-	ΔB+C	-0.333909747178219
chrX	79623230	79669436	Mageb16	-	FL	6.34311861768135
chrX	85701936	85774820	Gk	-	FL	9.15589884116309
chrX	85701936	85774820	Gk	-	ΔB+C	1.21560437879239
chrX	93304765	93630156	Pola1	-	ΔB+C	0.447667640477678
chrX	93304765	93630156	Pola1	-	FL	10.1863574750414
chrX	93764615	93830096	Pdk3	-	ΔB+C	1.52937660560376
chrX	93764615	93830096	Pdk3	-	FL	11.1199266606615
chrX	94074630	94121408	Zfx	-	ΔB+C	4.14281732460319
chrX	94074630	94121408	Zfx	-	FL	12.5386675468781
chrX	94535473	94540075	Maged1	-	FL	12.4061233740765
chrX	94535473	94540075	Maged1	-	ΔB+C	6.8160231156979
chrX	95022506	95024683	Spin4	-	ΔB+C	1.80490986100291
chrX	95022506	95024683	Spin4	-	FL	3.42979621632188
chrX	95048934	95164540	Arhgef9	-	ΔB+C	0.654317976629951
chrX	95048934	95164540	Arhgef9	-	FL	6.25400507934934
chrX	95935312	95954975	Las1l	-	ΔB+C	0.74097501446094
chrX	95935312	95954975	Las1l	-	FL	11.4288082124813
chrX	96306177	96454295	Hsf3	-	ΔB+C	0.0541941181273577
chrX	96306177	96454295	Hsf3	-	FL	3.78961338477642
chrX	98554279	98889026	Ophn1	-	ΔB+C	0.391426253612982
chrX	98554279	98889026	Ophn1	-	FL	5.21759611731469
chrX	100622870	100623942	Pdzd11	-	ΔB+C	-1.08087325368463
chrX	100622870	100623942	Pdzd11	-	FL	11.9877557754322
chrX	101079209	101083406	Slc7a3	-	ΔB+C	4.09760215841954
chrX	101079209	101083406	Slc7a3	-	FL	11.9226744716908
chrX	101097785	101220564	Snx12	-	ΔB+C	-0.155642915613239
chrX	101097785	101220564	Snx12	-	FL	8.7322706508005
chrX	102142819	102155092	Ercc6l	-	FL	10.2280661627527
chrX	102142819	102155092	Ercc6l	-	ΔB+C	0.0928393986449788
chrX	102284637	102503159	Hdac8	-	FL	7.92968407914191
chrX	102284637	102503159	Hdac8	-	ΔB+C	0.182580278975781
chrX	103184058	103184665	Nap1l2	-	ΔB+C	-0.0570840228789973
chrX	103184058	103184665	Nap1l2	-	FL	1.83987711230355
chrX	103560909	103621755	Ftx	-	ΔB+C	1.34143475967672
chrX	103560909	103621755	Ftx	-	FL	5.05090731206376
chrX	103957166	103979285	Rlim	-	FL	11.9660427573399
chrX	103957166	103979285	Rlim	-	ΔB+C	4.49110256907624
chrX	104280564	104411847	AΔB+Cb7	-	FL	10.6213993393799
chrX	104280564	104411847	AΔB+Cb7	-	ΔB+C	0.952731859115849
chrX	104536969	104669065	Zdhhc15	-	ΔB+C	1.28291924511343
chrX	104536969	104669065	Zdhhc15	-	FL	8.91214274867528
chrX	105372993	105389755	5330434G04Rik	-	ΔB+C	-0.0646389082061274
chrX	105372993	105389755	5330434G04Rik	-	FL	6.12059340496114
chrX	105968084	106009900	Magt1	-	ΔB+C	1.95498438113745
chrX	105968084	106009900	Magt1	-	FL	12.2307424090496
chrX	106420042	106483230	Fndc3c1	-	ΔB+C	0.654342665213577
chrX	106420042	106483230	Fndc3c1	-	FL	4.88440560335461
chrX	106576508	106601680	Cysltr1	-	ΔB+C	0.439958701792783
chrX	106576508	106601680	Cysltr1	-	FL	4.71831245324328
chrX	107397194	107401361	Itm2a	-	ΔB+C	0.485228485672075
chrX	107397194	107401361	Itm2a	-	FL	5.1876399813202
chrX	108742207	108832356	Brwd3	-	ΔB+C	-0.125360359452595
chrX	108742207	108832356	Brwd3	-	FL	10.7065838684895
chrX	109004536	109011381	Hmgn5	-	ΔB+C	1.17556671187108
chrX	109004536	109011381	Hmgn5	-	FL	5.6261518839308
chrX	134588168	134599006	Gla	-	FL	12.2723957470742
chrX	134588168	134599006	Gla	-	ΔB+C	3.10489415717366
chrX	134971372	135007210	Zmat1	-	ΔB+C	-0.214222290736722
chrX	134971372	135007210	Zmat1	-	FL	3.5360776161326
chrX	136168983	136170252	Tceal8	-	ΔB+C	2.15020574796145
chrX	136168983	136170252	Tceal8	-	FL	9.77795284228749
chrX	136200950	136201852	Tceal5	-	ΔB+C	4.16758654810649
chrX	136200950	136201852	Tceal5	-	FL	6.65704188209201
chrX	136732947	136741687	Morf4l2	-	FL	12.0584153076428
chrX	136732947	136741687	Morf4l2	-	ΔB+C	2.55613194363318
chrX	136981115	137036303	Slc25a53	-	ΔB+C	1.14646548604021
chrX	136981115	137036303	Slc25a53	-	FL	7.27434772256993
chrX	139240225	139355739	Platr21	-	ΔB+C	0.282372506899158
chrX	139240225	139355739	Platr21	-	FL	6.42146185544216
chrX	139779680	139780354	Ripply1	-	ΔB+C	1.95058275142818
chrX	139779680	139780354	Ripply1	-	FL	6.44755828036148
chrX	139889510	139996596	Rbm41	-	ΔB+C	0.11945176958799
chrX	139889510	139996596	Rbm41	-	FL	6.72005981129363
chrX	140539528	140541188	Tsc22d3	-	ΔB+C	1.54217123251421
chrX	140539528	140541188	Tsc22d3	-	FL	4.60451843664714
chrX	142317992	142388536	Acsl4	-	ΔB+C	1.57326637537446
chrX	142317992	142388536	Acsl4	-	FL	10.5482300322344
chrX	142853473	142964729	Ammecr1	-	ΔB+C	0.277335487975656
chrX	142853473	142964729	Ammecr1	-	FL	7.68304982345309
chrX	150571506	150586156	Apex2	-	ΔB+C	-0.167563233769671
chrX	150571506	150586156	Apex2	-	FL	12.5298842412707
chrX	150644709	150655584	Tro	-	FL	13.0387605179775
chrX	150644709	150655584	Tro	-	ΔB+C	1.89018198076521
chrX	150983132	151015323	Gnl3l	-	ΔB+C	1.36705594809029
chrX	150983132	151015323	Gnl3l	-	FL	12.844434520436
chrX	152004579	152014296	RiΔB+C1	-	ΔB+C	1.45453876287841
chrX	152004579	152014296	RiΔB+C1	-	FL	12.6394594981601
chrX	152336851	152340485	Tspyl2	-	ΔB+C	7.64314932278778
chrX	152336851	152340485	Tspyl2	-	FL	13.6813127864453
chrX	152343598	152366705	Gpr173	-	FL	5.63937948074141
chrX	152343598	152366705	Gpr173	-	ΔB+C	0.366605024238475
chrX	152609508	152767487	Shroom2	-	ΔB+C	0.566531419232626
chrX	152609508	152767487	Shroom2	-	FL	8.86257847206682
chrX	153685153	153694281	Kctd12b	-	ΔB+C	-0.0306510510099236
chrX	153685153	153694281	Kctd12b	-	FL	4.48567691485268
chrX	155213125	155214450	Sat1	-	ΔB+C	1.14085809697007
chrX	155213125	155214450	Sat1	-	FL	5.32149325651532
chrX	160122218	160136431	Pdha1	-	ΔB+C	3.78922805165024
chrX	160122218	160136431	Pdha1	-	FL	11.6108642402911
chrX	160784307	160992682	Cdkl5	-	ΔB+C	0.142824701065916
chrX	160784307	160992682	Cdkl5	-	FL	8.14052619992925
chrX	164936170	164978376	Mospd2	-	ΔB+C	0.128640957877661
chrX	164936170	164978376	Mospd2	-	FL	10.4853468604916
chrX	166499814	166508479	Tceanc	-	ΔB+C	0.98431207658379
chrX	166499814	166508479	Tceanc	-	FL	9.89030832588551
chrX	167207093	167207219	Tmsb4x	-	ΔB+C	1.21644585196853
chrX	167207093	167207219	Tmsb4x	-	FL	2.08611373703438

## Sheet: Active_Promoters_H2Ub
Chr	Start	End	Gene	Strand	samples	logFC
chrX	6398031	6402031	Shroom4	+	ΔB+C	0.107977767449483
chrX	6398031	6402031	Shroom4	+	FL	1.02720386485904
chrX	7720219	7724219	Wdr45	+	ΔB+C	0.111999203269009
chrX	7720219	7724219	Wdr45	+	FL	1.03829371569593
chrX	7726570	7730570	Praf2	+	ΔB+C	0.286041447968411
chrX	7726570	7730570	Praf2	+	FL	1.52189821664076
chrX	7760660	7764660	Tfe3	+	FL	1.0476879149966
chrX	7760660	7764660	Tfe3	+	ΔB+C	0.263327435366275
chrX	7787992	7791992	Gripap1	+	ΔB+C	0.20822922478251
chrX	7787992	7791992	Gripap1	+	FL	1.11340351184523
chrX	7839830	7843830	Otud5	+	ΔB+C	0.00839888170940915
chrX	7839830	7843830	Otud5	+	FL	0.952483632726932
chrX	7876305	7880305	Pim2	+	ΔB+C	0.25778382058169
chrX	7876305	7880305	Pim2	+	FL	1.61814348938141
chrX	7882243	7886243	Slc35a2	+	FL	0.825365357240958
chrX	7882243	7886243	Slc35a2	+	ΔB+C	-0.0150069335688141
chrX	8095086	8099086	Gm6787	+	ΔB+C	0.353736473474057
chrX	8095086	8099086	Gm6787	+	FL	2.04475251849829
chrX	10715364	10719364	Mid1ip1	+	ΔB+C	0.104030415548845
chrX	10715364	10719364	Mid1ip1	+	FL	0.424319484451338
chrX	12585758	12589758	Atp6ap2	+	ΔB+C	0.199746077174172
chrX	12585758	12589758	Atp6ap2	+	FL	0.496846042451833
chrX	13040014	13044014	5730405O15Rik	+	FL	2.217201021052
chrX	13040014	13044014	5730405O15Rik	+	ΔB+C	0.755869895107489
chrX	13069497	13073497	Usp9x	+	FL	1.29603570790457
chrX	13069497	13073497	Usp9x	+	ΔB+C	0.0600853385367928
chrX	13279021	13283021	Ddx3x	+	ΔB+C	-0.169735962243334
chrX	13279021	13283021	Ddx3x	+	FL	0.231666783758832
chrX	16617697	16621697	Maoa	+	ΔB+C	-0.140944954752779
chrX	16617697	16621697	Maoa	+	FL	0.490352861401755
chrX	18160574	18164574	Kdm6a	+	ΔB+C	-0.418781853577811
chrX	18160574	18164574	Kdm6a	+	FL	-0.228834987672275
chrX	20362480	20366480	Rp2	+	FL	2.33675654282997
chrX	20362480	20366480	Rp2	+	ΔB+C	0.801071836922436
chrX	20423687	20427687	Jade3	+	ΔB+C	0.131410679746806
chrX	20423687	20427687	Jade3	+	FL	0.84863657081943
chrX	20656301	20660301	Uba1	+	ΔB+C	-0.0981014917371131
chrX	20656301	20660301	Uba1	+	FL	0.404431786615016
chrX	20685953	20689953	Cdk16	+	ΔB+C	0.29522590454862
chrX	20685953	20689953	Cdk16	+	FL	1.96589402038666
chrX	20701908	20705908	Usp11	+	FL	1.88806052391606
chrX	20701908	20705908	Usp11	+	ΔB+C	0.0090257141468114
chrX	20846542	20850542	Araf	+	ΔB+C	0.0985475425143811
chrX	20846542	20850542	Araf	+	FL	1.08215574110693
chrX	20868165	20872165	Timp1	+	ΔB+C	0.32023228439678
chrX	20868165	20872165	Timp1	+	FL	1.61335880358919
chrX	35886831	35890831	Dock11	+	ΔB+C	0.296496095890537
chrX	35886831	35890831	Dock11	+	FL	1.22590767449951
chrX	36596192	36600192	Pgrmc1	+	FL	1.2625533017621
chrX	36596192	36600192	Pgrmc1	+	ΔB+C	0.251491583789955
chrX	36741631	36745631	Slc25a43	+	FL	1.5211689839771
chrX	36741631	36745631	Slc25a43	+	ΔB+C	0.130864851084273
chrX	36793596	36797596	Slc25a5	+	ΔB+C	0.432168047138478
chrX	36793596	36797596	Slc25a5	+	FL	1.12099921447061
chrX	37124762	37128762	Nkap	+	ΔB+C	-0.108461180097542
chrX	37124762	37128762	Nkap	+	FL	0.298090544635593
chrX	38187792	38191792	Zbtb33	+	ΔB+C	0.242616983629869
chrX	38187792	38191792	Zbtb33	+	FL	0.944157197878743
chrX	41399300	41403300	Gria3	+	FL	1.55845666190909
chrX	41399300	41403300	Gria3	+	ΔB+C	0.655206355590875
chrX	42065835	42069835	Xiap	+	ΔB+C	0.783443509947553
chrX	42065835	42069835	Xiap	+	FL	2.97138637778657
chrX	42147411	42151411	Stag2	+	ΔB+C	0.53465706698239
chrX	42147411	42151411	Stag2	+	FL	1.43630750580494
chrX	48106724	48110724	Xpnpep2	+	ΔB+C	0.80321448971855
chrX	48106724	48110724	Xpnpep2	+	FL	2.54931962844027
chrX	48254933	48258933	Utp14a	+	FL	0.809130838047546
chrX	48254933	48258933	Utp14a	+	ΔB+C	-0.0549996647671678
chrX	48621577	48625577	Slc25a14	+	ΔB+C	0.0345303820571405
chrX	48621577	48625577	Slc25a14	+	FL	1.53772726276414
chrX	48693003	48697003	Rbmx2	+	ΔB+C	0.675357036003872
chrX	48693003	48697003	Rbmx2	+	FL	1.82166537998205
chrX	52789199	52793199	Ccdc160	+	ΔB+C	0.580977135443379
chrX	52789199	52793199	Ccdc160	+	FL	2.29065919774817
chrX	52910213	52914213	Phf6	+	FL	0.970141883292332
chrX	52910213	52914213	Phf6	+	ΔB+C	0.179900003284878
chrX	52986077	52990077	Hprt	+	FL	1.15392043959806
chrX	52986077	52990077	Hprt	+	ΔB+C	0.0474271121847285
chrX	56452838	56456838	Ints6l	+	FL	1.22545036678122
chrX	56452838	56456838	Ints6l	+	ΔB+C	0.326840757840885
chrX	57051569	57055569	Htatsf1	+	ΔB+C	0.305941830448199
chrX	57051569	57055569	Htatsf1	+	FL	1.55871986519154
chrX	58028627	58032627	Zic3	+	ΔB+C	0.340640792971215
chrX	58028627	58032627	Zic3	+	FL	0.695510878633866
chrX	66651158	66655158	Slitrk2	+	ΔB+C	0.638782409220791
chrX	66651158	66655158	Slitrk2	+	FL	1.24717396618615
chrX	71814079	71818079	Vma21	+	FL	0.635753173047256
chrX	71814079	71818079	Vma21	+	ΔB+C	-0.082649575617098
chrX	72985338	72989338	Zfp185	+	ΔB+C	0.39430750657793
chrX	72985338	72989338	Zfp185	+	FL	1.32227664391658
chrX	73226305	73230305	F8a	+	ΔB+C	0.19344874268102
chrX	73226305	73230305	F8a	+	FL	0.531452728836526
chrX	73340619	73344619	Zfp275	+	ΔB+C	0.51376631194005
chrX	73340619	73344619	Zfp275	+	FL	1.53573237970514
chrX	74252686	74256686	Emd	+	FL	1.25073918602823
chrX	74252686	74256686	Emd	+	ΔB+C	0.226628136582002
chrX	74268815	74272815	Rpl10	+	ΔB+C	-0.101535308893367
chrX	74268815	74272815	Rpl10	+	FL	1.70778491869641
chrX	74295096	74299096	Atp6ap1	+	ΔB+C	0.506849181707169
chrX	74295096	74299096	Atp6ap1	+	FL	1.85957178516024
chrX	74303011	74307011	Gdi1	+	ΔB+C	0.601461456040776
chrX	74303011	74307011	Gdi1	+	FL	1.97683327614439
chrX	74311032	74315032	Fam50a	+	FL	1.35383193904219
chrX	74311032	74315032	Fam50a	+	ΔB+C	0.285973032642274
chrX	75093853	75097853	Dkc1	+	FL	1.4176620023966
chrX	75093853	75097853	Dkc1	+	ΔB+C	0.478409613726123
chrX	75380398	75384398	Fundc2	+	ΔB+C	0.517579430359203
chrX	75380398	75384398	Fundc2	+	FL	1.11620866833202
chrX	75512296	75516296	Vbp1	+	ΔB+C	-0.332678675485469
chrX	75512296	75516296	Vbp1	+	FL	1.84250285510602
chrX	77509226	77513226	Tbl1x	+	ΔB+C	1.13928934786584
chrX	77509226	77513226	Tbl1x	+	FL	2.69105842442149
chrX	81068643	81072643	Tmem47	+	FL	0.370250506394587
chrX	81068643	81072643	Tmem47	+	ΔB+C	0.154401104859787
chrX	85572021	85576021	Tab3	+	ΔB+C	0.419451277610814
chrX	85572021	85576021	Tab3	+	FL	1.58386830371134
chrX	93673111	93677111	Pcyt1b	+	ΔB+C	1.24402707150929
chrX	93673111	93677111	Pcyt1b	+	FL	2.98672632778759
chrX	96094044	96098044	Msn	+	ΔB+C	0.436931745687882
chrX	96094044	96098044	Msn	+	FL	2.18683488990096
chrX	98935780	98939780	Yipf6	+	FL	0.395079110394935
chrX	98935780	98939780	Yipf6	+	ΔB+C	-0.346940207895744
chrX	100492290	100496290	Igbp1	+	ΔB+C	0.125170742402151
chrX	100492290	100496290	Igbp1	+	FL	1.66983914800767
chrX	100727846	100731846	Gdpd2	+	ΔB+C	0.462086491442336
chrX	100727846	100731846	Gdpd2	+	FL	2.39880234280695
chrX	100775270	100779270	Dlg3	+	ΔB+C	1.35680358600503
chrX	100775270	100779270	Dlg3	+	FL	2.38223339481191
chrX	101252527	101256527	Foxo4	+	FL	0.604018530649455
chrX	101252527	101256527	Foxo4	+	ΔB+C	0.197091252676073
chrX	101272090	101276090	Med12	+	FL	1.98926572072378
chrX	101272090	101276090	Med12	+	ΔB+C	0.215901531310268
chrX	101380117	101384117	Gjb1	+	ΔB+C	0.260946551909068
chrX	101380117	101384117	Gjb1	+	FL	1.25619647055543
chrX	101427650	101431650	Nono	+	ΔB+C	0.818589194628964
chrX	101427650	101431650	Nono	+	FL	2.19060329039473
chrX	101530734	101534734	Taf1	+	ΔB+C	-0.359478493398557
chrX	101530734	101534734	Taf1	+	FL	0.562837216568492
chrX	101638050	101642050	Ogt	+	FL	0.823104959643562
chrX	101638050	101642050	Ogt	+	ΔB+C	0.307224811275131
chrX	102117464	102121464	Pin4	+	ΔB+C	0.412117538014492
chrX	102117464	102121464	Pin4	+	FL	1.40458453680915
chrX	103429516	103433516	Tsix	+	ΔB+C	0.835856160711177
chrX	103429516	103433516	Tsix	+	FL	3.11877072143009
chrX	103491557	103495557	Jpx	+	ΔB+C	0.111729035819213
chrX	103491557	103495557	Jpx	+	FL	0.881371310214075
chrX	106013699	106017699	Cox7b	+	FL	2.19641820359815
chrX	106013699	106017699	Cox7b	+	ΔB+C	0.14813312552875
chrX	106025223	106029223	Atp7a	+	ΔB+C	0.636753264888518
chrX	106025223	106029223	Atp7a	+	FL	2.23258665597448
chrX	106185099	106189099	Pgk1	+	ΔB+C	0.868905133029127
chrX	106185099	106189099	Pgk1	+	FL	2.23360344667964
chrX	106918624	106922624	Lpar4	+	ΔB+C	0.741637258139096
chrX	106918624	106922624	Lpar4	+	FL	2.15460968777294
chrX	109093406	109097406	Sh3bgrl	+	FL	2.62969352637656
chrX	109093406	109097406	Sh3bgrl	+	ΔB+C	0.284788613885284
chrX	129747741	129751741	Diaph2	+	FL	1.10958381658009
chrX	129747741	129751741	Diaph2	+	ΔB+C	0.214002081578967
chrX	134306083	134310083	Cenpi	+	FL	1.51170208558613
chrX	134306083	134310083	Cenpi	+	ΔB+C	-0.135721129376589
chrX	134583653	134587653	Rpl36a	+	ΔB+C	0.159360029974611
chrX	134583653	134587653	Rpl36a	+	FL	2.14468309567061
chrX	134684518	134688518	Armcx4	+	ΔB+C	1.00191340753075
chrX	134684518	134688518	Armcx4	+	FL	2.6462525092275
chrX	134715937	134719937	Armcx1	+	ΔB+C	1.38136667947572
chrX	134715937	134719937	Armcx1	+	FL	2.88634601247362
chrX	135883850	135887850	Bhlhb9	+	FL	2.19891363206701
chrX	135883850	135887850	Bhlhb9	+	ΔB+C	0.620274786864075
chrX	136243079	136247079	Tceal9	+	ΔB+C	1.35239828497639
chrX	136243079	136247079	Tceal9	+	FL	3.28607896140208
chrX	136991154	136995154	Zcchc18	+	ΔB+C	0.905447922833959
chrX	136991154	136995154	Zcchc18	+	FL	1.73788498397379
chrX	137047593	137051593	Fam199x	+	ΔB+C	0.510692886784913
chrX	137047593	137051593	Fam199x	+	FL	2.24048441421915
chrX	139608619	139612619	Rnf128	+	FL	1.51685744562849
chrX	139608619	139612619	Rnf128	+	ΔB+C	0.610113304628196
chrX	139682995	139686995	TΔB+C1d8b	+	ΔB+C	0.473305105671224
chrX	139682995	139686995	TΔB+C1d8b	+	FL	1.33282086698989
chrX	140454602	140458602	Prps1	+	ΔB+C	0.634849914529636
chrX	140454602	140458602	Prps1	+	FL	1.38400222927103
chrX	142225936	142229936	Nxt2	+	ΔB+C	0.66147769795468
chrX	142225936	142229936	Nxt2	+	FL	2.03616204821387
chrX	142679399	142683399	Tmem164	+	FL	1.28774087745323
chrX	142679399	142683399	Tmem164	+	ΔB+C	0.487877383512114
chrX	143516590	143520590	Pak3	+	FL	2.10836804187221
chrX	143516590	143520590	Pak3	+	ΔB+C	0.731014840895615
chrX	144315965	144319965	Alg13	+	ΔB+C	0.600995477224256
chrX	144315965	144319965	Alg13	+	FL	1.28910479502116
chrX	151045169	151049169	Fgd1	+	ΔB+C	0.626204842375992
chrX	151045169	151049169	Fgd1	+	FL	1.50829807857846
chrX	151342222	151346222	Fam120c	+	ΔB+C	0.367857137486893
chrX	151342222	151346222	Fam120c	+	FL	1.34924583502091
chrX	151518671	151522671	Phf8	+	FL	0.745490563726842
chrX	151518671	151522671	Phf8	+	ΔB+C	0.0281004570373835
chrX	151801281	151805281	Huwe1	+	ΔB+C	0.609717461913505
chrX	151801281	151805281	Huwe1	+	FL	2.36610569982278
chrX	152231226	152235226	Kdm5c	+	ΔB+C	0.0896024457366023
chrX	152231226	152235226	Kdm5c	+	FL	1.38341523694486
chrX	153035628	153039628	9530051G07Rik	+	ΔB+C	0.206717731659679
chrX	153035628	153039628	9530051G07Rik	+	FL	1.14360318748905
chrX	153116787	153120787	Foxr2	+	FL	2.97859588035898
chrX	153116787	153120787	Foxr2	+	ΔB+C	1.37076345182547
chrX	153137957	153141957	Rragb	+	ΔB+C	1.2056277912549
chrX	153137957	153141957	Rragb	+	FL	2.3807559650688
chrX	153496231	153500231	Ubqln2	+	ΔB+C	0.210203084777181
chrX	153496231	153500231	Ubqln2	+	FL	1.17899288912034
chrX	153721553	153725553	Nbdy	+	ΔB+C	0.283340314763111
chrX	153721553	153725553	Nbdy	+	FL	1.59201936266808
chrX	155260442	155264442	Acot9	+	FL	2.26822960315288
chrX	155260442	155264442	Acot9	+	ΔB+C	0.562373111893024
chrX	159253781	159257781	Rps6ka3	+	FL	0.695385136509849
chrX	159253781	159257781	Rps6ka3	+	ΔB+C	0.353498918788548
chrX	159370194	159374194	Eif1ax	+	ΔB+C	0.412557593385585
chrX	159370194	159374194	Eif1ax	+	FL	2.45749060534143
chrX	159530667	159534667	ΔB+Claf3	+	ΔB+C	0.0768925960965866
chrX	159530667	159534667	ΔB+Claf3	+	FL	0.881777320232712
chrX	160500165	160504165	Phka2	+	ΔB+C	0.158237545887589
chrX	160500165	160504165	Phka2	+	FL	1.47191257396643
chrX	162758371	162762371	Rbbp7	+	FL	2.40754643769118
chrX	162758371	162762371	Rbbp7	+	ΔB+C	1.12160766207706
chrX	162899559	162903559	Ctps2	+	ΔB+C	0.452724384991989
chrX	162899559	162903559	Ctps2	+	FL	1.72124060157119
chrX	163907016	163911016	Ap1s2	+	ΔB+C	0.236861708095357
chrX	163907016	163911016	Ap1s2	+	FL	0.655153375221326
chrX	164267430	164271430	Pir	+	ΔB+C	0.323467206942904
chrX	164267430	164271430	Pir	+	FL	2.28779335119444
chrX	164371521	164375521	Vegfd	+	FL	4.42946629127944
chrX	164371521	164375521	Vegfd	+	ΔB+C	0.280337261633448
chrX	164417786	164421786	Piga	+	ΔB+C	0.369850438805935
chrX	164417786	164421786	Piga	+	FL	1.74218063226317
chrX	166168453	166172453	Gemin8	+	ΔB+C	-0.479547611521973
chrX	166168453	166172453	Gemin8	+	FL	1.56475093357921
chrX	166660024	166664024	Gm1720	+	ΔB+C	0.501542491509064
chrX	166660024	166664024	Gm1720	+	FL	1.90137884583544
chrX	169877618	169881618	Mid1	+	FL	1.53130515799564
chrX	169877618	169881618	Mid1	+	ΔB+C	0.904662719220228
chrX	7186715	7190715	Clcn5	-	FL	2.4311617025503
chrX	7186715	7190715	Clcn5	-	ΔB+C	0.506848930705614
chrX	7419048	7423048	2010204K13Rik	-	FL	1.77548604850256
chrX	7419048	7423048	2010204K13Rik	-	ΔB+C	0.250019676038766
chrX	7572282	7576282	Ppp1r3f	-	FL	0.481740792126353
chrX	7572282	7576282	Ppp1r3f	-	ΔB+C	0.103145785311494
chrX	7669391	7673391	Plp2	-	ΔB+C	0.363437657277336
chrX	7669391	7673391	Plp2	-	FL	1.18036161645428
chrX	8072761	8076761	Suv39h1	-	ΔB+C	0.0794366011425033
chrX	8072761	8076761	Suv39h1	-	FL	0.68985594035305
chrX	8130859	8134859	Wdr13	-	ΔB+C	-0.0778592943427096
chrX	8130859	8134859	Wdr13	-	FL	1.17516873854117
chrX	8174182	8178182	TΔB+C1d25	-	FL	1.39641195334366
chrX	8174182	8178182	TΔB+C1d25	-	ΔB+C	0.381192165032878
chrX	8191513	8195513	Ebp	-	ΔB+C	0.168708441145719
chrX	8191513	8195513	Ebp	-	FL	1.45339324330596
chrX	8250407	8254407	Ftsj1	-	ΔB+C	-0.134055179366325
chrX	8250407	8254407	Ftsj1	-	FL	0.950738162137645
chrX	10214454	10218454	Rpgr	-	ΔB+C	0.114805329293407
chrX	10214454	10218454	Rpgr	-	FL	0.692594649749654
chrX	12671640	12675640	1810030O07Rik	-	FL	1.08547354733189
chrX	12671640	12675640	1810030O07Rik	-	ΔB+C	-0.483699075172631
chrX	13844557	13848557	Cask	-	ΔB+C	0.121481525570297
chrX	13844557	13848557	Cask	-	FL	0.397809993587319
chrX	17317369	17321369	Efhc2	-	ΔB+C	0.396301663872187
chrX	17317369	17321369	Efhc2	-	FL	1.59111135547425
chrX	17570008	17574008	Fundc1	-	ΔB+C	1.359434350744
chrX	17570008	17574008	Fundc1	-	FL	3.0847805273609
chrX	20948609	20952609	Elk1	-	FL	2.73848987310331
chrX	20948609	20952609	Elk1	-	ΔB+C	0.405905472567434
chrX	21060039	21064039	Zfp182	-	FL	0.72643689207168
chrX	21060039	21064039	Zfp182	-	ΔB+C	-0.020013277814534
chrX	36643415	36647415	Akap17b	-	ΔB+C	0.296722413981965
chrX	36643415	36647415	Akap17b	-	FL	1.84803114218823
chrX	36815201	36819201	Mdrl	-	ΔB+C	0.518355860991544
chrX	36815201	36819201	Mdrl	-	FL	2.38592738178352
chrX	36862247	36866247	C330007P06Rik	-	ΔB+C	0.186344214348673
chrX	36862247	36866247	C330007P06Rik	-	FL	1.91444994253561
chrX	37083223	37087223	Rpl39	-	FL	2.0998042585131
chrX	37083223	37087223	Rpl39	-	ΔB+C	0.42688646387678
chrX	37108323	37112323	Upf3b	-	ΔB+C	0.149419386481907
chrX	37108323	37112323	Upf3b	-	FL	0.849138758374555
chrX	38454461	38458461	Lamp2	-	ΔB+C	0.384780213776216
chrX	38454461	38458461	Lamp2	-	FL	1.74564499916024
chrX	38574197	38578197	Cul4b	-	ΔB+C	0.0753234626983253
chrX	38574197	38578197	Cul4b	-	FL	1.88023155745043
chrX	38633144	38637144	C1galt1c1	-	FL	2.14795686021466
chrX	38633144	38637144	C1galt1c1	-	ΔB+C	0.602874906530378
chrX	41909902	41913902	Thoc2	-	ΔB+C	0.382460918515435
chrX	41909902	41913902	Thoc2	-	FL	1.54571383473771
chrX	48511564	48515564	Aifm1	-	ΔB+C	0.537967230698228
chrX	48511564	48515564	Aifm1	-	FL	1.88296897995062
chrX	48592453	48596453	Zfp280c	-	ΔB+C	0.503441068671394
chrX	48592453	48596453	Zfp280c	-	FL	1.48138883840097
chrX	49795746	49799746	Igsf1	-	FL	2.30372459161762
chrX	49795746	49799746	Igsf1	-	ΔB+C	1.40611078631816
chrX	50633322	50637322	Firre	-	FL	3.73926045593306
chrX	50633322	50637322	Firre	-	ΔB+C	2.4961100909853
chrX	51016019	51020019	Rap2c	-	ΔB+C	0.121015880586565
chrX	51016019	51020019	Rap2c	-	FL	1.1259801134855
chrX	51799234	51803234	Usp26	-	ΔB+C	0.203809718349125
chrX	51799234	51803234	Usp26	-	FL	2.98330895077865
chrX	52742594	52746594	Kis2	-	ΔB+C	0.854028698447159
chrX	52742594	52746594	Kis2	-	FL	2.01374208399433
chrX	53267806	53271806	Fam122b	-	FL	2.23525763506045
chrX	53267806	53271806	Fam122b	-	ΔB+C	1.36056618248797
chrX	53368560	53372560	Mospd1	-	ΔB+C	0.631357976255826
chrX	53368560	53372560	Mospd1	-	FL	2.65626888416122
chrX	53714579	53718579	AW822252	-	ΔB+C	0.519620126238487
chrX	53714579	53718579	AW822252	-	FL	1.3959353908656
chrX	56595920	56599920	Mmgt1	-	ΔB+C	0.273094429456472
chrX	56595920	56599920	Mmgt1	-	FL	1.65269367678777
chrX	57391037	57395037	Rbmx	-	FL	2.08904509700668
chrX	57391037	57395037	Rbmx	-	ΔB+C	0.725088241314055
chrX	60177090	60181090	Mcf2	-	ΔB+C	0.647413464532657
chrX	60177090	60181090	Mcf2	-	FL	1.49250366072045
chrX	70363086	70367086	Ids	-	ΔB+C	0.0173601860479574
chrX	70363086	70367086	Ids	-	FL	1.46111907789434
chrX	72654247	72658247	Gabra3	-	ΔB+C	0.846159000559456
chrX	72654247	72658247	Gabra3	-	FL	1.98408785051236
chrX	73095096	73099096	Xlr3a	-	FL	1.9804943885324
chrX	73095096	73099096	Xlr3a	-	ΔB+C	0.961453127797643
chrX	73919945	73923945	Naa10	-	FL	0.608254982155691
chrX	73919945	73923945	Naa10	-	ΔB+C	-0.286771514828627
chrX	73928851	73932851	Renbp	-	FL	1.80017472953301
chrX	73928851	73932851	Renbp	-	ΔB+C	0.107001225510076
chrX	73964358	73968358	Hcfc1	-	ΔB+C	0.267488099251007
chrX	73964358	73968358	Hcfc1	-	FL	1.36712175971824
chrX	74021922	74025922	Irak1	-	ΔB+C	0.165829384977859
chrX	74021922	74025922	Irak1	-	FL	1.33062052366693
chrX	74083691	74087691	Mecp2	-	ΔB+C	0.601282288034899
chrX	74083691	74087691	Mecp2	-	FL	1.71705918773894
chrX	74244535	74248535	Flna	-	FL	1.55396108093307
chrX	74244535	74248535	Flna	-	ΔB+C	0.422856041174868
chrX	74280334	74284334	Dnase1l1	-	ΔB+C	0.255584058912426
chrX	74280334	74284334	Dnase1l1	-	FL	1.12797028363542
chrX	74427162	74431162	G6pdx	-	ΔB+C	-0.042480317939659
chrX	74427162	74431162	G6pdx	-	FL	0.678666031733413
chrX	75762700	75766700	4933407K13Rik	-	ΔB+C	0.645240916570381
chrX	75762700	75766700	4933407K13Rik	-	FL	2.23916027438778
chrX	75873183	75877183	Pls3	-	FL	2.44324587464548
chrX	75873183	75877183	Pls3	-	ΔB+C	1.01964326717435
chrX	77793961	77797961	Prkx	-	ΔB+C	0.175679421002585
chrX	77793961	77797961	Prkx	-	FL	0.7021887355124
chrX	79515286	79519286	Gm7173	-	ΔB+C	0.563367570988456
chrX	79515286	79519286	Gm7173	-	FL	2.18274067299237
chrX	85774820	85778820	Gk	-	ΔB+C	0.542506190496356
chrX	85774820	85778820	Gk	-	FL	2.05920364125485
chrX	93630156	93634156	Pola1	-	FL	1.99117766039029
chrX	93630156	93634156	Pola1	-	ΔB+C	0.0848273119461874
chrX	93830096	93834096	Pdk3	-	FL	2.43914279727937
chrX	93830096	93834096	Pdk3	-	ΔB+C	0.650833033988577
chrX	94121408	94125408	Zfx	-	ΔB+C	0.831751189670859
chrX	94121408	94125408	Zfx	-	FL	2.29997361373774
chrX	94210652	94214652	Eif2s3x	-	ΔB+C	-0.1229278735244
chrX	94210652	94214652	Eif2s3x	-	FL	0.615416672862337
chrX	94540075	94544075	Maged1	-	ΔB+C	0.835353540531771
chrX	94540075	94544075	Maged1	-	FL	1.42505837412566
chrX	95024683	95028683	Spin4	-	FL	0.750562227658812
chrX	95024683	95028683	Spin4	-	ΔB+C	0.265184744466634
chrX	95164540	95168540	Arhgef9	-	ΔB+C	0.746114802292883
chrX	95164540	95168540	Arhgef9	-	FL	2.44439915029559
chrX	95954975	95958975	Las1l	-	ΔB+C	0.166202661592175
chrX	95954975	95958975	Las1l	-	FL	1.39652981932238
chrX	97375210	97379210	Eda2r	-	ΔB+C	-0.109939341340823
chrX	97375210	97379210	Eda2r	-	FL	1.49469711610238
chrX	98889026	98893026	Ophn1	-	FL	1.66108107060733
chrX	98889026	98893026	Ophn1	-	ΔB+C	0.320764046204996
chrX	101083406	101087406	Slc7a3	-	ΔB+C	0.659758856971201
chrX	101083406	101087406	Slc7a3	-	FL	1.92895672917115
chrX	101220564	101224564	Snx12	-	ΔB+C	0.203259658207079
chrX	101220564	101224564	Snx12	-	FL	1.5871399089755
chrX	102155092	102159092	Ercc6l	-	ΔB+C	0.765516425891037
chrX	102155092	102159092	Ercc6l	-	FL	1.54211599812478
chrX	102187392	102191392	Rps4x	-	FL	1.58206327764768
chrX	102187392	102191392	Rps4x	-	ΔB+C	0.400589000020195
chrX	102503159	102507159	Hdac8	-	FL	1.90942919186484
chrX	102503159	102507159	Hdac8	-	ΔB+C	0.468357262213729
chrX	103184665	103188665	Nap1l2	-	ΔB+C	0.395621780127555
chrX	103184665	103188665	Nap1l2	-	FL	1.40044633029615
chrX	103621755	103625755	Ftx	-	ΔB+C	0.5072386452871
chrX	103621755	103625755	Ftx	-	FL	0.956041914938142
chrX	103979285	103983285	Rlim	-	ΔB+C	1.59675455540974
chrX	103979285	103983285	Rlim	-	FL	3.3141547786628
chrX	104411847	104415847	AΔB+Cb7	-	FL	2.19585015476356
chrX	104411847	104415847	AΔB+Cb7	-	ΔB+C	0.963276192414701
chrX	104669065	104673065	Zdhhc15	-	ΔB+C	0.353497828224116
chrX	104669065	104673065	Zdhhc15	-	FL	1.84064248662802
chrX	105389755	105393755	5330434G04Rik	-	ΔB+C	0.490797753693704
chrX	105389755	105393755	5330434G04Rik	-	FL	4.06137182492256
chrX	105927373	105931373	Atrx	-	ΔB+C	0.151786063821662
chrX	105927373	105931373	Atrx	-	FL	1.19746635750628
chrX	106009900	106013900	Magt1	-	FL	1.8365346320352
chrX	106009900	106013900	Magt1	-	ΔB+C	0.626243432863204
chrX	106483230	106487230	Fndc3c1	-	ΔB+C	0.874463379700267
chrX	106483230	106487230	Fndc3c1	-	FL	1.97305916673123
chrX	106601680	106605680	Cysltr1	-	ΔB+C	0.605887996236901
chrX	106601680	106605680	Cysltr1	-	FL	2.53375036190597
chrX	107401361	107405361	Itm2a	-	ΔB+C	0.661910854903616
chrX	107401361	107405361	Itm2a	-	FL	2.34515222786209
chrX	109011381	109015381	Hmgn5	-	FL	2.1862147533855
chrX	109011381	109015381	Hmgn5	-	ΔB+C	0.727860645917889
chrX	113183516	113187516	Chm	-	FL	1.23860715788203
chrX	113183516	113187516	Chm	-	ΔB+C	0.0382191676399138
chrX	134539671	134543671	Timm8a1	-	FL	1.29931549873455
chrX	134539671	134543671	Timm8a1	-	ΔB+C	0.145219296837461
chrX	134749420	134753420	Armcx6	-	ΔB+C	1.21843717938706
chrX	134749420	134753420	Armcx6	-	FL	2.87595542306606
chrX	135007210	135011210	Zmat1	-	ΔB+C	0.882050499874406
chrX	135007210	135011210	Zmat1	-	FL	2.45363065441454
chrX	136170252	136174252	Tceal8	-	ΔB+C	0.58774957969498
chrX	136170252	136174252	Tceal8	-	FL	2.47334779059944
chrX	136201852	136205852	Tceal5	-	FL	2.89712602419303
chrX	136201852	136205852	Tceal5	-	ΔB+C	0.725948681191496
chrX	136955980	136959980	Tmsb15b2	-	ΔB+C	0.0215308586124774
chrX	136955980	136959980	Tmsb15b2	-	FL	1.61168342646977
chrX	137036303	137040303	Slc25a53	-	ΔB+C	0.610286174947473
chrX	137036303	137040303	Slc25a53	-	FL	1.48305035019978
chrX	139355739	139359739	Platr21	-	ΔB+C	0.0309161786921292
chrX	139355739	139359739	Platr21	-	FL	1.43554593108535
chrX	139780354	139784354	Ripply1	-	FL	2.01182720275673
chrX	139780354	139784354	Ripply1	-	ΔB+C	0.602423008537884
chrX	139996596	140000596	Rbm41	-	ΔB+C	0.284463413703514
chrX	139996596	140000596	Rbm41	-	FL	1.84787455207611
chrX	140541188	140545188	Tsc22d3	-	ΔB+C	0.395668132855624
chrX	140541188	140545188	Tsc22d3	-	FL	1.51647177764397
chrX	142388536	142392536	Acsl4	-	ΔB+C	0.550514850338763
chrX	142388536	142392536	Acsl4	-	FL	1.519381594234
chrX	142964729	142968729	Ammecr1	-	FL	1.00243481706561
chrX	142964729	142968729	Ammecr1	-	ΔB+C	0.210696880884378
chrX	147552082	147556082	Lrch2	-	FL	1.43224828232718
chrX	147552082	147556082	Lrch2	-	ΔB+C	0.108650152257137
chrX	150457151	150461151	Tmem29	-	ΔB+C	0.970438997930912
chrX	150457151	150461151	Tmem29	-	FL	1.05091910458194
chrX	150586156	150590156	Apex2	-	ΔB+C	0.5961048234016
chrX	150586156	150590156	Apex2	-	FL	2.44432241869091
chrX	150655584	150659584	Tro	-	ΔB+C	0.208917626196635
chrX	150655584	150659584	Tro	-	FL	1.85002232774504
chrX	151015323	151019323	Gnl3l	-	FL	2.47648312823632
chrX	151015323	151019323	Gnl3l	-	ΔB+C	0.605961064712686
chrX	151094544	151098544	Tsr2	-	ΔB+C	0.0560014304006021
chrX	151094544	151098544	Tsr2	-	FL	1.26291093346152
chrX	152325494	152329494	Kantr	-	ΔB+C	0.617796668626463
chrX	152325494	152329494	Kantr	-	FL	1.44425024198355
chrX	152340485	152344485	Tspyl2	-	ΔB+C	0.455476540542918
chrX	152340485	152344485	Tspyl2	-	FL	1.90010460036253
chrX	152767487	152771487	Shroom2	-	FL	1.22878386113113
chrX	152767487	152771487	Shroom2	-	ΔB+C	0.403196693857652
chrX	153694281	153698281	Kctd12b	-	ΔB+C	0.563106873187547
chrX	153694281	153698281	Kctd12b	-	FL	3.2728440637111
chrX	155214450	155218450	Sat1	-	ΔB+C	0.242783216421297
chrX	155214450	155218450	Sat1	-	FL	1.16904668723828
chrX	155336461	155340461	Prdx4	-	ΔB+C	0.111985725651185
chrX	155336461	155340461	Prdx4	-	FL	1.26481931380615
chrX	157490047	157494047	Sms	-	FL	1.19004172575673
chrX	157490047	157494047	Sms	-	ΔB+C	0.327637788683039
chrX	157566986	157570986	Yy2	-	FL	1.47532976871014
chrX	157566986	157570986	Yy2	-	ΔB+C	-0.293412255857697
chrX	157596716	157600716	Mbtps2	-	ΔB+C	0.160274098393337
chrX	157596716	157600716	Mbtps2	-	FL	0.979870762760812
chrX	160136431	160140431	Pdha1	-	ΔB+C	-0.12673963960937
chrX	160136431	160140431	Pdha1	-	FL	1.13943158539937
chrX	160992682	160996682	Cdkl5	-	ΔB+C	0.296616010484665
chrX	160992682	160996682	Cdkl5	-	FL	1.24141977072387
chrX	162827455	162831455	Txlng	-	FL	1.52485848141314
chrX	162827455	162831455	Txlng	-	ΔB+C	0.320873029667536
chrX	163956667	163960667	Zrsr2	-	ΔB+C	-0.10939281446945
chrX	163956667	163960667	Zrsr2	-	FL	0.717320125104714
chrX	164074494	164078494	Siah1b	-	ΔB+C	-0.0374478348594188
chrX	164074494	164078494	Siah1b	-	FL	1.00984719488086
chrX	166477868	166481868	Rab9	-	ΔB+C	-0.127649639605158
chrX	166477868	166481868	Rab9	-	FL	1.33641605556375
chrX	166508479	166512479	Tceanc	-	FL	1.83166367670048
chrX	166508479	166512479	Tceanc	-	ΔB+C	0.0256618729005822
chrX	167207219	167211219	Tmsb4x	-	ΔB+C	0.227967288280904
chrX	167207219	167211219	Tmsb4x	-	FL	1.0502619564883
chrX	167380750	167384750	Prps2	-	ΔB+C	0.429225788967852
chrX	167380750	167384750	Prps2	-	FL	1.08435618773944
chrX	169318373	169322373	Hccs	-	ΔB+C	0.0540135110553115
chrX	169318373	169322373	Hccs	-	FL	1.30732342451758

## Sheet: Active_Promoters_H3K27me3
Chr	Start	End	Gene	Strand	samples	logFC
chrX	6398031	6402031	Shroom4	+	ΔB+C	1.43833185248503
chrX	6398031	6402031	Shroom4	+	FL	3.22130948383949
chrX	7726570	7730570	Praf2	+	ΔB+C	6.48919065113897
chrX	7726570	7730570	Praf2	+	FL	8.71337493035066
chrX	7760660	7764660	Tfe3	+	FL	4.23396878096507
chrX	7760660	7764660	Tfe3	+	ΔB+C	3.03844964400741
chrX	7787992	7791992	Gripap1	+	FL	3.64366609016301
chrX	7787992	7791992	Gripap1	+	ΔB+C	0.727801634755379
chrX	10715364	10719364	Mid1ip1	+	ΔB+C	3.5036062171765
chrX	10715364	10719364	Mid1ip1	+	FL	5.37062695913035
chrX	13040014	13044014	5730405O15Rik	+	ΔB+C	6.3626667001864
chrX	13040014	13044014	5730405O15Rik	+	FL	10.8409493142524
chrX	20362480	20366480	Rp2	+	FL	6.03016663904248
chrX	20362480	20366480	Rp2	+	ΔB+C	3.45318760402017
chrX	20423687	20427687	Jade3	+	FL	6.2577653558809
chrX	20423687	20427687	Jade3	+	ΔB+C	3.27081733642296
chrX	20868165	20872165	Timp1	+	FL	5.95364780898082
chrX	20868165	20872165	Timp1	+	ΔB+C	1.54098912687681
chrX	35886831	35890831	Dock11	+	ΔB+C	1.30682934131385
chrX	35886831	35890831	Dock11	+	FL	3.65542234106138
chrX	36596192	36600192	Pgrmc1	+	FL	3.81654962711272
chrX	36596192	36600192	Pgrmc1	+	ΔB+C	-0.0973786173918642
chrX	36741631	36745631	Slc25a43	+	FL	7.34034593446407
chrX	36741631	36745631	Slc25a43	+	ΔB+C	2.87177465055146
chrX	38187792	38191792	Zbtb33	+	FL	3.55882219257682
chrX	38187792	38191792	Zbtb33	+	ΔB+C	1.37526208459662
chrX	41399300	41403300	Gria3	+	ΔB+C	1.05134733173015
chrX	41399300	41403300	Gria3	+	FL	2.09994617247097
chrX	48106724	48110724	Xpnpep2	+	ΔB+C	0.39219263420068
chrX	48106724	48110724	Xpnpep2	+	FL	5.79577455538195
chrX	48621577	48625577	Slc25a14	+	FL	4.85794899449452
chrX	48621577	48625577	Slc25a14	+	ΔB+C	1.90896187982139
chrX	48693003	48697003	Rbmx2	+	FL	6.16509720014282
chrX	48693003	48697003	Rbmx2	+	ΔB+C	1.04133944772377
chrX	52789199	52793199	Ccdc160	+	ΔB+C	4.28281240276618
chrX	52789199	52793199	Ccdc160	+	FL	7.85422927886585
chrX	52910213	52914213	Phf6	+	ΔB+C	1.02418727963254
chrX	52910213	52914213	Phf6	+	FL	3.36628146394229
chrX	56452838	56456838	Ints6l	+	FL	3.60484943428192
chrX	56452838	56456838	Ints6l	+	ΔB+C	1.71856501772878
chrX	58028627	58032627	Zic3	+	FL	4.11419135971611
chrX	58028627	58032627	Zic3	+	ΔB+C	4.94094128356178
chrX	66651158	66655158	Slitrk2	+	FL	1.91847626684227
chrX	66651158	66655158	Slitrk2	+	ΔB+C	1.03283306507892
chrX	68759838	68763838	Fmr1nb	+	ΔB+C	0.338157266895077
chrX	68759838	68763838	Fmr1nb	+	FL	6.90176685051701
chrX	71814079	71818079	Vma21	+	FL	1.82079332686699
chrX	71814079	71818079	Vma21	+	ΔB+C	0.0522057805072768
chrX	72985338	72989338	Zfp185	+	FL	1.9186744628208
chrX	72985338	72989338	Zfp185	+	ΔB+C	0.597512543265705
chrX	73226305	73230305	F8a	+	FL	1.22205996394929
chrX	73226305	73230305	F8a	+	ΔB+C	-0.442638281172849
chrX	73340619	73344619	Zfp275	+	ΔB+C	0.023023668938999
chrX	73340619	73344619	Zfp275	+	FL	2.42960977992956
chrX	74303011	74307011	Gdi1	+	ΔB+C	3.55304549585412
chrX	74303011	74307011	Gdi1	+	FL	9.69283887755905
chrX	74311032	74315032	Fam50a	+	FL	11.1114114590531
chrX	74311032	74315032	Fam50a	+	ΔB+C	5.98167996049738
chrX	77509226	77513226	Tbl1x	+	FL	7.42536566160806
chrX	77509226	77513226	Tbl1x	+	ΔB+C	7.09633994276196
chrX	81068643	81072643	Tmem47	+	ΔB+C	0.591779360607506
chrX	81068643	81072643	Tmem47	+	FL	1.35148464871015
chrX	85572021	85576021	Tab3	+	ΔB+C	4.93372927087123
chrX	85572021	85576021	Tab3	+	FL	6.56855137602523
chrX	96094044	96098044	Msn	+	FL	4.93946125438446
chrX	96094044	96098044	Msn	+	ΔB+C	1.08572256344098
chrX	100727846	100731846	Gdpd2	+	FL	4.34718152544787
chrX	100727846	100731846	Gdpd2	+	ΔB+C	1.70999924215635
chrX	100775270	100779270	Dlg3	+	FL	7.99268674814876
chrX	100775270	100779270	Dlg3	+	ΔB+C	6.13714150742307
chrX	101252527	101256527	Foxo4	+	FL	4.78189731067559
chrX	101252527	101256527	Foxo4	+	ΔB+C	5.01478623947636
chrX	101272090	101276090	Med12	+	FL	7.02792926528699
chrX	101272090	101276090	Med12	+	ΔB+C	3.40367236227049
chrX	101380117	101384117	Gjb1	+	FL	1.78928859755035
chrX	101380117	101384117	Gjb1	+	ΔB+C	0.552201585775963
chrX	101427650	101431650	Nono	+	FL	11.1057517667445
chrX	101427650	101431650	Nono	+	ΔB+C	6.69560372200307
chrX	101638050	101642050	Ogt	+	FL	0.396747487429533
chrX	101638050	101642050	Ogt	+	ΔB+C	1.0963278307492
chrX	103429516	103433516	Tsix	+	ΔB+C	2.3806608784935
chrX	103429516	103433516	Tsix	+	FL	10.0009617932474
chrX	103491557	103495557	Jpx	+	ΔB+C	0.376096355704877
chrX	103491557	103495557	Jpx	+	FL	2.04015506246368
chrX	106025223	106029223	Atp7a	+	FL	9.23860332229266
chrX	106025223	106029223	Atp7a	+	ΔB+C	3.9601855767827
chrX	106185099	106189099	Pgk1	+	FL	10.8693529544642
chrX	106185099	106189099	Pgk1	+	ΔB+C	6.34814768330689
chrX	109093406	109097406	Sh3bgrl	+	ΔB+C	2.28330184100735
chrX	109093406	109097406	Sh3bgrl	+	FL	5.50413884477242
chrX	129747741	129751741	Diaph2	+	ΔB+C	1.88225455433445
chrX	129747741	129751741	Diaph2	+	FL	6.20913343328509
chrX	134583653	134587653	Rpl36a	+	FL	6.10306398616727
chrX	134583653	134587653	Rpl36a	+	ΔB+C	1.76784849132839
chrX	134684518	134688518	Armcx4	+	FL	10.4048150595153
chrX	134684518	134688518	Armcx4	+	ΔB+C	6.62016851428423
chrX	134715937	134719937	Armcx1	+	FL	8.8003773786385
chrX	134715937	134719937	Armcx1	+	ΔB+C	6.4419466536751
chrX	136243079	136247079	Tceal9	+	ΔB+C	5.50179612706093
chrX	136243079	136247079	Tceal9	+	FL	10.0145369848814
chrX	136991154	136995154	Zcchc18	+	FL	4.049936734388
chrX	136991154	136995154	Zcchc18	+	ΔB+C	1.47260154740514
chrX	137047593	137051593	Fam199x	+	FL	4.54150340422066
chrX	137047593	137051593	Fam199x	+	ΔB+C	2.46887069160456
chrX	139608619	139612619	Rnf128	+	FL	4.00760895947968
chrX	139608619	139612619	Rnf128	+	ΔB+C	1.38686482310944
chrX	139682995	139686995	TΔB+C1d8b	+	ΔB+C	1.51113600444016
chrX	139682995	139686995	TΔB+C1d8b	+	FL	3.09395272262358
chrX	140454602	140458602	Prps1	+	ΔB+C	2.95329618415555
chrX	140454602	140458602	Prps1	+	FL	4.89890790035538
chrX	142225936	142229936	Nxt2	+	FL	2.75399121032811
chrX	142225936	142229936	Nxt2	+	ΔB+C	0.642700137612822
chrX	142679399	142683399	Tmem164	+	FL	5.02269610437116
chrX	142679399	142683399	Tmem164	+	ΔB+C	2.88725561668651
chrX	143516590	143520590	Pak3	+	ΔB+C	0.892215613544668
chrX	143516590	143520590	Pak3	+	FL	3.34498836137148
chrX	151045169	151049169	Fgd1	+	ΔB+C	5.67520601957955
chrX	151045169	151049169	Fgd1	+	FL	8.4872561225539
chrX	151342222	151346222	Fam120c	+	FL	5.47938071431299
chrX	151342222	151346222	Fam120c	+	ΔB+C	2.54564782058212
chrX	153035628	153039628	9530051G07Rik	+	FL	8.95543284604348
chrX	153035628	153039628	9530051G07Rik	+	ΔB+C	7.73605457204288
chrX	153116787	153120787	Foxr2	+	FL	10.9732508060157
chrX	153116787	153120787	Foxr2	+	ΔB+C	4.18680109762647
chrX	153137957	153141957	Rragb	+	ΔB+C	5.25776338553651
chrX	153137957	153141957	Rragb	+	FL	8.29590480160595
chrX	153496231	153500231	Ubqln2	+	FL	6.73434395156178
chrX	153496231	153500231	Ubqln2	+	ΔB+C	5.94868735721064
chrX	155260442	155264442	Acot9	+	FL	8.78086409988065
chrX	155260442	155264442	Acot9	+	ΔB+C	3.34451503574947
chrX	159253781	159257781	Rps6ka3	+	FL	2.80241637058328
chrX	159253781	159257781	Rps6ka3	+	ΔB+C	0.679564912367147
chrX	159370194	159374194	Eif1ax	+	ΔB+C	1.93353382845344
chrX	159370194	159374194	Eif1ax	+	FL	5.03581447881693
chrX	162758371	162762371	Rbbp7	+	ΔB+C	7.44184266880319
chrX	162758371	162762371	Rbbp7	+	FL	4.86926463564852
chrX	162899559	162903559	Ctps2	+	FL	6.98311292460102
chrX	162899559	162903559	Ctps2	+	ΔB+C	3.21507727559395
chrX	163907016	163911016	Ap1s2	+	FL	1.84249250838324
chrX	163907016	163911016	Ap1s2	+	ΔB+C	0.0708769418267084
chrX	164267430	164271430	Pir	+	ΔB+C	1.31382822010515
chrX	164267430	164271430	Pir	+	FL	7.79694939327298
chrX	164371521	164375521	Vegfd	+	ΔB+C	0.37854552796637
chrX	164371521	164375521	Vegfd	+	FL	8.78438323073257
chrX	166660024	166664024	Gm1720	+	FL	3.43555141239075
chrX	166660024	166664024	Gm1720	+	ΔB+C	0.677204406069037
chrX	169877618	169881618	Mid1	+	FL	3.7084422808622
chrX	169877618	169881618	Mid1	+	ΔB+C	1.97753309381806
chrX	7186715	7190715	Clcn5	-	FL	6.08981493504605
chrX	7186715	7190715	Clcn5	-	ΔB+C	1.96427913609224
chrX	7669391	7673391	Plp2	-	FL	7.40765505687294
chrX	7669391	7673391	Plp2	-	ΔB+C	4.78451805049288
chrX	8191513	8195513	Ebp	-	FL	7.11901598117274
chrX	8191513	8195513	Ebp	-	ΔB+C	4.69959440487221
chrX	13844557	13848557	Cask	-	FL	0.482568265333262
chrX	13844557	13848557	Cask	-	ΔB+C	0.345658565473028
chrX	17317369	17321369	Efhc2	-	FL	2.01797233506257
chrX	17317369	17321369	Efhc2	-	ΔB+C	0.0152783967828627
chrX	17570008	17574008	Fundc1	-	FL	6.44967105146261
chrX	17570008	17574008	Fundc1	-	ΔB+C	4.17648827329656
chrX	36815201	36819201	Mdrl	-	ΔB+C	5.92486200658399
chrX	36815201	36819201	Mdrl	-	FL	11.0608831994515
chrX	38454461	38458461	Lamp2	-	ΔB+C	2.65314687682718
chrX	38454461	38458461	Lamp2	-	FL	5.5497656706754
chrX	38574197	38578197	Cul4b	-	FL	6.65514229581018
chrX	38574197	38578197	Cul4b	-	ΔB+C	1.63663767102552
chrX	38633144	38637144	C1galt1c1	-	FL	7.55829878757269
chrX	38633144	38637144	C1galt1c1	-	ΔB+C	2.89468638039619
chrX	41909902	41913902	Thoc2	-	ΔB+C	4.09439123378058
chrX	41909902	41913902	Thoc2	-	FL	7.14196409596223
chrX	48511564	48515564	Aifm1	-	ΔB+C	1.18123392637957
chrX	48511564	48515564	Aifm1	-	FL	5.36521337853709
chrX	48592453	48596453	Zfp280c	-	FL	5.88440391057341
chrX	48592453	48596453	Zfp280c	-	ΔB+C	5.12186622385657
chrX	49795746	49799746	Igsf1	-	FL	3.1982970077587
chrX	49795746	49799746	Igsf1	-	ΔB+C	1.37916913245488
chrX	50633322	50637322	Firre	-	FL	10.9433096823524
chrX	50633322	50637322	Firre	-	ΔB+C	8.89133433996401
chrX	51016019	51020019	Rap2c	-	ΔB+C	2.73101436901564
chrX	51016019	51020019	Rap2c	-	FL	5.81098578673701
chrX	51799234	51803234	Usp26	-	FL	3.97716726529231
chrX	51799234	51803234	Usp26	-	ΔB+C	0.0850465291560969
chrX	52742594	52746594	Kis2	-	FL	10.3655924444298
chrX	52742594	52746594	Kis2	-	ΔB+C	5.5492739361198
chrX	53267806	53271806	Fam122b	-	FL	8.35478725016709
chrX	53267806	53271806	Fam122b	-	ΔB+C	5.10108131131918
chrX	53368560	53372560	Mospd1	-	ΔB+C	2.50368215391886
chrX	53368560	53372560	Mospd1	-	FL	6.27232768130283
chrX	53714579	53718579	AW822252	-	ΔB+C	1.50781201916313
chrX	53714579	53718579	AW822252	-	FL	3.22377899147097
chrX	57391037	57395037	Rbmx	-	FL	5.75296376708315
chrX	57391037	57395037	Rbmx	-	ΔB+C	3.24702212450096
chrX	60177090	60181090	Mcf2	-	FL	5.58499951673959
chrX	60177090	60181090	Mcf2	-	ΔB+C	1.66837767618512
chrX	70363086	70367086	Ids	-	ΔB+C	0.329087831679448
chrX	70363086	70367086	Ids	-	FL	3.66714733889232
chrX	72654247	72658247	Gabra3	-	ΔB+C	2.1060774513831
chrX	72654247	72658247	Gabra3	-	FL	4.38148116945716
chrX	73095096	73099096	Xlr3a	-	FL	4.66952459126376
chrX	73095096	73099096	Xlr3a	-	ΔB+C	-0.0573179667325873
chrX	74021922	74025922	Irak1	-	FL	8.68541786351744
chrX	74021922	74025922	Irak1	-	ΔB+C	2.06244323876748
chrX	74083691	74087691	Mecp2	-	FL	9.14404061441182
chrX	74083691	74087691	Mecp2	-	ΔB+C	2.32130253820668
chrX	74244535	74248535	Flna	-	ΔB+C	4.18833200967691
chrX	74244535	74248535	Flna	-	FL	6.02560467065475
chrX	74280334	74284334	Dnase1l1	-	FL	7.84395178788165
chrX	74280334	74284334	Dnase1l1	-	ΔB+C	1.61000242106598
chrX	75762700	75766700	4933407K13Rik	-	FL	8.46083301405553
chrX	75762700	75766700	4933407K13Rik	-	ΔB+C	2.67892030542216
chrX	75873183	75877183	Pls3	-	FL	7.86727133601281
chrX	75873183	75877183	Pls3	-	ΔB+C	5.93698533962567
chrX	77793961	77797961	Prkx	-	ΔB+C	-0.179754261423855
chrX	77793961	77797961	Prkx	-	FL	2.44064138824348
chrX	79515286	79519286	Gm7173	-	ΔB+C	0.214046769577955
chrX	79515286	79519286	Gm7173	-	FL	2.66442098468771
chrX	85774820	85778820	Gk	-	FL	6.47432150111173
chrX	85774820	85778820	Gk	-	ΔB+C	3.95737049322973
chrX	93830096	93834096	Pdk3	-	FL	9.28690279852199
chrX	93830096	93834096	Pdk3	-	ΔB+C	4.89777082711274
chrX	94121408	94125408	Zfx	-	ΔB+C	4.57785321318199
chrX	94121408	94125408	Zfx	-	FL	7.33185202010467
chrX	94540075	94544075	Maged1	-	ΔB+C	8.56016387938225
chrX	94540075	94544075	Maged1	-	FL	8.68074759495758
chrX	95024683	95028683	Spin4	-	FL	5.086048186381
chrX	95024683	95028683	Spin4	-	ΔB+C	3.02395354029297
chrX	95164540	95168540	Arhgef9	-	FL	8.26523459774937
chrX	95164540	95168540	Arhgef9	-	ΔB+C	3.37564974078483
chrX	98889026	98893026	Ophn1	-	FL	3.31785574830867
chrX	98889026	98893026	Ophn1	-	ΔB+C	1.60574628943804
chrX	101083406	101087406	Slc7a3	-	FL	9.72634877791582
chrX	101083406	101087406	Slc7a3	-	ΔB+C	4.92379928357385
chrX	102503159	102507159	Hdac8	-	FL	4.72539540293144
chrX	102503159	102507159	Hdac8	-	ΔB+C	0.160775099157197
chrX	103184665	103188665	Nap1l2	-	FL	2.61033315962601
chrX	103184665	103188665	Nap1l2	-	ΔB+C	0.989330219694402
chrX	103621755	103625755	Ftx	-	FL	2.82157314758568
chrX	103621755	103625755	Ftx	-	ΔB+C	2.22794819261031
chrX	103979285	103983285	Rlim	-	FL	9.40007881785645
chrX	103979285	103983285	Rlim	-	ΔB+C	7.09821516157737
chrX	104411847	104415847	AΔB+Cb7	-	ΔB+C	2.9119641843227
chrX	104411847	104415847	AΔB+Cb7	-	FL	7.65073849097673
chrX	104669065	104673065	Zdhhc15	-	ΔB+C	5.41421977268841
chrX	104669065	104673065	Zdhhc15	-	FL	7.5312162368066
chrX	105389755	105393755	5330434G04Rik	-	FL	6.09982691524124
chrX	105389755	105393755	5330434G04Rik	-	ΔB+C	1.25086241466852
chrX	106009900	106013900	Magt1	-	FL	12.334199299677
chrX	106009900	106013900	Magt1	-	ΔB+C	6.97199926764932
chrX	106483230	106487230	Fndc3c1	-	ΔB+C	2.1242244672253
chrX	106483230	106487230	Fndc3c1	-	FL	2.65753250078681
chrX	106601680	106605680	Cysltr1	-	ΔB+C	2.40506402217903
chrX	106601680	106605680	Cysltr1	-	FL	4.44253114089601
chrX	107401361	107405361	Itm2a	-	FL	6.20872211806995
chrX	107401361	107405361	Itm2a	-	ΔB+C	2.12629735422833
chrX	109011381	109015381	Hmgn5	-	FL	5.71785693327467
chrX	109011381	109015381	Hmgn5	-	ΔB+C	2.3631949088536
chrX	113183516	113187516	Chm	-	FL	3.40535575371641
chrX	113183516	113187516	Chm	-	ΔB+C	-0.158786362239676
chrX	134749420	134753420	Armcx6	-	ΔB+C	3.83703106188033
chrX	134749420	134753420	Armcx6	-	FL	6.20419492387699
chrX	135007210	135011210	Zmat1	-	FL	6.46078393399859
chrX	135007210	135011210	Zmat1	-	ΔB+C	2.13596554570902
chrX	136170252	136174252	Tceal8	-	FL	9.65569970814063
chrX	136170252	136174252	Tceal8	-	ΔB+C	7.89884792640409
chrX	136201852	136205852	Tceal5	-	FL	7.12312812980325
chrX	136201852	136205852	Tceal5	-	ΔB+C	4.47709854728067
chrX	137036303	137040303	Slc25a53	-	ΔB+C	2.98989314736273
chrX	137036303	137040303	Slc25a53	-	FL	4.64496383102997
chrX	139780354	139784354	Ripply1	-	ΔB+C	3.36230613532957
chrX	139780354	139784354	Ripply1	-	FL	7.09354166661325
chrX	140541188	140545188	Tsc22d3	-	FL	3.3211691167668
chrX	140541188	140545188	Tsc22d3	-	ΔB+C	1.32870463601317
chrX	142388536	142392536	Acsl4	-	FL	6.146975758521
chrX	142388536	142392536	Acsl4	-	ΔB+C	3.21116177998628
chrX	142964729	142968729	Ammecr1	-	ΔB+C	0.248080343634843
chrX	142964729	142968729	Ammecr1	-	FL	2.35503263164631
chrX	147552082	147556082	Lrch2	-	ΔB+C	1.0439334589103
chrX	147552082	147556082	Lrch2	-	FL	4.33614917665984
chrX	150586156	150590156	Apex2	-	FL	11.5920558127685
chrX	150586156	150590156	Apex2	-	ΔB+C	3.86349793699145
chrX	150655584	150659584	Tro	-	FL	3.37991092060335
chrX	150655584	150659584	Tro	-	ΔB+C	0.712339944518894
chrX	151094544	151098544	Tsr2	-	FL	4.72695476318096
chrX	151094544	151098544	Tsr2	-	ΔB+C	2.05146811917035
chrX	152340485	152344485	Tspyl2	-	ΔB+C	5.45683317913453
chrX	152340485	152344485	Tspyl2	-	FL	7.46863753845421
chrX	152767487	152771487	Shroom2	-	FL	5.79003896714416
chrX	152767487	152771487	Shroom2	-	ΔB+C	3.78041583270043
chrX	153694281	153698281	Kctd12b	-	FL	6.11638413838467
chrX	153694281	153698281	Kctd12b	-	ΔB+C	2.73469687707928
chrX	155214450	155218450	Sat1	-	FL	2.29470713797892
chrX	155214450	155218450	Sat1	-	ΔB+C	1.17461279798108
chrX	157490047	157494047	Sms	-	ΔB+C	1.5893929312709
chrX	157490047	157494047	Sms	-	FL	3.51816825125022
chrX	157596716	157600716	Mbtps2	-	ΔB+C	0.106618283934747
chrX	157596716	157600716	Mbtps2	-	FL	1.14826363052042
chrX	160136431	160140431	Pdha1	-	FL	7.57061363778155
chrX	160136431	160140431	Pdha1	-	ΔB+C	5.43092967194164
chrX	160992682	160996682	Cdkl5	-	FL	2.79838572380927
chrX	160992682	160996682	Cdkl5	-	ΔB+C	1.06163542166643
chrX	167207219	167211219	Tmsb4x	-	ΔB+C	1.09913355543026
chrX	167207219	167211219	Tmsb4x	-	FL	1.90113492351108
chrX	167380750	167384750	Prps2	-	ΔB+C	2.42650278441331
chrX	167380750	167384750	Prps2	-	FL	6.44636965975305

## Sheet: Intergenic_H2Ub
Chr	Start	End	samples	logFC
chrX	35750001	35760000	ΔB+C	0.389562686392439
chrX	35750001	35760000	FL	2.20070614559262
chrX	35800001	35810000	ΔB+C	0.0710135642404661
chrX	35800001	35810000	FL	1.7865573246297
chrX	35870001	35880000	ΔB+C	0.0962986047944197
chrX	35870001	35880000	FL	1.42607094157309
chrX	36080001	36090000	FL	2.30603631901293
chrX	36080001	36090000	ΔB+C	-0.44525019693398
chrX	36090001	36100000	ΔB+C	-0.12518288175072
chrX	36090001	36100000	FL	2.29029332505109
chrX	36100001	36110000	ΔB+C	0.340490493037894
chrX	36100001	36110000	FL	1.98524570029902
chrX	36180001	36190000	ΔB+C	-0.225624360223687
chrX	36180001	36190000	FL	1.87572411695462
chrX	36200001	36210000	FL	1.63241756317545
chrX	36200001	36210000	ΔB+C	-0.100207649798106
chrX	36210001	36220000	ΔB+C	-0.218214049997903
chrX	36210001	36220000	FL	1.95234453617398
chrX	36220001	36230000	ΔB+C	0.137989445608432
chrX	36220001	36230000	FL	1.91884771436884
chrX	36230001	36240000	ΔB+C	-0.492918740234922
chrX	36230001	36240000	FL	2.32577209207112
chrX	36240001	36250000	FL	2.61626679403865
chrX	36240001	36250000	ΔB+C	0.334121897135774
chrX	36250001	36260000	FL	2.5067216033867
chrX	36250001	36260000	ΔB+C	0.0974094659206492
chrX	36260001	36270000	ΔB+C	-0.132202907581633
chrX	36260001	36270000	FL	2.81906905856879
chrX	36270001	36280000	ΔB+C	-0.346506584185106
chrX	36270001	36280000	FL	2.67699159564194
chrX	36280001	36290000	ΔB+C	0.0749854518767898
chrX	36280001	36290000	FL	3.23459838895774
chrX	36290001	36300000	FL	2.61165716221331
chrX	36290001	36300000	ΔB+C	0.117883005511349
chrX	36300001	36310000	ΔB+C	0.434597744867048
chrX	36300001	36310000	FL	2.43862716042574
chrX	36310001	36320000	ΔB+C	-0.0803628118132075
chrX	36310001	36320000	FL	2.08342510304064
chrX	36370001	36380000	ΔB+C	-0.215339202162421
chrX	36370001	36380000	FL	2.53687980432645
chrX	36380001	36390000	FL	2.45007065016972
chrX	36380001	36390000	ΔB+C	0.161762755603354
chrX	36390001	36400000	ΔB+C	-0.0961775865862316
chrX	36390001	36400000	FL	1.98839638481277
chrX	36400001	36410000	ΔB+C	0.0748173928486434
chrX	36400001	36410000	FL	2.17612946138697
chrX	36410001	36420000	ΔB+C	0.0898655654472512
chrX	36410001	36420000	FL	2.51137569393705
chrX	36420001	36430000	FL	2.56486611224743
chrX	36420001	36430000	ΔB+C	0.264343672401279
chrX	36430001	36440000	FL	1.84673440653193
chrX	36430001	36440000	ΔB+C	-0.395034462054007
chrX	36450001	36460000	FL	2.43908422632032
chrX	36450001	36460000	ΔB+C	-0.0545756403266213
chrX	36470001	36480000	FL	2.51301861417637
chrX	36470001	36480000	ΔB+C	-0.308969252234743
chrX	36480001	36490000	ΔB+C	-0.122816214121367
chrX	36480001	36490000	FL	2.15613316822614
chrX	36490001	36500000	FL	2.4443732064098
chrX	36490001	36500000	ΔB+C	0.146492794340118
chrX	36500001	36510000	FL	2.58715713720384
chrX	36500001	36510000	ΔB+C	-0.0725729063158926
chrX	36510001	36520000	FL	2.02625040603902
chrX	36510001	36520000	ΔB+C	-0.32865777857578
chrX	36520001	36530000	ΔB+C	-0.0501552490959107
chrX	36520001	36530000	FL	2.58200431391295
chrX	36530001	36540000	FL	2.29532962283046
chrX	36530001	36540000	ΔB+C	-0.279604070369799
chrX	36540001	36550000	FL	2.86574452118854
chrX	36540001	36550000	ΔB+C	-0.222865434934321
chrX	36550001	36560000	FL	2.30266334495326
chrX	36550001	36560000	ΔB+C	0.109232090721548
chrX	36560001	36570000	ΔB+C	0.0566025448902721
chrX	36560001	36570000	FL	2.24972302247123
chrX	36570001	36580000	FL	2.75052661620864
chrX	36570001	36580000	ΔB+C	-0.211140666781593
chrX	36580001	36590000	FL	2.42916810134339
chrX	36580001	36590000	ΔB+C	0.245227855407566
chrX	36650001	36660000	FL	2.67367550635464
chrX	36650001	36660000	ΔB+C	-0.200513920320859
chrX	36660001	36670000	FL	2.79393950809861
chrX	36660001	36670000	ΔB+C	-0.363869091161557
chrX	36670001	36680000	ΔB+C	-0.0056401707636164
chrX	36670001	36680000	FL	2.29957834026616
chrX	36680001	36690000	ΔB+C	0.266508518375915
chrX	36680001	36690000	FL	2.75322818093957
chrX	36690001	36700000	FL	2.96667265359485
chrX	36690001	36700000	ΔB+C	0.212935359488008
chrX	36710001	36720000	FL	2.7799099356294
chrX	36710001	36720000	ΔB+C	-0.72291962499608
chrX	36720001	36730000	ΔB+C	0.128273154541858
chrX	36720001	36730000	FL	2.80706893013319
chrX	36780001	36790000	ΔB+C	-0.203761350826088
chrX	36780001	36790000	FL	1.77009346922179
chrX	37000001	37010000	FL	2.61229302484459
chrX	37000001	37010000	ΔB+C	-0.0237355038523065
chrX	37010001	37020000	FL	2.29475454357801
chrX	37010001	37020000	ΔB+C	-0.053989827519369
chrX	37020001	37030000	ΔB+C	-0.321726222923748
chrX	37020001	37030000	FL	1.91292018798977
chrX	37030001	37040000	ΔB+C	-0.0264981556123966
chrX	37030001	37040000	FL	2.09750630794254
chrX	37040001	37050000	FL	0.0547275087558855
chrX	37040001	37050000	ΔB+C	-0.270067216083111
chrX	37050001	37060000	FL	0.572613938696208
chrX	37050001	37060000	ΔB+C	-0.387854886554076
chrX	37060001	37070000	FL	1.94279196112088
chrX	37060001	37070000	ΔB+C	-0.255602096400617
chrX	37680001	37690000	ΔB+C	-0.100327857270767
chrX	37680001	37690000	FL	1.9568599328972
chrX	37690001	37700000	ΔB+C	-0.120013512812874
chrX	37690001	37700000	FL	2.30181315887115
chrX	37810001	37820000	FL	1.14537949483938
chrX	37810001	37820000	ΔB+C	0.121793769507365
chrX	37850001	37860000	FL	2.45040900799456
chrX	37850001	37860000	ΔB+C	0.21687506681054
chrX	37860001	37870000	ΔB+C	0.0417820285289567
chrX	37860001	37870000	FL	3.06396409653957
chrX	37920001	37930000	ΔB+C	-0.230059982615643
chrX	37920001	37930000	FL	2.50349373277783
chrX	37930001	37940000	FL	2.61339455987655
chrX	37930001	37940000	ΔB+C	0.223220556978333
chrX	37940001	37950000	FL	2.64727542514261
chrX	37940001	37950000	ΔB+C	0.202481189002925
chrX	37950001	37960000	ΔB+C	0.196547445453031
chrX	37950001	37960000	FL	2.84959951348168
chrX	37960001	37970000	ΔB+C	0.444101439499699
chrX	37960001	37970000	FL	2.99576043344496
chrX	37970001	37980000	FL	2.63608330678791
chrX	37970001	37980000	ΔB+C	0.0819089683299849
chrX	37980001	37990000	FL	2.47096162249711
chrX	37980001	37990000	ΔB+C	-0.125655025550489
chrX	38000001	38010000	FL	3.15827445522671
chrX	38000001	38010000	ΔB+C	0.184325427704976
chrX	38050001	38060000	FL	2.59631253714943
chrX	38050001	38060000	ΔB+C	-0.0813288334302444
chrX	38090001	38100000	ΔB+C	0.299258633426767
chrX	38090001	38100000	FL	2.0261793061625
chrX	38130001	38140000	FL	2.69680048062175
chrX	38130001	38140000	ΔB+C	0.108284459895473
chrX	38140001	38150000	FL	2.72259126036858
chrX	38140001	38150000	ΔB+C	-0.0761046868745364
chrX	38150001	38160000	FL	2.46916546654636
chrX	38150001	38160000	ΔB+C	0.394898462446768
chrX	38160001	38170000	ΔB+C	-0.55367195377267
chrX	38160001	38170000	FL	2.02664967386285
chrX	38170001	38180000	FL	1.39389723490473
chrX	38170001	38180000	ΔB+C	0.143445856496655
chrX	38260001	38270000	FL	2.17779152188509
chrX	38260001	38270000	ΔB+C	0.0345316201154601
chrX	38270001	38280000	FL	2.17119038126578
chrX	38270001	38280000	ΔB+C	-0.0628091326427267
chrX	38280001	38290000	ΔB+C	-0.0326289739669937
chrX	38280001	38290000	FL	2.72802880346317
chrX	38290001	38300000	FL	2.44082953788811
chrX	38290001	38300000	ΔB+C	-0.216044577729341
chrX	38300001	38310000	FL	2.2082113925581
chrX	38300001	38310000	ΔB+C	-0.0704759479598642
chrX	38340001	38350000	FL	3.22373486677494
chrX	38340001	38350000	ΔB+C	-0.0540999580609276
chrX	38350001	38360000	FL	2.68019950777678
chrX	38350001	38360000	ΔB+C	-0.00571131520329405
chrX	38370001	38380000	ΔB+C	-0.0384077130495426
chrX	38370001	38380000	FL	2.3954226758199
chrX	38380001	38390000	ΔB+C	-0.647814956262845
chrX	38380001	38390000	FL	2.67244174570142
chrX	38390001	38400000	FL	3.1029208117872
chrX	38390001	38400000	ΔB+C	0.212795920643804
chrX	38460001	38470000	FL	2.56558353049873
chrX	38460001	38470000	ΔB+C	0.06998830950257
chrX	38480001	38490000	ΔB+C	-0.119020101663611
chrX	38480001	38490000	FL	1.53942015881714
chrX	38490001	38500000	ΔB+C	0.153065018098831
chrX	38490001	38500000	FL	2.36892419343226
chrX	38500001	38510000	FL	2.02385543965267
chrX	38500001	38510000	ΔB+C	0.0349378164874634
chrX	38510001	38520000	FL	2.32177919370785
chrX	38510001	38520000	ΔB+C	-0.341914799744108
chrX	38520001	38530000	ΔB+C	-0.105138125625092
chrX	38520001	38530000	FL	2.82979561677914
chrX	38620001	38630000	ΔB+C	-0.47984865595547
chrX	38620001	38630000	FL	3.89908571075261
chrX	38640001	38650000	FL	2.82256146242399
chrX	38640001	38650000	ΔB+C	0.730991484153874
chrX	38650001	38660000	FL	2.15274817467339
chrX	38650001	38660000	ΔB+C	-0.48323944221286
chrX	38670001	38680000	FL	2.45793558712798
chrX	38670001	38680000	ΔB+C	0.0779157868244031
chrX	38680001	38690000	ΔB+C	0.072514105107362
chrX	38680001	38690000	FL	2.53095182244425
chrX	38690001	38700000	ΔB+C	-0.321221626469922
chrX	38690001	38700000	FL	2.75429119385269
chrX	38700001	38710000	FL	2.4404816954287
chrX	38700001	38710000	ΔB+C	-0.1651945659552
chrX	38720001	38730000	FL	2.01423914485764
chrX	38720001	38730000	ΔB+C	-0.18293389220201
chrX	38730001	38740000	ΔB+C	-0.0142135427142524
chrX	38730001	38740000	FL	1.28184972582683
chrX	38750001	38760000	ΔB+C	0.341562375102812
chrX	38750001	38760000	FL	2.02412559724731
chrX	41340001	41350000	FL	3.02529669955453
chrX	41340001	41350000	ΔB+C	-0.0278749468467803
chrX	41370001	41380000	FL	2.75160342197181
chrX	41370001	41380000	ΔB+C	0.343488976433073
chrX	41380001	41390000	ΔB+C	0.489061561384567
chrX	41380001	41390000	FL	2.51134712940266
chrX	41920001	41930000	ΔB+C	-0.217446716611841
chrX	41920001	41930000	FL	2.96097995243045
chrX	41930001	41940000	FL	2.73711785373397
chrX	41930001	41940000	ΔB+C	0.456628196722744
chrX	41940001	41950000	FL	2.96989155273286
chrX	41940001	41950000	ΔB+C	0.21883151399452
chrX	41950001	41960000	FL	2.6606262189044
chrX	41950001	41960000	ΔB+C	0.0176751341624979
chrX	41960001	41970000	FL	2.59526858145314
chrX	41960001	41970000	ΔB+C	-0.017609833603759
chrX	41970001	41980000	ΔB+C	-0.226352092920474
chrX	41970001	41980000	FL	2.61752675584823
chrX	41980001	41990000	FL	2.52964337838187
chrX	41980001	41990000	ΔB+C	-0.123108053649461
chrX	42000001	42010000	FL	2.60618143565675
chrX	42000001	42010000	ΔB+C	-0.306630906313745
chrX	42020001	42030000	FL	1.7123793921577
chrX	42020001	42030000	ΔB+C	-0.312473149276567
chrX	42030001	42040000	ΔB+C	0.164885292254101
chrX	42030001	42040000	FL	2.16254972488981
chrX	42050001	42060000	FL	2.77482351581693
chrX	42050001	42060000	ΔB+C	0.118075198233183
chrX	42110001	42120000	FL	2.79652467524221
chrX	42110001	42120000	ΔB+C	0.190306946030056
chrX	42120001	42130000	FL	2.37977204460341
chrX	42120001	42130000	ΔB+C	-0.397805742413863
chrX	42130001	42140000	ΔB+C	-0.140117501819821
chrX	42130001	42140000	FL	2.11305263006663
chrX	42280001	42290000	FL	3.54725125722282
chrX	42280001	42290000	ΔB+C	-0.0376905959227758
chrX	42290001	42300000	FL	2.48751360289721
chrX	42290001	42300000	ΔB+C	-0.150448318342484
chrX	42310001	42320000	FL	2.5897069764976
chrX	42310001	42320000	ΔB+C	-0.115262233698422
chrX	42320001	42330000	FL	2.69767690053464
chrX	42320001	42330000	ΔB+C	0.0900066613031064
chrX	42370001	42380000	ΔB+C	0.295369475271588
chrX	42370001	42380000	FL	2.92887330573997
chrX	42380001	42390000	ΔB+C	0.186143378754544
chrX	42380001	42390000	FL	2.85578455216012
chrX	42390001	42400000	ΔB+C	-0.0162651509520247
chrX	42390001	42400000	FL	2.61384843348532
chrX	42450001	42460000	FL	2.393704414122
chrX	42450001	42460000	ΔB+C	-0.167670132003122
chrX	42460001	42470000	ΔB+C	-0.0647937489775859
chrX	42460001	42470000	FL	2.99732948141985
chrX	42470001	42480000	ΔB+C	0.118665145073772
chrX	42470001	42480000	FL	2.48085763947981
chrX	42480001	42490000	ΔB+C	0.0850704895015398
chrX	42480001	42490000	FL	2.74617389167044
chrX	42490001	42500000	FL	2.58570919078751
chrX	42490001	42500000	ΔB+C	0.258120073108655
chrX	43420001	43430000	ΔB+C	-0.00918974486036334
chrX	43420001	43430000	FL	0.273465193832997
chrX	46880001	46890000	ΔB+C	0.398515682614086
chrX	46880001	46890000	FL	2.55023005178661
chrX	46950001	46960000	ΔB+C	0.0205714335934424
chrX	46950001	46960000	FL	2.88171421281357
chrX	47000001	47010000	FL	2.78131478943172
chrX	47000001	47010000	ΔB+C	0.195979280944504
chrX	47010001	47020000	FL	2.55704741686967
chrX	47010001	47020000	ΔB+C	0.144633645940864
chrX	47020001	47030000	ΔB+C	0.298508921448009
chrX	47020001	47030000	FL	2.87839560349965
chrX	47050001	47060000	ΔB+C	0.221226707875847
chrX	47050001	47060000	FL	2.42908423724442
chrX	47160001	47170000	ΔB+C	0.108226766458314
chrX	47160001	47170000	FL	2.39390530927313
chrX	47170001	47180000	FL	2.58886409581376
chrX	47170001	47180000	ΔB+C	0.0234331223890601
chrX	47180001	47190000	ΔB+C	0.682557600746292
chrX	47180001	47190000	FL	2.64594021944886
chrX	47200001	47210000	ΔB+C	0.0950118919746408
chrX	47200001	47210000	FL	2.57818019752398
chrX	47220001	47230000	ΔB+C	0.173859050866925
chrX	47220001	47230000	FL	3.0757728607789
chrX	47250001	47260000	FL	2.67722276799204
chrX	47250001	47260000	ΔB+C	0.0904013596034057
chrX	47260001	47270000	ΔB+C	0.103011466251867
chrX	47260001	47270000	FL	2.5048892364159
chrX	47270001	47280000	ΔB+C	0.691553671137467
chrX	47270001	47280000	FL	2.53986275902789
chrX	47280001	47290000	ΔB+C	0.18878005260793
chrX	47280001	47290000	FL	3.00291254683531
chrX	47290001	47300000	FL	2.38385008645735
chrX	47290001	47300000	ΔB+C	-0.0637865625182234
chrX	47300001	47310000	ΔB+C	0.158388027599304
chrX	47300001	47310000	FL	2.86075975316372
chrX	47310001	47320000	ΔB+C	0.38589648053178
chrX	47310001	47320000	FL	2.51514596109238
chrX	47330001	47340000	ΔB+C	0.470211129808072
chrX	47330001	47340000	FL	2.21924489187707
chrX	47460001	47470000	FL	3.190183706175
chrX	47460001	47470000	ΔB+C	-0.0329021318664971
chrX	47470001	47480000	ΔB+C	0.147479340861917
chrX	47470001	47480000	FL	2.52719079763868
chrX	47480001	47490000	ΔB+C	-0.00288629206805529
chrX	47480001	47490000	FL	2.8881665835328
chrX	47490001	47500000	ΔB+C	-0.0335323085864129
chrX	47490001	47500000	FL	2.90133312126462
chrX	47510001	47520000	ΔB+C	0.268398169489391
chrX	47510001	47520000	FL	2.71482854785336
chrX	47530001	47540000	ΔB+C	-0.0428824940562896
chrX	47530001	47540000	FL	2.58650882766094
chrX	47540001	47550000	ΔB+C	0.223857885632944
chrX	47540001	47550000	FL	3.04712573873659
chrX	47550001	47560000	ΔB+C	-0.0902501982098304
chrX	47550001	47560000	FL	2.75559257730291
chrX	47560001	47570000	ΔB+C	-0.0485652951087693
chrX	47560001	47570000	FL	3.16025048268259
chrX	47570001	47580000	FL	3.15129786775276
chrX	47570001	47580000	ΔB+C	0.418921971008999
chrX	47590001	47600000	ΔB+C	0.0967086456340893
chrX	47590001	47600000	FL	2.88251167719156
chrX	47600001	47610000	ΔB+C	0.0943588169234434
chrX	47600001	47610000	FL	3.30228657925627
chrX	47610001	47620000	ΔB+C	0.310124254140367
chrX	47610001	47620000	FL	2.58155196518355
chrX	47620001	47630000	FL	2.99590591094992
chrX	47620001	47630000	ΔB+C	0.233952496534657
chrX	47640001	47650000	ΔB+C	-0.47852793667111
chrX	47640001	47650000	FL	2.89438148699331
chrX	47650001	47660000	FL	3.08998947416745
chrX	47650001	47660000	ΔB+C	0.236208150598364
chrX	47660001	47670000	FL	3.00585270868649
chrX	47660001	47670000	ΔB+C	-0.433417681180774
chrX	47680001	47690000	FL	3.13470362357079
chrX	47680001	47690000	ΔB+C	-0.18058305251646
chrX	47690001	47700000	ΔB+C	0.352721234845616
chrX	47690001	47700000	FL	3.21646173928705
chrX	47700001	47710000	FL	3.00625642588955
chrX	47700001	47710000	ΔB+C	0.434382771443629
chrX	47710001	47720000	FL	2.95590612332653
chrX	47710001	47720000	ΔB+C	-0.0398956176218223
chrX	47740001	47750000	FL	3.33256937645509
chrX	47740001	47750000	ΔB+C	0.172385727858594
chrX	47750001	47760000	ΔB+C	0.513186625916317
chrX	47750001	47760000	FL	3.39977771270644
chrX	47760001	47770000	FL	2.70367814834538
chrX	47760001	47770000	ΔB+C	0.52379748171481
chrX	47770001	47780000	FL	3.56621958042557
chrX	47770001	47780000	ΔB+C	0.100617686106072
chrX	47900001	47910000	FL	2.27376225058826
chrX	47900001	47910000	ΔB+C	-0.283887577716524
chrX	47970001	47980000	FL	2.68662712973043
chrX	47970001	47980000	ΔB+C	0.0538861566604114
chrX	47980001	47990000	ΔB+C	-0.0335017658087347
chrX	47980001	47990000	FL	1.38106292477449
chrX	47990001	48000000	FL	1.63539136924052
chrX	47990001	48000000	ΔB+C	0.195250090705567
chrX	48000001	48010000	FL	1.95739303416876
chrX	48000001	48010000	ΔB+C	-0.226701724693939
chrX	48010001	48020000	FL	1.11313973515812
chrX	48010001	48020000	ΔB+C	-0.15486299930322
chrX	48040001	48050000	ΔB+C	-0.232704691683202
chrX	48040001	48050000	FL	1.96185933177114
chrX	48050001	48060000	FL	1.79135593271438
chrX	48050001	48060000	ΔB+C	-0.149922000797568
chrX	48080001	48090000	FL	2.43311106168016
chrX	48080001	48090000	ΔB+C	0.339453775727308
chrX	48220001	48230000	FL	2.09923704219883
chrX	48220001	48230000	ΔB+C	-0.0922656812650988
chrX	48290001	48300000	ΔB+C	0.0603584328120134
chrX	48290001	48300000	FL	1.40002709286583
chrX	48300001	48310000	FL	0.880516713521071
chrX	48300001	48310000	ΔB+C	-0.336631840166522
chrX	48310001	48320000	ΔB+C	-0.237732408062213
chrX	48310001	48320000	FL	0.237127446674094
chrX	48320001	48330000	ΔB+C	-0.245495703563087
chrX	48320001	48330000	FL	1.38604805127558
chrX	48610001	48620000	ΔB+C	0.0706059842804185
chrX	48610001	48620000	FL	2.60751011507476
chrX	48680001	48690000	FL	3.67561326612931
chrX	48680001	48690000	ΔB+C	-0.15365031922074
chrX	48720001	48730000	ΔB+C	0.0873874226975252
chrX	48720001	48730000	FL	3.34188298682612
chrX	48730001	48740000	ΔB+C	-0.0265041450328595
chrX	48730001	48740000	FL	2.73749258459575
chrX	48770001	48780000	ΔB+C	-0.152553009975808
chrX	48770001	48780000	FL	2.57779695002314
chrX	48790001	48800000	ΔB+C	0.0409017907173285
chrX	48790001	48800000	FL	3.13533365047674
chrX	48800001	48810000	ΔB+C	0.112335837247208
chrX	48800001	48810000	FL	3.11266237862613
chrX	48810001	48820000	ΔB+C	0.0418346188682052
chrX	48810001	48820000	FL	2.59027653968413
chrX	48820001	48830000	ΔB+C	0.471843200550512
chrX	48820001	48830000	FL	2.9041408651552
chrX	48880001	48890000	ΔB+C	-0.287616611993868
chrX	48880001	48890000	FL	3.17056654419431
chrX	48890001	48900000	FL	2.90871744480754
chrX	48890001	48900000	ΔB+C	0.379075024376247
chrX	48900001	48910000	ΔB+C	0.274238249068266
chrX	48900001	48910000	FL	2.9295947555111
chrX	48910001	48920000	ΔB+C	-0.142021588459003
chrX	48910001	48920000	FL	3.06584940353158
chrX	48920001	48930000	ΔB+C	0.261568378728604
chrX	48920001	48930000	FL	3.0994227314644
chrX	48930001	48940000	FL	2.90118370077777
chrX	48930001	48940000	ΔB+C	0.314688412250819
chrX	48940001	48950000	ΔB+C	0.0212624092963105
chrX	48940001	48950000	FL	3.33277508600298
chrX	48980001	48990000	FL	2.61443902238727
chrX	48980001	48990000	ΔB+C	0.048641312390155
chrX	48990001	49000000	FL	2.98625046464621
chrX	48990001	49000000	ΔB+C	0.0131023181083463
chrX	49320001	49330000	FL	2.6024127403563
chrX	49320001	49330000	ΔB+C	0.0502731139347119
chrX	49330001	49340000	ΔB+C	-0.109468387487682
chrX	49330001	49340000	FL	3.14890223705767
chrX	49340001	49350000	FL	2.73816654457666
chrX	49340001	49350000	ΔB+C	0.214065108394432
chrX	49370001	49380000	FL	2.18345954761425
chrX	49370001	49380000	ΔB+C	0.234007079547076
chrX	49380001	49390000	FL	2.38671803953866
chrX	49380001	49390000	ΔB+C	0.071458535340063
chrX	49390001	49400000	ΔB+C	-0.238597478594637
chrX	49390001	49400000	FL	3.13720423646107
chrX	49440001	49450000	FL	2.13436929247674
chrX	49440001	49450000	ΔB+C	0.0195990700891
chrX	49620001	49630000	FL	2.58365410886301
chrX	49620001	49630000	ΔB+C	0.410747843183024
chrX	49730001	49740000	FL	2.6858674794559
chrX	49730001	49740000	ΔB+C	0.00164539694095222
chrX	49760001	49770000	FL	2.48280205048217
chrX	49760001	49770000	ΔB+C	0.203209230758719
chrX	49770001	49780000	ΔB+C	0.290833469056214
chrX	49770001	49780000	FL	2.62285787985862
chrX	49800001	49810000	FL	1.98276021581657
chrX	49800001	49810000	ΔB+C	0.3127891241683
chrX	49820001	49830000	FL	2.6292310167542
chrX	49820001	49830000	ΔB+C	0.285855348965381
chrX	49860001	49870000	FL	3.30987173739368
chrX	49860001	49870000	ΔB+C	0.17246653894352
chrX	49870001	49880000	ΔB+C	0.238753163990804
chrX	49870001	49880000	FL	3.26893101087228
chrX	49880001	49890000	FL	3.12650234965121
chrX	49880001	49890000	ΔB+C	0.772275811017862
chrX	49930001	49940000	FL	3.1060966873465
chrX	49930001	49940000	ΔB+C	0.316362739295521
chrX	50490001	50500000	FL	2.45343495745804
chrX	50490001	50500000	ΔB+C	0.0724461362421286
chrX	50640001	50650000	ΔB+C	0.415430548150357
chrX	50640001	50650000	FL	3.6030372086196
chrX	50650001	50660000	FL	3.17313729289428
chrX	50650001	50660000	ΔB+C	0.18870164245539
chrX	50660001	50670000	ΔB+C	0.224951037473468
chrX	50660001	50670000	FL	3.14244462796552
chrX	50670001	50680000	ΔB+C	0.378793445749167
chrX	50670001	50680000	FL	3.0683281959163
chrX	50680001	50690000	ΔB+C	0.131922848893503
chrX	50680001	50690000	FL	2.96946997051395
chrX	50690001	50700000	FL	3.28123938997347
chrX	50690001	50700000	ΔB+C	0.256164457436003
chrX	50700001	50710000	ΔB+C	-0.385588722605027
chrX	50700001	50710000	FL	3.10123858670203
chrX	50710001	50720000	ΔB+C	0.53124636904017
chrX	50710001	50720000	FL	3.29085185060683
chrX	50720001	50730000	ΔB+C	-0.176376529660909
chrX	50720001	50730000	FL	3.01111287629342
chrX	50780001	50790000	ΔB+C	0.353419566986214
chrX	50780001	50790000	FL	2.54826541731428
chrX	50790001	50800000	ΔB+C	-0.0256043266333578
chrX	50790001	50800000	FL	3.08915251228966
chrX	50800001	50810000	ΔB+C	0.402021445418045
chrX	50800001	50810000	FL	2.2963852810679
chrX	50820001	50830000	ΔB+C	-0.217982009148023
chrX	50820001	50830000	FL	2.60592347259046
chrX	50950001	50960000	ΔB+C	0.180822549154926
chrX	50950001	50960000	FL	2.98507754914232
chrX	50970001	50980000	FL	3.13469866988604
chrX	50970001	50980000	ΔB+C	0.212502493458671
chrX	50980001	50990000	ΔB+C	0.0435142627540941
chrX	50980001	50990000	FL	2.50400960979454
chrX	50990001	51000000	ΔB+C	-0.0846602899341763
chrX	50990001	51000000	FL	2.7138281959852
chrX	51030001	51040000	ΔB+C	0.0711345140134795
chrX	51030001	51040000	FL	1.70666327871552
chrX	51040001	51050000	FL	2.23531266931652
chrX	51040001	51050000	ΔB+C	0.211535654470852
chrX	51050001	51060000	ΔB+C	0.0881302095328814
chrX	51050001	51060000	FL	2.60352978094787
chrX	51060001	51070000	ΔB+C	-0.0366914728121217
chrX	51060001	51070000	FL	2.71622868172978
chrX	51070001	51080000	FL	2.51144052394563
chrX	51070001	51080000	ΔB+C	0.13442380739303
chrX	51080001	51090000	FL	2.79934176157797
chrX	51080001	51090000	ΔB+C	0.101052966255186
chrX	51090001	51100000	ΔB+C	0.306611411175119
chrX	51090001	51100000	FL	3.02755196666334
chrX	51100001	51110000	ΔB+C	-0.119508437693451
chrX	51100001	51110000	FL	3.01640139816876
chrX	51210001	51220000	FL	2.03711369156785
chrX	51210001	51220000	ΔB+C	0.0197199313887377
chrX	51220001	51230000	FL	2.52776973105938
chrX	51220001	51230000	ΔB+C	0.00428819409964738
chrX	51230001	51240000	ΔB+C	0.401339402163897
chrX	51230001	51240000	FL	2.67940573352322
chrX	51240001	51250000	ΔB+C	0.0120933158805445
chrX	51240001	51250000	FL	2.89399621533127
chrX	51280001	51290000	FL	3.05785499556229
chrX	51280001	51290000	ΔB+C	0.122235166835131
chrX	51290001	51300000	FL	2.8648754322291
chrX	51290001	51300000	ΔB+C	0.0973248520672945
chrX	51300001	51310000	FL	3.18998052013592
chrX	51300001	51310000	ΔB+C	0.273167282829013
chrX	51320001	51330000	ΔB+C	-0.11310585274555
chrX	51320001	51330000	FL	2.76786184447196
chrX	51330001	51340000	ΔB+C	0.178787824541979
chrX	51330001	51340000	FL	3.03702316041178
chrX	51340001	51350000	FL	2.7333249611297
chrX	51340001	51350000	ΔB+C	-0.513513299081703
chrX	51360001	51370000	FL	2.85576297609377
chrX	51360001	51370000	ΔB+C	0.0512442726675774
chrX	51370001	51380000	ΔB+C	-0.0331153708423187
chrX	51370001	51380000	FL	2.39221460058109
chrX	51690001	51700000	ΔB+C	0.445278202854226
chrX	51690001	51700000	FL	2.22920272142436
chrX	51700001	51710000	FL	2.32962058880959
chrX	51700001	51710000	ΔB+C	-0.0109295690787365
chrX	51710001	51720000	FL	2.54437222872324
chrX	51710001	51720000	ΔB+C	-0.311195866346831
chrX	51720001	51730000	ΔB+C	-0.0999913268430782
chrX	51720001	51730000	FL	2.302000177235
chrX	51740001	51750000	ΔB+C	-0.528201110588013
chrX	51740001	51750000	FL	2.60206348628856
chrX	51810001	51820000	FL	2.65826596094121
chrX	51810001	51820000	ΔB+C	-0.195099975493472
chrX	51820001	51830000	ΔB+C	0.00384779344021513
chrX	51820001	51830000	FL	2.86692414763453
chrX	51830001	51840000	ΔB+C	0.143128403703988
chrX	51830001	51840000	FL	2.76769026066321
chrX	51840001	51850000	ΔB+C	0.0410793854832727
chrX	51840001	51850000	FL	2.12625241381262
chrX	51850001	51860000	FL	2.47756938838696
chrX	51850001	51860000	ΔB+C	0.0546048911804937
chrX	51860001	51870000	ΔB+C	-0.079855579800578
chrX	51860001	51870000	FL	2.5907418980233
chrX	51870001	51880000	ΔB+C	-0.218210393555606
chrX	51870001	51880000	FL	2.72407696501684
chrX	51880001	51890000	ΔB+C	-0.212379140141379
chrX	51880001	51890000	FL	2.62839563247807
chrX	51900001	51910000	ΔB+C	0.4226203742981
chrX	51900001	51910000	FL	2.50022945581393
chrX	51910001	51920000	ΔB+C	-0.217006597056326
chrX	51910001	51920000	FL	1.91385725842193
chrX	51940001	51950000	ΔB+C	-0.0346460848679948
chrX	51940001	51950000	FL	2.36951427245442
chrX	51950001	51960000	ΔB+C	-0.0905270079497689
chrX	51950001	51960000	FL	2.5519136509633
chrX	51980001	51990000	ΔB+C	-0.266686240248575
chrX	51980001	51990000	FL	2.42595692516892
chrX	52000001	52010000	FL	2.32024181124609
chrX	52000001	52010000	ΔB+C	0.220764095211471
chrX	52030001	52040000	ΔB+C	-0.385876638217234
chrX	52030001	52040000	FL	2.31903212768249
chrX	52040001	52050000	ΔB+C	-0.171293289800803
chrX	52040001	52050000	FL	2.77231631721661
chrX	52170001	52180000	ΔB+C	-0.543025544008734
chrX	52170001	52180000	FL	1.86221296313421
chrX	52210001	52220000	FL	2.06888195169362
chrX	52210001	52220000	ΔB+C	-0.0443184226829893
chrX	52220001	52230000	ΔB+C	-0.17947799723352
chrX	52220001	52230000	FL	2.26945851708225
chrX	52230001	52240000	FL	2.3015953325605
chrX	52230001	52240000	ΔB+C	-0.416993160279613
chrX	52240001	52250000	FL	2.23505317293768
chrX	52240001	52250000	ΔB+C	-0.0171026890313559
chrX	52250001	52260000	FL	2.90752532073952
chrX	52250001	52260000	ΔB+C	-0.165800480925669
chrX	52260001	52270000	ΔB+C	0.25507020780912
chrX	52260001	52270000	FL	2.37922895697939
chrX	52660001	52670000	FL	2.49037654241789
chrX	52660001	52670000	ΔB+C	-0.188402352254452
chrX	52680001	52690000	FL	2.83163697991653
chrX	52680001	52690000	ΔB+C	-0.525164549169025
chrX	52690001	52700000	FL	2.17340984822492
chrX	52690001	52700000	ΔB+C	0.0984194038049365
chrX	52700001	52710000	ΔB+C	-0.0508809955187764
chrX	52700001	52710000	FL	2.93377125739928
chrX	52710001	52720000	FL	2.64766562284205
chrX	52710001	52720000	ΔB+C	0.113570226568346
chrX	52720001	52730000	FL	3.07838425255055
chrX	52720001	52730000	ΔB+C	-0.100486845517232
chrX	52730001	52740000	FL	3.60747292695457
chrX	52730001	52740000	ΔB+C	0.189731419572006
chrX	52770001	52780000	FL	2.46705545708936
chrX	52770001	52780000	ΔB+C	-0.0257149319938763
chrX	52800001	52810000	ΔB+C	0.156695504632822
chrX	52800001	52810000	FL	3.0534385035445
chrX	52810001	52820000	FL	2.22072003686801
chrX	52810001	52820000	ΔB+C	0.14168144769676
chrX	52830001	52840000	FL	2.70647799545719
chrX	52830001	52840000	ΔB+C	-0.211266426499244
chrX	52840001	52850000	FL	2.3963891288957
chrX	52840001	52850000	ΔB+C	-0.130580626475933
chrX	52850001	52860000	ΔB+C	0.0128604014644106
chrX	52850001	52860000	FL	2.94716494642482
chrX	52860001	52870000	FL	2.40510233259997
chrX	52860001	52870000	ΔB+C	-0.0210704719121838
chrX	52870001	52880000	FL	2.64082120701839
chrX	52870001	52880000	ΔB+C	-0.257684528793354
chrX	52880001	52890000	FL	2.61660227949572
chrX	52880001	52890000	ΔB+C	-0.144123107468679
chrX	52890001	52900000	ΔB+C	0.0382594553416173
chrX	52890001	52900000	FL	2.14506534787892
chrX	52900001	52910000	FL	1.43399854173607
chrX	52900001	52910000	ΔB+C	-0.242340782557281
chrX	52960001	52970000	ΔB+C	0.2020821139734
chrX	52960001	52970000	FL	2.18725989787965
chrX	53030001	53040000	ΔB+C	0.549769666949404
chrX	53030001	53040000	FL	2.4984432870807
chrX	53060001	53070000	ΔB+C	-0.265837198709873
chrX	53060001	53070000	FL	0.680687770582973
chrX	53120001	53130000	FL	3.12344379150622
chrX	53120001	53130000	ΔB+C	0.0462853399342175
chrX	53130001	53140000	ΔB+C	-0.000584189789569788
chrX	53130001	53140000	FL	3.01586300348917
chrX	53140001	53150000	ΔB+C	-0.0338623910941814
chrX	53140001	53150000	FL	3.06567959583437
chrX	53150001	53160000	ΔB+C	-0.0463572483522048
chrX	53150001	53160000	FL	2.93228295846564
chrX	53160001	53170000	ΔB+C	-0.279991809912681
chrX	53160001	53170000	FL	2.47964194348811
chrX	53170001	53180000	ΔB+C	-0.358186840934968
chrX	53170001	53180000	FL	2.88131094607648
chrX	53180001	53190000	ΔB+C	-0.498110561560149
chrX	53180001	53190000	FL	3.29376024433173
chrX	53190001	53200000	ΔB+C	0.0941723373092686
chrX	53190001	53200000	FL	3.05129592279393
chrX	53200001	53210000	ΔB+C	-0.207266539385908
chrX	53200001	53210000	FL	2.96571310031044
chrX	53210001	53220000	FL	3.01233288783214
chrX	53210001	53220000	ΔB+C	0.2220232634497
chrX	53220001	53230000	ΔB+C	0.240941399825115
chrX	53220001	53230000	FL	3.00993341710471
chrX	53230001	53240000	ΔB+C	0.037876969057669
chrX	53230001	53240000	FL	2.50626175381411
chrX	53310001	53320000	ΔB+C	0.186051010647432
chrX	53310001	53320000	FL	2.98391839180674
chrX	53320001	53330000	FL	3.47309996329838
chrX	53320001	53330000	ΔB+C	0.298150358477233
chrX	53330001	53340000	ΔB+C	0.332454833819215
chrX	53330001	53340000	FL	3.35784434572454
chrX	53380001	53390000	FL	3.38228662227075
chrX	53380001	53390000	ΔB+C	0.117125004819318
chrX	53390001	53400000	FL	3.28448832546096
chrX	53390001	53400000	ΔB+C	0.327752704867382
chrX	53400001	53410000	FL	2.47919440753747
chrX	53400001	53410000	ΔB+C	0.279531607078924
chrX	53450001	53460000	ΔB+C	0.129582810593037
chrX	53450001	53460000	FL	2.92684116045185
chrX	53460001	53470000	FL	2.39769026720022
chrX	53460001	53470000	ΔB+C	0.0516122047976516
chrX	53470001	53480000	FL	1.50779527462869
chrX	53470001	53480000	ΔB+C	-0.292260910505423
chrX	53580001	53590000	FL	2.6569962897891
chrX	53580001	53590000	ΔB+C	-0.135152761127565
chrX	53590001	53600000	ΔB+C	0.378601608921343
chrX	53590001	53600000	FL	2.70736838155596
chrX	53600001	53610000	FL	1.41280296331315
chrX	53600001	53610000	ΔB+C	0.528908203049837
chrX	53620001	53630000	FL	2.36417975409742
chrX	53620001	53630000	ΔB+C	0.546906341918515
chrX	53640001	53650000	FL	1.59875736000897
chrX	53640001	53650000	ΔB+C	-0.135324282575244
chrX	53970001	53980000	FL	0.0391692904228438
chrX	53970001	53980000	ΔB+C	-0.19882258867038
chrX	56330001	56340000	ΔB+C	0.16017865418056
chrX	56330001	56340000	FL	2.09369515402513
chrX	56380001	56390000	FL	1.8822628558186
chrX	56380001	56390000	ΔB+C	0.110727286162206
chrX	56390001	56400000	FL	2.14956321700503
chrX	56390001	56400000	ΔB+C	0.147737245533296
chrX	56400001	56410000	FL	2.17162197446602
chrX	56400001	56410000	ΔB+C	-0.199795784921538
chrX	56420001	56430000	ΔB+C	-0.116924185154186
chrX	56420001	56430000	FL	2.37157986849204
chrX	56430001	56440000	FL	2.25433618370703
chrX	56430001	56440000	ΔB+C	-0.211473143926404
chrX	56440001	56450000	FL	2.34958106918792
chrX	56440001	56450000	ΔB+C	-0.0242634571859253
chrX	56510001	56520000	FL	3.04194734750815
chrX	56510001	56520000	ΔB+C	-0.00187837750625196
chrX	56520001	56530000	ΔB+C	-0.279423034793609
chrX	56520001	56530000	FL	3.07023811914948
chrX	56530001	56540000	FL	2.87056773936715
chrX	56530001	56540000	ΔB+C	0.0464253905115413
chrX	56560001	56570000	ΔB+C	0.0804748826263956
chrX	56560001	56570000	FL	2.94175354358571
chrX	56570001	56580000	ΔB+C	0.207357008320919
chrX	56570001	56580000	FL	2.72041346281609
chrX	56670001	56680000	ΔB+C	0.0398219896280815
chrX	56670001	56680000	FL	2.949288395241
chrX	56680001	56690000	FL	2.94100092758279
chrX	56680001	56690000	ΔB+C	0.0796874234308704
chrX	56690001	56700000	ΔB+C	-0.0488057831387876
chrX	56690001	56700000	FL	2.77524442238095
chrX	56700001	56710000	ΔB+C	0.181540801392163
chrX	56700001	56710000	FL	2.5461297450496
chrX	56710001	56720000	ΔB+C	-0.030476968751766
chrX	56710001	56720000	FL	2.97949066884556
chrX	56840001	56850000	ΔB+C	0.370175997401518
chrX	56840001	56850000	FL	2.64081436373964
chrX	56850001	56860000	ΔB+C	0.105142289572311
chrX	56850001	56860000	FL	2.59939478664092
chrX	56860001	56870000	ΔB+C	-0.0199581167278503
chrX	56860001	56870000	FL	2.78425062637965
chrX	56870001	56880000	ΔB+C	-0.0147598113726285
chrX	56870001	56880000	FL	1.83519441220905
chrX	56890001	56900000	ΔB+C	-0.238498797471857
chrX	56890001	56900000	FL	2.45154964454513
chrX	56900001	56910000	FL	2.64937294006884
chrX	56900001	56910000	ΔB+C	0.229992378404543
chrX	56910001	56920000	ΔB+C	0.11010581270116
chrX	56910001	56920000	FL	2.50738390472859
chrX	56920001	56930000	ΔB+C	-0.0114975110939241
chrX	56920001	56930000	FL	2.91942027387498
chrX	56940001	56950000	ΔB+C	0.17324493989011
chrX	56940001	56950000	FL	3.03926241279918
chrX	56950001	56960000	FL	3.10670471951285
chrX	56950001	56960000	ΔB+C	-0.043308281867717
chrX	56960001	56970000	ΔB+C	0.0551804063215044
chrX	56960001	56970000	FL	2.88999123793047
chrX	56970001	56980000	ΔB+C	0.0806706362089798
chrX	56970001	56980000	FL	3.39889643103205
chrX	56980001	56990000	ΔB+C	-0.189924370872029
chrX	56980001	56990000	FL	3.10118686537298
chrX	56990001	57000000	FL	3.60512483127353
chrX	56990001	57000000	ΔB+C	-0.0603406352418606
chrX	57000001	57010000	ΔB+C	0.0543652890628199
chrX	57000001	57010000	FL	2.92323701874299
chrX	57020001	57030000	ΔB+C	0.209226712713225
chrX	57020001	57030000	FL	3.07280039853212
chrX	57030001	57040000	ΔB+C	0.130504835591531
chrX	57030001	57040000	FL	2.89440665194258
chrX	57070001	57080000	FL	3.42226964225635
chrX	57070001	57080000	ΔB+C	0.168412426775376
chrX	57120001	57130000	ΔB+C	0.0244847280716308
chrX	57120001	57130000	FL	2.84886877278307
chrX	57130001	57140000	ΔB+C	0.446068361265745
chrX	57130001	57140000	FL	2.96509917240221
chrX	57140001	57150000	ΔB+C	-0.123508896933954
chrX	57140001	57150000	FL	2.97336055099338
chrX	57150001	57160000	FL	3.31740601325944
chrX	57150001	57160000	ΔB+C	0.247744769597125
chrX	57160001	57170000	FL	2.81419829788298
chrX	57160001	57170000	ΔB+C	0.109902064190958
chrX	57170001	57180000	ΔB+C	0.094474401693314
chrX	57170001	57180000	FL	3.01180785789471
chrX	57180001	57190000	ΔB+C	0.126907168118686
chrX	57180001	57190000	FL	3.03322731612063
chrX	57350001	57360000	ΔB+C	-0.0626884950713547
chrX	57350001	57360000	FL	3.19868553423932
chrX	57360001	57370000	FL	3.20191461142654
chrX	57360001	57370000	ΔB+C	-0.42214889261856
chrX	57370001	57380000	ΔB+C	0.333337603827007
chrX	57370001	57380000	FL	3.82110413649743
chrX	57510001	57520000	ΔB+C	-0.279417267086406
chrX	57510001	57520000	FL	2.34384596211664
chrX	57520001	57530000	ΔB+C	-0.167893531186468
chrX	57520001	57530000	FL	1.41812615772343
chrX	57530001	57540000	FL	2.94590497033797
chrX	57530001	57540000	ΔB+C	0.285987667840528
chrX	57550001	57560000	ΔB+C	0.460472531809024
chrX	57550001	57560000	FL	2.57987193759884
chrX	57610001	57620000	ΔB+C	0.17210187913438
chrX	57610001	57620000	FL	2.29203653625228
chrX	57630001	57640000	ΔB+C	-0.147015830555755
chrX	57630001	57640000	FL	2.75218142515418
chrX	57650001	57660000	FL	3.0448953762665
chrX	57650001	57660000	ΔB+C	0.416117186854744
chrX	57660001	57670000	FL	2.32085706686517
chrX	57660001	57670000	ΔB+C	0.198608225636162
chrX	57670001	57680000	FL	2.04172081439443
chrX	57670001	57680000	ΔB+C	-0.101976431348764
chrX	57680001	57690000	FL	2.99538828448238
chrX	57680001	57690000	ΔB+C	-0.00433183044809455
chrX	57700001	57710000	ΔB+C	0.121966112435214
chrX	57700001	57710000	FL	2.5879913367381
chrX	57710001	57720000	FL	2.20710402339158
chrX	57710001	57720000	ΔB+C	-0.116016922764152
chrX	57730001	57740000	FL	2.99236188807417
chrX	57730001	57740000	ΔB+C	0.471145660389044
chrX	57740001	57750000	FL	3.17546401673692
chrX	57740001	57750000	ΔB+C	0.49895945728733
chrX	57750001	57760000	ΔB+C	0.0604983057466197
chrX	57750001	57760000	FL	3.21410620410509
chrX	57760001	57770000	FL	2.75599604119338
chrX	57760001	57770000	ΔB+C	0.0396671717626046
chrX	57770001	57780000	FL	2.9850608350754
chrX	57770001	57780000	ΔB+C	0.0193563800674202
chrX	57780001	57790000	FL	2.82413609885582
chrX	57780001	57790000	ΔB+C	0.0697775418683358
chrX	57790001	57800000	ΔB+C	0.32610457657486
chrX	57790001	57800000	FL	2.52203077548592
chrX	57800001	57810000	FL	2.65982966891643
chrX	57800001	57810000	ΔB+C	-0.0016001779474273
chrX	57810001	57820000	FL	3.05605942463782
chrX	57810001	57820000	ΔB+C	0.145860419392334
chrX	57820001	57830000	FL	2.65782970588478
chrX	57820001	57830000	ΔB+C	-0.23682950201475
chrX	57830001	57840000	FL	3.18323253470234
chrX	57830001	57840000	ΔB+C	0.226280245954033
chrX	57840001	57850000	ΔB+C	0.51820066110153
chrX	57840001	57850000	FL	2.91968108474864
chrX	57860001	57870000	ΔB+C	0.481900242077679
chrX	57860001	57870000	FL	2.79641812765373
chrX	57870001	57880000	FL	3.01557214569255
chrX	57870001	57880000	ΔB+C	0.292980921880172
chrX	57890001	57900000	FL	2.93564362449589
chrX	57890001	57900000	ΔB+C	-0.277063834086634
chrX	57900001	57910000	ΔB+C	0.0076534795259464
chrX	57900001	57910000	FL	2.60653201088766
chrX	57920001	57930000	ΔB+C	0.24214119461485
chrX	57920001	57930000	FL	0.570728257127172
chrX	57940001	57950000	FL	2.237904971272
chrX	57940001	57950000	ΔB+C	0.0183641325391649
chrX	57960001	57970000	FL	2.0739275703471
chrX	57960001	57970000	ΔB+C	0.153877419914491
chrX	57970001	57980000	ΔB+C	-0.00464019368084137
chrX	57970001	57980000	FL	2.66653969074746
chrX	57980001	57990000	ΔB+C	-0.158499059792995
chrX	57980001	57990000	FL	2.16831878894809
chrX	57990001	58000000	FL	2.23900832090072
chrX	57990001	58000000	ΔB+C	-0.142804892834979
chrX	58000001	58010000	FL	1.53767488959992
chrX	58000001	58010000	ΔB+C	0.13537293925925
chrX	58050001	58060000	FL	1.80417387769658
chrX	58050001	58060000	ΔB+C	-0.0420396566180061
chrX	58060001	58070000	ΔB+C	0.0691591950807242
chrX	58060001	58070000	FL	2.65968092051228
chrX	58080001	58090000	ΔB+C	0.262133631453021
chrX	58080001	58090000	FL	2.20998276193748
chrX	58090001	58100000	FL	1.95034478259285
chrX	58090001	58100000	ΔB+C	-0.156424582768252
chrX	58100001	58110000	FL	2.29997096300395
chrX	58100001	58110000	ΔB+C	0.715408340337276
chrX	58110001	58120000	ΔB+C	0.351551954440476
chrX	58110001	58120000	FL	2.80012438218724
chrX	58120001	58130000	ΔB+C	-0.089340665426191
chrX	58120001	58130000	FL	2.12214736093221
chrX	58130001	58140000	FL	1.74759643340401
chrX	58130001	58140000	ΔB+C	0.202806716611992
chrX	58140001	58150000	FL	2.04748468058754
chrX	58140001	58150000	ΔB+C	-0.112677745736385
chrX	58160001	58170000	ΔB+C	-0.133826189593871
chrX	58160001	58170000	FL	2.40146756177557
chrX	58170001	58180000	ΔB+C	0.297078966319146
chrX	58170001	58180000	FL	3.17630719238678
chrX	58180001	58190000	FL	2.95176014612656
chrX	58180001	58190000	ΔB+C	0.0887864817117984
chrX	58220001	58230000	FL	2.21151303166957
chrX	58220001	58230000	ΔB+C	0.232545221959281
chrX	58230001	58240000	FL	2.51149205930539
chrX	58230001	58240000	ΔB+C	0.446459393523929
chrX	58240001	58250000	FL	2.75144347780518
chrX	58240001	58250000	ΔB+C	0.0352606630483142
chrX	58250001	58260000	ΔB+C	0.303693744150903
chrX	58250001	58260000	FL	2.40456494984234
chrX	58270001	58280000	FL	2.05082487174914
chrX	58270001	58280000	ΔB+C	-0.0236793595542458
chrX	58300001	58310000	FL	2.90456084770185
chrX	58300001	58310000	ΔB+C	0.294123016968417
chrX	58310001	58320000	FL	2.46984711499586
chrX	58310001	58320000	ΔB+C	0.0920694461715983
chrX	58320001	58330000	ΔB+C	0.461993159555229
chrX	58320001	58330000	FL	2.55337207805444
chrX	58370001	58380000	FL	1.94784998664712
chrX	58370001	58380000	ΔB+C	0.207580651574517
chrX	58410001	58420000	FL	2.34608414966455
chrX	58410001	58420000	ΔB+C	0.206454324918984
chrX	58420001	58430000	FL	2.3378487563174
chrX	58420001	58430000	ΔB+C	0.194488459986951
chrX	58440001	58450000	ΔB+C	0.00403918663972335
chrX	58440001	58450000	FL	2.41204594737764
chrX	58450001	58460000	FL	2.33556153563919
chrX	58450001	58460000	ΔB+C	0.0352131386467308
chrX	58460001	58470000	FL	2.68816022753108
chrX	58460001	58470000	ΔB+C	0.142667963222587
chrX	58480001	58490000	FL	3.31415921766345
chrX	58480001	58490000	ΔB+C	-0.450634358332487
chrX	58490001	58500000	FL	2.86793534549701
chrX	58490001	58500000	ΔB+C	0.0617630857588819
chrX	58510001	58520000	ΔB+C	-0.0905799695625905
chrX	58510001	58520000	FL	2.56568271892773
chrX	58560001	58570000	ΔB+C	0.486823901888235
chrX	58560001	58570000	FL	2.80108398785836
chrX	58570001	58580000	FL	2.74577511186211
chrX	58570001	58580000	ΔB+C	0.173311252832581
chrX	58630001	58640000	FL	2.7041287059992
chrX	58630001	58640000	ΔB+C	0.0382792048835128
chrX	58650001	58660000	ΔB+C	-0.0616515211389044
chrX	58650001	58660000	FL	2.88604947602547
chrX	58680001	58690000	ΔB+C	0.0103859649232318
chrX	58680001	58690000	FL	2.9190196382704
chrX	58700001	58710000	FL	2.5103349393936
chrX	58700001	58710000	ΔB+C	-0.148420785336819
chrX	58940001	58950000	FL	2.61171602058035
chrX	58940001	58950000	ΔB+C	0.42365534726344
chrX	58970001	58980000	ΔB+C	0.194103331057755
chrX	58970001	58980000	FL	2.73333513247909
chrX	58990001	59000000	ΔB+C	0.360837936682617
chrX	58990001	59000000	FL	2.40827581819615
chrX	59000001	59010000	FL	2.66940583573709
chrX	59000001	59010000	ΔB+C	-0.0356669744291622
chrX	59020001	59030000	FL	2.85801131395998
chrX	59020001	59030000	ΔB+C	0.0237923425801814
chrX	59030001	59040000	FL	2.41301448646651
chrX	59030001	59040000	ΔB+C	-0.286775467955233
chrX	59590001	59600000	ΔB+C	0.0904481766899497
chrX	59590001	59600000	FL	2.53609985457165
chrX	59600001	59610000	ΔB+C	0.0351009727695274
chrX	59600001	59610000	FL	2.74127560813603
chrX	59610001	59620000	FL	2.99633669302045
chrX	59610001	59620000	ΔB+C	-0.0341765330587925
chrX	59690001	59700000	FL	2.80934085734222
chrX	59690001	59700000	ΔB+C	0.165358120690302
chrX	59700001	59710000	ΔB+C	0.246839051132563
chrX	59700001	59710000	FL	3.36352387884799
chrX	59800001	59810000	ΔB+C	0.216442256484913
chrX	59800001	59810000	FL	2.66955559010622
chrX	59900001	59910000	FL	2.7134479590863
chrX	59900001	59910000	ΔB+C	0.132904988626906
chrX	59910001	59920000	FL	2.55335544526589
chrX	59910001	59920000	ΔB+C	0.148383170773039
chrX	59950001	59960000	ΔB+C	0.159282752352461
chrX	59950001	59960000	FL	3.12481763963788
chrX	59960001	59970000	ΔB+C	0.324635558592268
chrX	59960001	59970000	FL	2.71045956812584
chrX	60040001	60050000	FL	2.35882221080744
chrX	60040001	60050000	ΔB+C	0.12067371607339
chrX	60210001	60220000	FL	2.56611814372453
chrX	60210001	60220000	ΔB+C	-0.0767642835992068
chrX	60410001	60420000	FL	2.82781679460663
chrX	60410001	60420000	ΔB+C	-0.38460732660711
chrX	60420001	60430000	FL	2.80426308033814
chrX	60420001	60430000	ΔB+C	0.169624711062452
chrX	60460001	60470000	ΔB+C	0.0627893525200739
chrX	60460001	60470000	FL	2.38587549583887
chrX	60470001	60480000	FL	2.73401852652262
chrX	60470001	60480000	ΔB+C	-0.155625319760924
chrX	60480001	60490000	FL	2.34100998844505
chrX	60480001	60490000	ΔB+C	-0.127762249495994
chrX	60490001	60500000	FL	1.61171266464267
chrX	60490001	60500000	ΔB+C	0.131994533176472
chrX	60500001	60510000	ΔB+C	-0.294345335153066
chrX	60500001	60510000	FL	2.34170181468071
chrX	60520001	60530000	FL	2.56156403637336
chrX	60520001	60530000	ΔB+C	-0.144527126143484
chrX	60530001	60540000	FL	2.36798898482111
chrX	60530001	60540000	ΔB+C	0.257468440281691
chrX	60540001	60550000	FL	0.700881760030375
chrX	60540001	60550000	ΔB+C	-0.0317150281270332
chrX	60550001	60560000	ΔB+C	-0.0661652408343831
chrX	60550001	60560000	FL	1.66568885204002
chrX	60560001	60570000	FL	2.15037381065513
chrX	60560001	60570000	ΔB+C	-0.24696964149788
chrX	60570001	60580000	FL	2.6573200267398
chrX	60570001	60580000	ΔB+C	-0.136748415055255
chrX	60600001	60610000	FL	2.57823679978823
chrX	60600001	60610000	ΔB+C	0.25843389695989
chrX	60610001	60620000	FL	2.26970941876166
chrX	60610001	60620000	ΔB+C	-0.314141075873702
chrX	60630001	60640000	ΔB+C	0.300624711189167
chrX	60630001	60640000	FL	2.13642206977309
chrX	60640001	60650000	ΔB+C	0.0961549091185531
chrX	60640001	60650000	FL	2.7806961609289
chrX	60650001	60660000	ΔB+C	-0.154925889179165
chrX	60650001	60660000	FL	2.65560388321477
chrX	60670001	60680000	FL	2.2446362468522
chrX	60670001	60680000	ΔB+C	0.451670430733781
chrX	60680001	60690000	ΔB+C	0.173900215579423
chrX	60680001	60690000	FL	2.85993026471992
chrX	60690001	60700000	ΔB+C	0.0806170354424125
chrX	60690001	60700000	FL	2.92255447268124
chrX	60730001	60740000	ΔB+C	-0.146613497852259
chrX	60730001	60740000	FL	2.83982512118343
chrX	60740001	60750000	FL	2.71833681895649
chrX	60740001	60750000	ΔB+C	0.35055206664659
chrX	60750001	60760000	ΔB+C	-0.153935611306023
chrX	60750001	60760000	FL	2.38057015913608
chrX	60760001	60770000	ΔB+C	-0.272258307403939
chrX	60760001	60770000	FL	2.73649747174453
chrX	60770001	60780000	ΔB+C	-0.118440945104528
chrX	60770001	60780000	FL	1.82074101136802
chrX	60790001	60800000	FL	2.50094146631445
chrX	60790001	60800000	ΔB+C	0.0184610345294768
chrX	60800001	60810000	FL	2.47208641146904
chrX	60800001	60810000	ΔB+C	0.0861736418670689
chrX	60810001	60820000	ΔB+C	0.0652357722519231
chrX	60810001	60820000	FL	1.97441174815736
chrX	60820001	60830000	ΔB+C	0.0315923469307227
chrX	60820001	60830000	FL	2.01984115001859
chrX	60830001	60840000	ΔB+C	-0.35089847566048
chrX	60830001	60840000	FL	1.85765485225785
chrX	60840001	60850000	FL	2.28095796878285
chrX	60840001	60850000	ΔB+C	0.300093298857426
chrX	60850001	60860000	ΔB+C	-0.317002816369932
chrX	60850001	60860000	FL	2.15209046167805
chrX	60870001	60880000	ΔB+C	0.0382131493015758
chrX	60870001	60880000	FL	1.58265433887914
chrX	60880001	60890000	ΔB+C	-0.144599396489206
chrX	60880001	60890000	FL	0.841632819705882
chrX	60900001	60910000	FL	1.42440715925666
chrX	60900001	60910000	ΔB+C	0.154157699434693
chrX	60910001	60920000	ΔB+C	-0.143451340649039
chrX	60910001	60920000	FL	2.28623961507207
chrX	60920001	60930000	ΔB+C	-0.123286138058417
chrX	60920001	60930000	FL	2.46164901250868
chrX	60930001	60940000	ΔB+C	0.136166642313885
chrX	60930001	60940000	FL	2.28455227106225
chrX	60960001	60970000	FL	2.84495207959532
chrX	60960001	60970000	ΔB+C	0.378488956043173
chrX	60970001	60980000	ΔB+C	-0.140583483275635
chrX	60970001	60980000	FL	2.70426896776892
chrX	60980001	60990000	ΔB+C	-0.134302319866591
chrX	60980001	60990000	FL	2.85940337192609
chrX	60990001	61000000	ΔB+C	-0.0889252281473169
chrX	60990001	61000000	FL	2.67463424624653
chrX	61000001	61010000	FL	2.83328466549822
chrX	61000001	61010000	ΔB+C	0.424151945513407
chrX	61010001	61020000	ΔB+C	0.0149106277392427
chrX	61010001	61020000	FL	2.81343358985385
chrX	61020001	61030000	ΔB+C	0.150044361091079
chrX	61020001	61030000	FL	2.77987974098651
chrX	61030001	61040000	ΔB+C	0.396958249088014
chrX	61030001	61040000	FL	2.75423709158103
chrX	61040001	61050000	ΔB+C	-0.193534424813282
chrX	61040001	61050000	FL	2.60335259644673
chrX	61080001	61090000	ΔB+C	0.12772698396856
chrX	61080001	61090000	FL	2.81222816102076
chrX	61090001	61100000	ΔB+C	0.0641554843592718
chrX	61090001	61100000	FL	2.4162142079358
chrX	61100001	61110000	ΔB+C	0.0263429382897843
chrX	61100001	61110000	FL	2.83680646284271
chrX	61150001	61160000	ΔB+C	0.370008983452428
chrX	61150001	61160000	FL	2.57252758911053
chrX	61160001	61170000	FL	2.2384766762078
chrX	61160001	61170000	ΔB+C	-0.144637243313079
chrX	61170001	61180000	ΔB+C	-0.11653030640576
chrX	61170001	61180000	FL	3.07440205757923
chrX	61200001	61210000	ΔB+C	0.654357961988662
chrX	61200001	61210000	FL	2.44686777834739
chrX	61370001	61380000	ΔB+C	-0.386035456702678
chrX	61370001	61380000	FL	2.06370626724648
chrX	61390001	61400000	FL	1.3330572694061
chrX	61390001	61400000	ΔB+C	-0.100377547413527
chrX	61480001	61490000	ΔB+C	-0.0847672088323076
chrX	61480001	61490000	FL	2.2345945238255
chrX	61700001	61710000	FL	0.87471160946641
chrX	61700001	61710000	ΔB+C	0.0953164713408606
chrX	61710001	61720000	FL	0.871232012793303
chrX	61710001	61720000	ΔB+C	-0.205974049171014
chrX	62270001	62280000	FL	1.80870710843833
chrX	62270001	62280000	ΔB+C	-0.0331447464894172
chrX	62500001	62510000	ΔB+C	0.457681912041026
chrX	62500001	62510000	FL	2.01076129123174
chrX	62550001	62560000	FL	1.63592669537845
chrX	62550001	62560000	ΔB+C	0.562221076756253
chrX	62570001	62580000	FL	1.77394250745277
chrX	62570001	62580000	ΔB+C	0.325184714046417
chrX	64150001	64160000	FL	1.62821057307034
chrX	64150001	64160000	ΔB+C	0.226063177039702
chrX	64190001	64200000	ΔB+C	-0.0406103672605693
chrX	64190001	64200000	FL	1.45766645159044
chrX	64200001	64210000	FL	2.42070968902274
chrX	64200001	64210000	ΔB+C	-0.491076350065332
chrX	66880001	66890000	FL	2.50270932219457
chrX	66880001	66890000	ΔB+C	-0.229831852790261
chrX	68580001	68590000	FL	1.87855131559892
chrX	68580001	68590000	ΔB+C	-0.0413832789182914
chrX	68630001	68640000	FL	2.9533021027438
chrX	68630001	68640000	ΔB+C	-0.0795462359470461
chrX	68640001	68650000	ΔB+C	-0.497285884125398
chrX	68640001	68650000	FL	2.6467882839906
chrX	68650001	68660000	FL	2.43296791416221
chrX	68650001	68660000	ΔB+C	-0.50277994091309
chrX	68720001	68730000	FL	2.92075476469748
chrX	68720001	68730000	ΔB+C	-0.249159287691825
chrX	68730001	68740000	FL	2.59581290877977
chrX	68730001	68740000	ΔB+C	-0.323624589926674
chrX	68740001	68750000	ΔB+C	0.31541944662251
chrX	68740001	68750000	FL	2.70930797414238
chrX	68810001	68820000	FL	2.19611962329064
chrX	68810001	68820000	ΔB+C	0.0574615604225861
chrX	68830001	68840000	FL	2.16017106102598
chrX	68830001	68840000	ΔB+C	0.260886521058944
chrX	68840001	68850000	FL	2.43652526598742
chrX	68840001	68850000	ΔB+C	0.346180145926869
chrX	68920001	68930000	ΔB+C	-0.313763792171157
chrX	68920001	68930000	FL	1.85156168000173
chrX	69080001	69090000	FL	3.05534435073749
chrX	69080001	69090000	ΔB+C	0.114125842536857
chrX	69090001	69100000	ΔB+C	0.309177429805641
chrX	69090001	69100000	FL	3.02391482598438
chrX	69200001	69210000	ΔB+C	0.40586140762573
chrX	69200001	69210000	FL	2.70523715309902
chrX	69210001	69220000	ΔB+C	0.267744809878377
chrX	69210001	69220000	FL	2.94298492640647
chrX	69220001	69230000	FL	2.53562120329096
chrX	69220001	69230000	ΔB+C	-0.096025943475581
chrX	69870001	69880000	ΔB+C	-0.0345124122607439
chrX	69870001	69880000	FL	3.07648683190111
chrX	69880001	69890000	ΔB+C	-0.137009330015723
chrX	69880001	69890000	FL	3.16905139269044
chrX	69890001	69900000	ΔB+C	0.0603701933243686
chrX	69890001	69900000	FL	3.10386966917362
chrX	70160001	70170000	ΔB+C	-0.364726804870799
chrX	70160001	70170000	FL	2.60469943897239
chrX	70170001	70180000	ΔB+C	-0.348808579751347
chrX	70170001	70180000	FL	2.69296802058042
chrX	70210001	70220000	ΔB+C	0.234770132442788
chrX	70210001	70220000	FL	2.86268814871306
chrX	70220001	70230000	ΔB+C	0.053594102180535
chrX	70220001	70230000	FL	2.49495077354133
chrX	70310001	70320000	ΔB+C	-0.162274605088506
chrX	70310001	70320000	FL	2.4135188206757
chrX	70330001	70340000	FL	2.57033863358271
chrX	70330001	70340000	ΔB+C	-0.316862517488246
chrX	70390001	70400000	ΔB+C	0.547100234169453
chrX	70390001	70400000	FL	3.03436053201051
chrX	70540001	70550000	ΔB+C	0.359351935167461
chrX	70540001	70550000	FL	1.96515684850732
chrX	70560001	70570000	ΔB+C	0.0754806632569546
chrX	70560001	70570000	FL	2.2648735657249
chrX	70570001	70580000	FL	2.01501969372375
chrX	70570001	70580000	ΔB+C	-0.14538275547899
chrX	70580001	70590000	ΔB+C	0.00117223028832375
chrX	70580001	70590000	FL	2.40764322418502
chrX	70690001	70700000	FL	2.92971131325551
chrX	70690001	70700000	ΔB+C	0.263555703438845
chrX	70700001	70710000	FL	2.83821601240107
chrX	70700001	70710000	ΔB+C	0.267414517306921
chrX	70710001	70720000	FL	2.11306080839615
chrX	70710001	70720000	ΔB+C	-0.0376910250197816
chrX	70760001	70770000	ΔB+C	0.105724317446646
chrX	70760001	70770000	FL	2.81405405072795
chrX	70770001	70780000	FL	2.79968880701296
chrX	70770001	70780000	ΔB+C	0.483572008096204
chrX	70810001	70820000	FL	2.63271311445016
chrX	70810001	70820000	ΔB+C	0.241121080623803
chrX	70840001	70850000	FL	3.13535299045048
chrX	70840001	70850000	ΔB+C	-0.215763600181437
chrX	70870001	70880000	ΔB+C	-0.0332823742164889
chrX	70870001	70880000	FL	2.51058811502177
chrX	70880001	70890000	FL	2.45970440014713
chrX	70880001	70890000	ΔB+C	0.338647664541784
chrX	70890001	70900000	FL	2.76684831631128
chrX	70890001	70900000	ΔB+C	0.487047917573
chrX	70910001	70920000	FL	3.03509421600327
chrX	70910001	70920000	ΔB+C	0.0420348150308358
chrX	70920001	70930000	FL	2.89629648068278
chrX	70920001	70930000	ΔB+C	0.415352673835676
chrX	70930001	70940000	ΔB+C	0.203037128050456
chrX	70930001	70940000	FL	3.17146161909055
chrX	70940001	70950000	FL	2.66620570301338
chrX	70940001	70950000	ΔB+C	-0.188194990454035
chrX	70950001	70960000	FL	3.30081934613744
chrX	70950001	70960000	ΔB+C	-0.0645672931490599
chrX	70960001	70970000	FL	3.32289324617598
chrX	70960001	70970000	ΔB+C	0.538812271463833
chrX	70970001	70980000	ΔB+C	-0.146359707854794
chrX	70970001	70980000	FL	3.07537744350043
chrX	70990001	71000000	FL	3.55884638045777
chrX	70990001	71000000	ΔB+C	0.335522630946695
chrX	71000001	71010000	FL	2.65714668037373
chrX	71000001	71010000	ΔB+C	0.0376148905993573
chrX	71010001	71020000	FL	2.81325319649872
chrX	71010001	71020000	ΔB+C	0.484353145984013
chrX	71020001	71030000	ΔB+C	0.269377859671568
chrX	71020001	71030000	FL	2.86500852477462
chrX	71030001	71040000	FL	2.53490158436224
chrX	71030001	71040000	ΔB+C	0.457324455334852
chrX	71160001	71170000	ΔB+C	0.156797784453768
chrX	71160001	71170000	FL	3.16768962542023
chrX	71170001	71180000	ΔB+C	0.293648508130648
chrX	71170001	71180000	FL	3.27062805373115
chrX	71180001	71190000	ΔB+C	-0.340991351899748
chrX	71180001	71190000	FL	3.19765721209656
chrX	71190001	71200000	FL	3.13862191482334
chrX	71190001	71200000	ΔB+C	0.283417659447661
chrX	71340001	71350000	ΔB+C	0.0734837153172463
chrX	71340001	71350000	FL	2.85838295193066
chrX	71350001	71360000	ΔB+C	-0.28163055612067
chrX	71350001	71360000	FL	2.28119715061197
chrX	71500001	71510000	ΔB+C	-0.11777170441594
chrX	71500001	71510000	FL	2.59000794084452
chrX	71510001	71520000	ΔB+C	-0.11792897146881
chrX	71510001	71520000	FL	2.58781404129408
chrX	71520001	71530000	ΔB+C	-0.268532425477161
chrX	71520001	71530000	FL	2.59340074788678
chrX	71530001	71540000	ΔB+C	0.1677027828675
chrX	71530001	71540000	FL	2.13262880993262
chrX	71540001	71550000	ΔB+C	0.180018978543815
chrX	71540001	71550000	FL	1.96740951798347
chrX	71570001	71580000	ΔB+C	-0.202500361706281
chrX	71570001	71580000	FL	2.29948645512944
chrX	71580001	71590000	FL	2.57586192126646
chrX	71580001	71590000	ΔB+C	-0.0264127191675335
chrX	71600001	71610000	ΔB+C	0.0680570708916596
chrX	71600001	71610000	FL	1.85045539830513
chrX	71610001	71620000	ΔB+C	0.0497147652558066
chrX	71610001	71620000	FL	2.49557326816317
chrX	71620001	71630000	ΔB+C	-0.0380345297304559
chrX	71620001	71630000	FL	2.59513390994876
chrX	71630001	71640000	FL	2.56357103450966
chrX	71630001	71640000	ΔB+C	0.26338488192933
chrX	71640001	71650000	ΔB+C	0.0189201452286009
chrX	71640001	71650000	FL	1.87136377338874
chrX	71650001	71660000	ΔB+C	0.0952535473237856
chrX	71650001	71660000	FL	1.59948256106269
chrX	71670001	71680000	FL	1.48750268049849
chrX	71670001	71680000	ΔB+C	0.428806392417902
chrX	71690001	71700000	FL	2.39248321478425
chrX	71690001	71700000	ΔB+C	0.30727115036943
chrX	71710001	71720000	ΔB+C	-0.287307809512699
chrX	71710001	71720000	FL	2.14360886017694
chrX	71720001	71730000	ΔB+C	-0.36239982871787
chrX	71720001	71730000	FL	2.78148660896583
chrX	71730001	71740000	FL	2.91677207579963
chrX	71730001	71740000	ΔB+C	0.426450801451125
chrX	71740001	71750000	FL	3.02832860141693
chrX	71740001	71750000	ΔB+C	-0.417386248817626
chrX	71750001	71760000	ΔB+C	0.145476991285794
chrX	71750001	71760000	FL	2.60476740696083
chrX	71760001	71770000	ΔB+C	0.227134406326178
chrX	71760001	71770000	FL	3.06823924009843
chrX	71770001	71780000	FL	3.06173918855671
chrX	71770001	71780000	ΔB+C	0.133448454047721
chrX	71780001	71790000	FL	2.42506938249493
chrX	71780001	71790000	ΔB+C	-0.0226812729498426
chrX	71790001	71800000	FL	2.0622157645016
chrX	71790001	71800000	ΔB+C	0.0429455034841639
chrX	71840001	71850000	ΔB+C	-0.616863811449715
chrX	71840001	71850000	FL	2.93171809331369
chrX	71850001	71860000	ΔB+C	-0.0480735054933955
chrX	71850001	71860000	FL	2.43404734327513
chrX	71920001	71930000	FL	3.17108016019632
chrX	71920001	71930000	ΔB+C	0.107325275636795
chrX	71950001	71960000	FL	1.85288518981633
chrX	71950001	71960000	ΔB+C	-0.130689479459463
chrX	72020001	72030000	ΔB+C	-0.166082158433095
chrX	72020001	72030000	FL	1.76651420345047
chrX	72050001	72060000	ΔB+C	-0.327871740832646
chrX	72050001	72060000	FL	3.01179262386914
chrX	72110001	72120000	FL	2.096025846033
chrX	72110001	72120000	ΔB+C	0.134746453858696
chrX	72200001	72210000	FL	2.49678272291533
chrX	72200001	72210000	ΔB+C	-0.204970922445694
chrX	72210001	72220000	ΔB+C	0.489284003830452
chrX	72210001	72220000	FL	2.66567421612533
chrX	72220001	72230000	ΔB+C	0.0581551741740261
chrX	72220001	72230000	FL	2.77525386215182
chrX	72280001	72290000	FL	2.26241851657884
chrX	72280001	72290000	ΔB+C	0.427059623446033
chrX	72330001	72340000	ΔB+C	-0.0649997140885381
chrX	72330001	72340000	FL	2.80391439020984
chrX	72410001	72420000	ΔB+C	-0.33959635655588
chrX	72410001	72420000	FL	2.82361899226755
chrX	72420001	72430000	ΔB+C	-0.172458237780463
chrX	72420001	72430000	FL	3.29107217972754
chrX	72690001	72700000	FL	2.23015953715677
chrX	72690001	72700000	ΔB+C	-0.237336218092753
chrX	72700001	72710000	ΔB+C	-0.0309891018744239
chrX	72700001	72710000	FL	2.29018218412024
chrX	72760001	72770000	ΔB+C	0.194941994326014
chrX	72760001	72770000	FL	2.78935083299997
chrX	72780001	72790000	ΔB+C	0.0632261340653
chrX	72780001	72790000	FL	2.18824212262171
chrX	72810001	72820000	ΔB+C	0.190040418465578
chrX	72810001	72820000	FL	2.50887922165514
chrX	72850001	72860000	ΔB+C	0.0112193563287825
chrX	72850001	72860000	FL	2.14637052111713
chrX	72890001	72900000	ΔB+C	0.000117067233266589
chrX	72890001	72900000	FL	2.60652640960018
chrX	72900001	72910000	ΔB+C	0.143515471715952
chrX	72900001	72910000	FL	2.53656328141736
chrX	72960001	72970000	ΔB+C	-0.349825603198854
chrX	72960001	72970000	FL	2.62499864858811
chrX	72970001	72980000	FL	2.22773330327512
chrX	72970001	72980000	ΔB+C	-0.144408131526312
chrX	73040001	73050000	ΔB+C	-0.518380098927148
chrX	73040001	73050000	FL	2.27701595294977
chrX	73050001	73060000	ΔB+C	-0.482680443220207
chrX	73050001	73060000	FL	1.53178929494776
chrX	73310001	73320000	ΔB+C	-0.276924779474962
chrX	73310001	73320000	FL	1.89147527699944
chrX	73320001	73330000	FL	2.38420305910738
chrX	73320001	73330000	ΔB+C	-0.347848245846075
chrX	73330001	73340000	ΔB+C	-0.397728437878211
chrX	73330001	73340000	FL	1.76617291230595
chrX	73360001	73370000	FL	2.14610662962896
chrX	73360001	73370000	ΔB+C	-0.18951088974822
chrX	73370001	73380000	FL	2.21615559463155
chrX	73370001	73380000	ΔB+C	-0.183180033850527
chrX	73380001	73390000	FL	2.57624678075368
chrX	73380001	73390000	ΔB+C	-0.0413797752571585
chrX	73390001	73400000	ΔB+C	-0.0894397790761769
chrX	73390001	73400000	FL	1.91894128319619
chrX	73470001	73480000	FL	1.92278041617332
chrX	73470001	73480000	ΔB+C	-0.0567082115890773
chrX	73580001	73590000	FL	1.92230909083211
chrX	73580001	73590000	ΔB+C	0.0339983670992582
chrX	73600001	73610000	FL	2.14015663820516
chrX	73600001	73610000	ΔB+C	-0.193046144439556
chrX	73610001	73620000	ΔB+C	-0.3051463911382
chrX	73610001	73620000	FL	2.1287688552353
chrX	73620001	73630000	FL	1.81918991579026
chrX	73620001	73630000	ΔB+C	0.0653465779463642
chrX	73740001	73750000	FL	1.84331116890691
chrX	73740001	73750000	ΔB+C	-0.58227118905838
chrX	73840001	73850000	FL	2.50119606511691
chrX	73840001	73850000	ΔB+C	-0.0639391465224663
chrX	73970001	73980000	FL	3.53114229058537
chrX	73970001	73980000	ΔB+C	0.228810456001453
chrX	73980001	73990000	ΔB+C	0.290029079162688
chrX	73980001	73990000	FL	3.1826597628599
chrX	74100001	74110000	FL	3.13317789308273
chrX	74100001	74110000	ΔB+C	-0.0445207056038713
chrX	74110001	74120000	FL	2.66233662733349
chrX	74110001	74120000	ΔB+C	-0.458840855176082
chrX	74210001	74220000	FL	3.16971655857017
chrX	74210001	74220000	ΔB+C	0.308206615959994
chrX	74460001	74470000	ΔB+C	-0.140988707159182
chrX	74460001	74470000	FL	3.36897679405546
chrX	74470001	74480000	FL	2.49553283171214
chrX	74470001	74480000	ΔB+C	0.539991235302739
chrX	74480001	74490000	FL	2.71054611516888
chrX	74480001	74490000	ΔB+C	0.194706015926277
chrX	74490001	74500000	FL	2.18065148925495
chrX	74490001	74500000	ΔB+C	0.476859935896047
chrX	74500001	74510000	ΔB+C	-0.164849576992655
chrX	74500001	74510000	FL	2.21927108693001
chrX	74510001	74520000	FL	1.29727355168982
chrX	74510001	74520000	ΔB+C	0.367899134120133
chrX	74560001	74570000	ΔB+C	0.0967565412972416
chrX	74560001	74570000	FL	2.62005808598712
chrX	74570001	74580000	ΔB+C	-0.0738999622471666
chrX	74570001	74580000	FL	2.84915850701213
chrX	74580001	74590000	ΔB+C	-0.0197251587664088
chrX	74580001	74590000	FL	2.99013357959488
chrX	74590001	74600000	FL	2.89246208261159
chrX	74590001	74600000	ΔB+C	0.0260447319744263
chrX	74600001	74610000	ΔB+C	0.172215101449342
chrX	74600001	74610000	FL	2.10283930504302
chrX	74620001	74630000	ΔB+C	-0.22383994705102
chrX	74620001	74630000	FL	1.59715752669357
chrX	74740001	74750000	ΔB+C	-0.146009675395329
chrX	74740001	74750000	FL	2.51511775383766
chrX	74760001	74770000	ΔB+C	0.213091468644207
chrX	74760001	74770000	FL	2.16330068636053
chrX	75470001	75480000	ΔB+C	-0.356523877804126
chrX	75470001	75480000	FL	1.03016238004212
chrX	75480001	75490000	ΔB+C	-0.6222412790955
chrX	75480001	75490000	FL	2.24442372758897
chrX	75500001	75510000	ΔB+C	0.155361240588945
chrX	75500001	75510000	FL	2.51949238749833
chrX	75550001	75560000	ΔB+C	-0.0540633144071916
chrX	75550001	75560000	FL	2.8423894176269
chrX	75560001	75570000	FL	3.10655366534623
chrX	75560001	75570000	ΔB+C	0.0306546227136348
chrX	75880001	75890000	ΔB+C	0.339142516640201
chrX	75880001	75890000	FL	2.7970416480346
chrX	75890001	75900000	ΔB+C	-0.176161233886801
chrX	75890001	75900000	FL	2.69078981869111
chrX	75960001	75970000	ΔB+C	-0.0501535574367217
chrX	75960001	75970000	FL	0.59504915952607
chrX	75970001	75980000	FL	1.85130515004214
chrX	75970001	75980000	ΔB+C	-0.183135973637239
chrX	75980001	75990000	ΔB+C	-0.177223908473149
chrX	75980001	75990000	FL	2.27211062651167
chrX	75990001	76000000	FL	2.29253344454781
chrX	75990001	76000000	ΔB+C	-0.0586834922531525
chrX	76180001	76190000	FL	2.24724270374468
chrX	76180001	76190000	ΔB+C	-0.181645788697743
chrX	76320001	76330000	FL	2.12287816128537
chrX	76320001	76330000	ΔB+C	-0.0697729746703512
chrX	77010001	77020000	ΔB+C	0.331384139460642
chrX	77010001	77020000	FL	2.26252035689305
chrX	77290001	77300000	FL	2.08317434607854
chrX	77290001	77300000	ΔB+C	-0.0221716685892364
chrX	77300001	77310000	FL	2.33601757172107
chrX	77300001	77310000	ΔB+C	-0.129951969189504
chrX	77350001	77360000	FL	3.05252957178068
chrX	77350001	77360000	ΔB+C	-0.1121080297918
chrX	77360001	77370000	ΔB+C	-0.385112000179412
chrX	77360001	77370000	FL	3.15443526314283
chrX	77370001	77380000	FL	2.74615586919068
chrX	77370001	77380000	ΔB+C	0.286548652866398
chrX	77410001	77420000	FL	2.53013210758485
chrX	77410001	77420000	ΔB+C	0.0799425792162435
chrX	77420001	77430000	FL	2.1552536893527
chrX	77420001	77430000	ΔB+C	0.0107566881818186
chrX	77450001	77460000	FL	2.94568085507455
chrX	77450001	77460000	ΔB+C	0.135614789412516
chrX	77460001	77470000	ΔB+C	0.285944057455658
chrX	77460001	77470000	FL	3.12642299121631
chrX	77470001	77480000	FL	2.90274654431666
chrX	77470001	77480000	ΔB+C	-0.176300190153427
chrX	77480001	77490000	FL	3.05635255045482
chrX	77480001	77490000	ΔB+C	0.137451198196339
chrX	77490001	77500000	FL	3.30615304277343
chrX	77490001	77500000	ΔB+C	0.271421393078082
chrX	77690001	77700000	ΔB+C	0.0628399596705793
chrX	77690001	77700000	FL	2.21825318568298
chrX	77700001	77710000	FL	2.19459304691373
chrX	77700001	77710000	ΔB+C	-0.151710205883868
chrX	77720001	77730000	FL	2.17641868863967
chrX	77720001	77730000	ΔB+C	-0.041587510967644
chrX	77730001	77740000	FL	2.32011117927689
chrX	77730001	77740000	ΔB+C	0.167610780410061
chrX	77740001	77750000	ΔB+C	0.16816650954966
chrX	77740001	77750000	FL	2.39535162014497
chrX	77750001	77760000	FL	2.67818698452583
chrX	77750001	77760000	ΔB+C	0.26392835111035
chrX	77800001	77810000	ΔB+C	0.0673411643433283
chrX	77800001	77810000	FL	1.68671924632513
chrX	82690001	82700000	ΔB+C	-0.0246564130776785
chrX	82690001	82700000	FL	1.90874127802548
chrX	82730001	82740000	ΔB+C	-0.0120117551138881
chrX	82730001	82740000	FL	2.08830921349835
chrX	82820001	82830000	FL	3.24938806064724
chrX	82820001	82830000	ΔB+C	0.0187585099383953
chrX	82840001	82850000	ΔB+C	0.239997878016946
chrX	82840001	82850000	FL	3.12862273223319
chrX	82870001	82880000	ΔB+C	0.496184960191177
chrX	82870001	82880000	FL	3.38931759048401
chrX	82880001	82890000	ΔB+C	0.281152318640672
chrX	82880001	82890000	FL	3.06956728673265
chrX	82910001	82920000	ΔB+C	0.386699898377554
chrX	82910001	82920000	FL	3.00656358460699
chrX	82920001	82930000	ΔB+C	-0.132862136481435
chrX	82920001	82930000	FL	2.76823905653611
chrX	85210001	85220000	ΔB+C	-0.146315558349995
chrX	85210001	85220000	FL	3.09045170082122
chrX	85220001	85230000	ΔB+C	0.2353930397504
chrX	85220001	85230000	FL	3.046232402749
chrX	85230001	85240000	ΔB+C	0.235268369767767
chrX	85230001	85240000	FL	2.64671610521006
chrX	85280001	85290000	FL	3.25482934387696
chrX	85280001	85290000	ΔB+C	-0.181629502686733
chrX	85290001	85300000	ΔB+C	0.101111857097819
chrX	85290001	85300000	FL	3.0575196450996
chrX	85300001	85310000	ΔB+C	0.074864096111777
chrX	85300001	85310000	FL	2.74897970804595
chrX	85310001	85320000	ΔB+C	0.310613315988816
chrX	85310001	85320000	FL	2.9171809880767
chrX	85340001	85350000	FL	3.30277093875592
chrX	85340001	85350000	ΔB+C	0.34354391177746
chrX	85350001	85360000	ΔB+C	-0.507546079110427
chrX	85350001	85360000	FL	3.25373567956693
chrX	85360001	85370000	ΔB+C	-0.112403005586286
chrX	85360001	85370000	FL	2.99367689761094
chrX	85380001	85390000	ΔB+C	-0.544241404179539
chrX	85380001	85390000	FL	3.17151323352976
chrX	85400001	85410000	FL	3.19018805283221
chrX	85400001	85410000	ΔB+C	-0.137991843470199
chrX	85410001	85420000	ΔB+C	0.564189493933218
chrX	85410001	85420000	FL	3.16145299212823
chrX	85420001	85430000	ΔB+C	-0.23939437375594
chrX	85420001	85430000	FL	3.5759352784221
chrX	85430001	85440000	ΔB+C	0.0936781801240745
chrX	85430001	85440000	FL	3.59903356794256
chrX	85440001	85450000	FL	2.90258701920885
chrX	85440001	85450000	ΔB+C	-0.0364495543290872
chrX	85450001	85460000	ΔB+C	0.292624927112127
chrX	85450001	85460000	FL	2.79064392809416
chrX	85490001	85500000	ΔB+C	-0.610976637781773
chrX	85490001	85500000	FL	2.90851471841493
chrX	85520001	85530000	ΔB+C	-0.294882135921839
chrX	85520001	85530000	FL	3.15142599397307
chrX	85530001	85540000	FL	3.45127526241599
chrX	85530001	85540000	ΔB+C	-0.196369715097639
chrX	85540001	85550000	FL	2.99002291918535
chrX	85540001	85550000	ΔB+C	-0.175769172916422
chrX	85550001	85560000	ΔB+C	-0.115903832690661
chrX	85550001	85560000	FL	3.4317713863402
chrX	85560001	85570000	ΔB+C	0.0452755340431996
chrX	85560001	85570000	FL	3.46332604395237
chrX	85640001	85650000	ΔB+C	-0.0931039660886499
chrX	85640001	85650000	FL	2.7270786172293
chrX	85650001	85660000	FL	3.52433940081851
chrX	85650001	85660000	ΔB+C	-0.112715072781184
chrX	85670001	85680000	ΔB+C	-0.0483483857644487
chrX	85670001	85680000	FL	2.51565810503045
chrX	85680001	85690000	ΔB+C	-0.116624659120307
chrX	85680001	85690000	FL	2.93740211395912
chrX	85690001	85700000	ΔB+C	0.037775891934589
chrX	85690001	85700000	FL	2.98906198697421
chrX	85780001	85790000	FL	2.7619606462649
chrX	85780001	85790000	ΔB+C	0.173989427450147
chrX	85790001	85800000	ΔB+C	0.214172319983346
chrX	85790001	85800000	FL	2.41275513668458
chrX	85820001	85830000	ΔB+C	0.466706940379142
chrX	85820001	85830000	FL	2.83056978942495
chrX	85830001	85840000	ΔB+C	-0.37655069796219
chrX	85830001	85840000	FL	2.69367354953756
chrX	85850001	85860000	FL	2.92583740301984
chrX	85850001	85860000	ΔB+C	0.0324262435996538
chrX	85900001	85910000	FL	2.91894917747419
chrX	85900001	85910000	ΔB+C	-0.355221246298651
chrX	85910001	85920000	FL	2.96857114712037
chrX	85910001	85920000	ΔB+C	0.160317053927944
chrX	85920001	85930000	FL	2.72807910248959
chrX	85920001	85930000	ΔB+C	0.157120115304217
chrX	85930001	85940000	ΔB+C	0.269198148967251
chrX	85930001	85940000	FL	2.87930230775173
chrX	85940001	85950000	FL	2.84186956674876
chrX	85940001	85950000	ΔB+C	0.311427646107496
chrX	85950001	85960000	FL	2.76165182359418
chrX	85950001	85960000	ΔB+C	-0.347248819304967
chrX	85970001	85980000	FL	2.49917500306388
chrX	85970001	85980000	ΔB+C	-0.0552396230847349
chrX	85980001	85990000	ΔB+C	0.328977052930495
chrX	85980001	85990000	FL	2.5476267005404
chrX	85990001	86000000	FL	2.71618838620363
chrX	85990001	86000000	ΔB+C	0.0104015018895955
chrX	86010001	86020000	FL	2.32043876397504
chrX	86010001	86020000	ΔB+C	0.089263424642758
chrX	86030001	86040000	FL	2.79197226480192
chrX	86030001	86040000	ΔB+C	-0.0746933559946657
chrX	86050001	86060000	ΔB+C	0.527311575276885
chrX	86050001	86060000	FL	2.9350588992889
chrX	86060001	86070000	FL	2.81190140728322
chrX	86060001	86070000	ΔB+C	0.0934265556028726
chrX	86080001	86090000	FL	2.85290916518498
chrX	86080001	86090000	ΔB+C	0.00026865235904903
chrX	86090001	86100000	FL	2.90411812410322
chrX	86090001	86100000	ΔB+C	0.235487953616311
chrX	86110001	86120000	FL	3.04108492049847
chrX	86110001	86120000	ΔB+C	0.57671783102166
chrX	86120001	86130000	ΔB+C	-0.134245131347713
chrX	86120001	86130000	FL	2.69537790711567
chrX	86130001	86140000	ΔB+C	0.10039922280113
chrX	86130001	86140000	FL	2.68630814183575
chrX	86140001	86150000	FL	3.21675919536883
chrX	86140001	86150000	ΔB+C	-0.0422395904280833
chrX	86160001	86170000	FL	3.02905723771812
chrX	86160001	86170000	ΔB+C	-0.0609226244962466
chrX	86170001	86180000	ΔB+C	-0.254486849423288
chrX	86170001	86180000	FL	2.79003829332751
chrX	86200001	86210000	ΔB+C	-0.189097068970113
chrX	86200001	86210000	FL	2.9642997280944
chrX	86210001	86220000	FL	2.2942326630897
chrX	86210001	86220000	ΔB+C	-0.00449208231423792
chrX	86290001	86300000	FL	2.65526558852944
chrX	86290001	86300000	ΔB+C	0.193986902467753
chrX	86310001	86320000	ΔB+C	-0.127202406531036
chrX	86310001	86320000	FL	2.41490147889081
chrX	86320001	86330000	ΔB+C	0.21653448639704
chrX	86320001	86330000	FL	2.75488693118954
chrX	86330001	86340000	FL	2.97249258585267
chrX	86330001	86340000	ΔB+C	-0.0283275431789891
chrX	86360001	86370000	FL	2.06231105491312
chrX	86360001	86370000	ΔB+C	0.269547936070521
chrX	86370001	86380000	FL	2.16310174104907
chrX	86370001	86380000	ΔB+C	-0.295986850649774
chrX	86380001	86390000	ΔB+C	-0.0944861788488086
chrX	86380001	86390000	FL	2.73478703237563
chrX	86420001	86430000	ΔB+C	-0.0735885696453298
chrX	86420001	86430000	FL	2.85844209922172
chrX	86430001	86440000	FL	2.54640390995203
chrX	86430001	86440000	ΔB+C	-0.0365397536900759
chrX	86470001	86480000	FL	2.23955354978523
chrX	86470001	86480000	ΔB+C	0.409347409623196
chrX	86480001	86490000	ΔB+C	0.545934124517027
chrX	86480001	86490000	FL	2.45286362064552
chrX	86490001	86500000	ΔB+C	-0.132680946366002
chrX	86490001	86500000	FL	2.74765313877978
chrX	86590001	86600000	FL	2.41626919812742
chrX	86590001	86600000	ΔB+C	-0.103636025495745
chrX	86600001	86610000	FL	2.29592091973008
chrX	86600001	86610000	ΔB+C	-0.0198992524012917
chrX	86610001	86620000	ΔB+C	-0.065932505836256
chrX	86610001	86620000	FL	2.51217555383089
chrX	86620001	86630000	ΔB+C	0.170321392465868
chrX	86620001	86630000	FL	2.63864296961112
chrX	86650001	86660000	FL	2.6481171641787
chrX	86650001	86660000	ΔB+C	0.200441360346285
chrX	86670001	86680000	FL	2.89736067195608
chrX	86670001	86680000	ΔB+C	-0.140270522016495
chrX	86690001	86700000	FL	2.9823696123899
chrX	86690001	86700000	ΔB+C	0.488289937911675
chrX	86700001	86710000	FL	3.11552749981485
chrX	86700001	86710000	ΔB+C	0.36716214165088
chrX	86710001	86720000	ΔB+C	0.376274459092297
chrX	86710001	86720000	FL	3.21735628315769
chrX	86720001	86730000	FL	2.58693532461337
chrX	86720001	86730000	ΔB+C	0.204633983249808
chrX	86730001	86740000	FL	2.45813492005846
chrX	86730001	86740000	ΔB+C	0.242630347087406
chrX	88120001	88130000	FL	3.07157703497887
chrX	88120001	88130000	ΔB+C	0.398790288681041
chrX	88130001	88140000	ΔB+C	0.0970578872720044
chrX	88130001	88140000	FL	3.34980086565127
chrX	88140001	88150000	FL	2.77720888199226
chrX	88140001	88150000	ΔB+C	-0.149816294030234
chrX	92790001	92800000	FL	1.99068683229088
chrX	92790001	92800000	ΔB+C	-0.128665843073196
chrX	92980001	92990000	FL	2.86384495137112
chrX	92980001	92990000	ΔB+C	-0.125875129342585
chrX	93000001	93010000	ΔB+C	-0.0396938068340729
chrX	93000001	93010000	FL	2.73824672401619
chrX	93010001	93020000	FL	2.97613799561599
chrX	93010001	93020000	ΔB+C	-0.018098750451519
chrX	93030001	93040000	FL	2.96557013274101
chrX	93030001	93040000	ΔB+C	-0.160567218119811
chrX	93040001	93050000	FL	2.58138433893432
chrX	93040001	93050000	ΔB+C	-0.141132434373004
chrX	93050001	93060000	FL	3.03976277555985
chrX	93050001	93060000	ΔB+C	-0.0351804297512538
chrX	93060001	93070000	ΔB+C	0.167932685474707
chrX	93060001	93070000	FL	2.45639472688475
chrX	93070001	93080000	ΔB+C	-0.256523803009692
chrX	93070001	93080000	FL	2.21259269826156
chrX	93080001	93090000	FL	2.59074437322392
chrX	93080001	93090000	ΔB+C	0.00906410714113621
chrX	93090001	93100000	FL	3.07099552902342
chrX	93090001	93100000	ΔB+C	-0.0642363604772264
chrX	93100001	93110000	ΔB+C	0.0198993001903914
chrX	93100001	93110000	FL	3.12309282292265
chrX	93110001	93120000	ΔB+C	0.00352154834613191
chrX	93110001	93120000	FL	3.32459904642156
chrX	93120001	93130000	FL	2.55003247507049
chrX	93120001	93130000	ΔB+C	-0.266956948525171
chrX	93130001	93140000	FL	3.06006110089854
chrX	93130001	93140000	ΔB+C	-0.0392408306890935
chrX	93140001	93150000	ΔB+C	0.269238906760345
chrX	93140001	93150000	FL	2.80262777722315
chrX	93190001	93200000	ΔB+C	0.104923975168701
chrX	93190001	93200000	FL	3.04024717979246
chrX	93200001	93210000	FL	3.39158488877531
chrX	93200001	93210000	ΔB+C	-0.533733940388324
chrX	93210001	93220000	FL	3.11465234044093
chrX	93210001	93220000	ΔB+C	0.356998648395207
chrX	93220001	93230000	FL	2.74509646120968
chrX	93220001	93230000	ΔB+C	0.0343617097207226
chrX	93230001	93240000	ΔB+C	-0.124698753055588
chrX	93230001	93240000	FL	3.07728655861678
chrX	93250001	93260000	ΔB+C	-0.225632706468942
chrX	93250001	93260000	FL	2.60309290153924
chrX	93260001	93270000	FL	2.39822582252543
chrX	93260001	93270000	ΔB+C	-0.10581201788682
chrX	93270001	93280000	FL	0.984711201386722
chrX	93270001	93280000	ΔB+C	-0.267608604083908
chrX	93640001	93650000	ΔB+C	0.0411945509528981
chrX	93640001	93650000	FL	3.15472310791969
chrX	93750001	93760000	ΔB+C	0.331717609122885
chrX	93750001	93760000	FL	3.6620545635138
chrX	93840001	93850000	FL	3.57596919812777
chrX	93840001	93850000	ΔB+C	0.271829264946985
chrX	93850001	93860000	FL	3.09231445971115
chrX	93850001	93860000	ΔB+C	0.326944389801254
chrX	93860001	93870000	ΔB+C	0.179987473181147
chrX	93860001	93870000	FL	3.43212097708255
chrX	93870001	93880000	ΔB+C	0.0120514644632387
chrX	93870001	93880000	FL	3.36352916558721
chrX	93880001	93890000	FL	2.60539522604203
chrX	93880001	93890000	ΔB+C	0.194667161965343
chrX	93890001	93900000	FL	2.78508364215439
chrX	93890001	93900000	ΔB+C	0.0631812664247407
chrX	93900001	93910000	FL	2.69479216700181
chrX	93900001	93910000	ΔB+C	-0.0194201862078567
chrX	93910001	93920000	FL	2.47969507830162
chrX	93910001	93920000	ΔB+C	-0.216205763130996
chrX	93920001	93930000	ΔB+C	-0.37552435409015
chrX	93920001	93930000	FL	1.77892032399042
chrX	93930001	93940000	FL	2.49089567839643
chrX	93930001	93940000	ΔB+C	-0.0421368735893858
chrX	93940001	93950000	FL	2.88756446657556
chrX	93940001	93950000	ΔB+C	0.112723336825874
chrX	93950001	93960000	FL	2.7809216814303
chrX	93950001	93960000	ΔB+C	-0.0754431315139362
chrX	93980001	93990000	ΔB+C	-0.253878126616101
chrX	93980001	93990000	FL	0.944659001520553
chrX	93990001	94000000	FL	1.86952202349572
chrX	93990001	94000000	ΔB+C	-0.404326333626064
chrX	94000001	94010000	FL	1.90940215742235
chrX	94000001	94010000	ΔB+C	-0.371833731195705
chrX	94020001	94030000	FL	2.63466513308869
chrX	94020001	94030000	ΔB+C	-0.0468677365124658
chrX	94030001	94040000	ΔB+C	-0.184620043891579
chrX	94030001	94040000	FL	2.58676886869183
chrX	94040001	94050000	FL	2.57867198312283
chrX	94040001	94050000	ΔB+C	-0.124601143584991
chrX	94050001	94060000	FL	3.24672091326583
chrX	94050001	94060000	ΔB+C	-0.101990340515361
chrX	94060001	94070000	FL	2.73253201252812
chrX	94060001	94070000	ΔB+C	0.1301215585485
chrX	94130001	94140000	FL	1.40798263137368
chrX	94130001	94140000	ΔB+C	-0.373853232483874
chrX	94150001	94160000	ΔB+C	-0.321884501157587
chrX	94150001	94160000	FL	2.09837469455536
chrX	94160001	94170000	ΔB+C	0.3582763582384
chrX	94160001	94170000	FL	3.78053305173557
chrX	94220001	94230000	ΔB+C	-0.138055285645064
chrX	94220001	94230000	FL	2.83874512979057
chrX	94280001	94290000	FL	2.69889419891579
chrX	94280001	94290000	ΔB+C	0.00159181039862129
chrX	94290001	94300000	ΔB+C	0.131901596434155
chrX	94290001	94300000	FL	3.34141589236946
chrX	94300001	94310000	ΔB+C	0.354795177150455
chrX	94300001	94310000	FL	3.3043308867802
chrX	94310001	94320000	ΔB+C	0.0967843371445862
chrX	94310001	94320000	FL	3.06859329505777
chrX	94320001	94330000	FL	3.53848434678468
chrX	94320001	94330000	ΔB+C	-0.0422276195124836
chrX	94330001	94340000	ΔB+C	-0.073297714466706
chrX	94330001	94340000	FL	3.14016317001872
chrX	94340001	94350000	ΔB+C	0.0135505306359767
chrX	94340001	94350000	FL	3.43413956150638
chrX	94350001	94360000	ΔB+C	0.0373868559852912
chrX	94350001	94360000	FL	2.89573106262434
chrX	94420001	94430000	FL	3.81395658583912
chrX	94420001	94430000	ΔB+C	0.221078116786227
chrX	94430001	94440000	FL	3.61398461624675
chrX	94430001	94440000	ΔB+C	0.12466977907071
chrX	94450001	94460000	ΔB+C	-0.0395218304406139
chrX	94450001	94460000	FL	3.40337009231977
chrX	94460001	94470000	ΔB+C	-0.0407382853020497
chrX	94460001	94470000	FL	2.78560119203184
chrX	94470001	94480000	ΔB+C	-0.0517482536752653
chrX	94470001	94480000	FL	3.457124815221
chrX	94480001	94490000	FL	3.45257196097322
chrX	94480001	94490000	ΔB+C	0.238340736830225
chrX	94490001	94500000	ΔB+C	0.0592822175956398
chrX	94490001	94500000	FL	3.27817978156252
chrX	94500001	94510000	ΔB+C	-0.0168766463902088
chrX	94500001	94510000	FL	3.05702711005032
chrX	94550001	94560000	ΔB+C	0.166725603018845
chrX	94550001	94560000	FL	3.10227578764544
chrX	94560001	94570000	FL	3.34562901256149
chrX	94560001	94570000	ΔB+C	0.0962664117971286
chrX	94580001	94590000	ΔB+C	0.333104644879697
chrX	94580001	94590000	FL	3.10426331924382
chrX	94590001	94600000	ΔB+C	0.429467628038541
chrX	94590001	94600000	FL	3.00738801843188
chrX	94600001	94610000	ΔB+C	-0.0857036032588157
chrX	94600001	94610000	FL	2.79766093647347
chrX	94610001	94620000	FL	3.11921966788304
chrX	94610001	94620000	ΔB+C	0.348666031843816
chrX	94620001	94630000	FL	2.2430556070038
chrX	94620001	94630000	ΔB+C	-0.223427653749766
chrX	94640001	94650000	ΔB+C	0.0466840752269238
chrX	94640001	94650000	FL	2.75705368431904
chrX	94650001	94660000	ΔB+C	-0.480222832535327
chrX	94650001	94660000	FL	2.89014633138104
chrX	94660001	94670000	FL	2.98950258106761
chrX	94660001	94670000	ΔB+C	-0.0503098776849336
chrX	94670001	94680000	FL	2.34827214994723
chrX	94670001	94680000	ΔB+C	0.198002983183915
chrX	94740001	94750000	ΔB+C	-0.198461753253767
chrX	94740001	94750000	FL	2.72210006481335
chrX	94750001	94760000	ΔB+C	-0.0853588468482929
chrX	94750001	94760000	FL	2.26326953952664
chrX	94770001	94780000	ΔB+C	0.0556154796414182
chrX	94770001	94780000	FL	0.96117771412945
chrX	94780001	94790000	FL	1.66415635097322
chrX	94780001	94790000	ΔB+C	-0.073231586442904
chrX	95000001	95010000	ΔB+C	-0.457299792794261
chrX	95000001	95010000	FL	2.71902812882971
chrX	95010001	95020000	ΔB+C	0.193594298245358
chrX	95010001	95020000	FL	1.78512325764904
chrX	95030001	95040000	ΔB+C	0.0267560590801341
chrX	95030001	95040000	FL	2.45825492253818
chrX	95170001	95180000	FL	3.17741576975493
chrX	95170001	95180000	ΔB+C	0.0788352396307202
chrX	95180001	95190000	FL	3.16497410140951
chrX	95180001	95190000	ΔB+C	0.169321350802914
chrX	95190001	95200000	ΔB+C	-0.0106742314919807
chrX	95190001	95200000	FL	1.61902283961033
chrX	95200001	95210000	ΔB+C	0.0270579940390037
chrX	95200001	95210000	FL	2.91807063660814
chrX	95210001	95220000	FL	2.71476385323458
chrX	95210001	95220000	ΔB+C	0.244177196716289
chrX	95220001	95230000	FL	2.85628438355888
chrX	95220001	95230000	ΔB+C	-0.168560869856416
chrX	95230001	95240000	ΔB+C	-0.225638425085895
chrX	95230001	95240000	FL	2.45644147321794
chrX	95240001	95250000	ΔB+C	0.114774402237623
chrX	95240001	95250000	FL	2.35189249814421
chrX	95300001	95310000	ΔB+C	0.0522668391708366
chrX	95300001	95310000	FL	2.8959971303335
chrX	95310001	95320000	ΔB+C	-0.208154138925582
chrX	95310001	95320000	FL	2.73025751300368
chrX	95390001	95400000	ΔB+C	-0.110669091452573
chrX	95390001	95400000	FL	2.73156055853442
chrX	95450001	95460000	ΔB+C	0.0213011108236913
chrX	95450001	95460000	FL	2.65572834683783
chrX	95590001	95600000	ΔB+C	0.118670644133791
chrX	95590001	95600000	FL	2.86498105859105
chrX	95600001	95610000	ΔB+C	0.378376178642864
chrX	95600001	95610000	FL	3.17511471046092
chrX	95610001	95620000	FL	2.91468893980757
chrX	95610001	95620000	ΔB+C	0.137952609881448
chrX	95670001	95680000	ΔB+C	0.0129657876863953
chrX	95670001	95680000	FL	2.11312693615657
chrX	95680001	95690000	ΔB+C	0.081546223207972
chrX	95680001	95690000	FL	2.93220367199844
chrX	95970001	95980000	ΔB+C	0.0495190951445346
chrX	95970001	95980000	FL	2.30793599753607
chrX	95980001	95990000	FL	2.82086691213076
chrX	95980001	95990000	ΔB+C	-0.0316798301464991
chrX	95990001	96000000	ΔB+C	0.302866985584837
chrX	95990001	96000000	FL	2.67145257121254
chrX	96000001	96010000	ΔB+C	-0.0612108527403564
chrX	96000001	96010000	FL	2.57350369994328
chrX	96010001	96020000	ΔB+C	-0.400693936074501
chrX	96010001	96020000	FL	2.84796959317785
chrX	96020001	96030000	ΔB+C	-0.301454900491143
chrX	96020001	96030000	FL	2.83248735597666
chrX	96030001	96040000	ΔB+C	-0.398085990284627
chrX	96030001	96040000	FL	3.25726106207464
chrX	96040001	96050000	ΔB+C	0.0129726986878753
chrX	96040001	96050000	FL	2.99997960679957
chrX	96050001	96060000	ΔB+C	-0.285847867761711
chrX	96050001	96060000	FL	2.99666392429353
chrX	96060001	96070000	ΔB+C	-0.223970010053876
chrX	96060001	96070000	FL	2.49326925900402
chrX	96070001	96080000	FL	3.18587059860652
chrX	96070001	96080000	ΔB+C	0.0907371109684196
chrX	96080001	96090000	FL	2.69259791179535
chrX	96080001	96090000	ΔB+C	0.16691171779591
chrX	96170001	96180000	ΔB+C	-0.0278925171198497
chrX	96170001	96180000	FL	4.10664494536839
chrX	96180001	96190000	ΔB+C	-0.03241605623054
chrX	96180001	96190000	FL	2.90415621376571
chrX	96190001	96200000	FL	3.09812511850254
chrX	96190001	96200000	ΔB+C	-0.0884521392901314
chrX	96200001	96210000	FL	2.94490211158526
chrX	96200001	96210000	ΔB+C	-0.244061979889502
chrX	96210001	96220000	ΔB+C	0.0730416808870717
chrX	96210001	96220000	FL	3.36085902776632
chrX	96220001	96230000	ΔB+C	-0.148386366249517
chrX	96220001	96230000	FL	3.27009230588577
chrX	96870001	96880000	ΔB+C	0.277448599463129
chrX	96870001	96880000	FL	2.53889525701216
chrX	97060001	97070000	FL	2.28258955964925
chrX	97060001	97070000	ΔB+C	-0.0821133427062153
chrX	97390001	97400000	ΔB+C	-0.448640305849972
chrX	97390001	97400000	FL	2.46390791532976
chrX	97400001	97410000	ΔB+C	0.341816252961719
chrX	97400001	97410000	FL	2.88939869028426
chrX	97410001	97420000	ΔB+C	0.163438052768959
chrX	97410001	97420000	FL	2.44747531544539
chrX	97430001	97440000	FL	1.97379758900887
chrX	97430001	97440000	ΔB+C	-0.146451076440967
chrX	98330001	98340000	FL	3.05670929531455
chrX	98330001	98340000	ΔB+C	-0.146955375311758
chrX	98350001	98360000	ΔB+C	0.331016620216333
chrX	98350001	98360000	FL	3.08856679232144
chrX	98370001	98380000	ΔB+C	-0.483363796052628
chrX	98370001	98380000	FL	3.86017208616277
chrX	98380001	98390000	FL	2.95108107168419
chrX	98380001	98390000	ΔB+C	-0.143869617917722
chrX	98510001	98520000	FL	2.50344455325651
chrX	98510001	98520000	ΔB+C	-0.0582735946520517
chrX	98540001	98550000	ΔB+C	0.0759686780891126
chrX	98540001	98550000	FL	2.58184585690677
chrX	98900001	98910000	ΔB+C	-0.100554666585255
chrX	98900001	98910000	FL	2.1003912483583
chrX	98910001	98920000	ΔB+C	0.178413162126683
chrX	98910001	98920000	FL	2.77711195797422
chrX	98920001	98930000	ΔB+C	0.0337605846447728
chrX	98920001	98930000	FL	1.97457112801139
chrX	98950001	98960000	ΔB+C	-0.0609636843051078
chrX	98950001	98960000	FL	2.1265565241448
chrX	98960001	98970000	ΔB+C	0.172176959791558
chrX	98960001	98970000	FL	2.67147306318728
chrX	98970001	98980000	ΔB+C	0.387775518136012
chrX	98970001	98980000	FL	2.56941876822994
chrX	98980001	98990000	ΔB+C	0.22304986513184
chrX	98980001	98990000	FL	2.13061825964364
chrX	98990001	99000000	FL	2.31966212404697
chrX	98990001	99000000	ΔB+C	0.0486373142164657
chrX	99000001	99010000	ΔB+C	0.214031199134926
chrX	99000001	99010000	FL	2.20599448061715
chrX	99010001	99020000	ΔB+C	-0.0381740372980153
chrX	99010001	99020000	FL	2.70578431399265
chrX	99020001	99030000	ΔB+C	-0.0175694005749786
chrX	99020001	99030000	FL	2.43205861920606
chrX	99030001	99040000	FL	2.35419508942447
chrX	99030001	99040000	ΔB+C	0.0420100683048123
chrX	99080001	99090000	ΔB+C	-0.0146433393567575
chrX	99080001	99090000	FL	2.5833120021618
chrX	99090001	99100000	ΔB+C	0.12658986458232
chrX	99090001	99100000	FL	2.63484957581463
chrX	99100001	99110000	ΔB+C	0.0237575816822536
chrX	99100001	99110000	FL	2.57810147465469
chrX	99110001	99120000	ΔB+C	-0.0571232436458172
chrX	99110001	99120000	FL	1.8726010438707
chrX	99120001	99130000	ΔB+C	-0.0123232456790499
chrX	99120001	99130000	FL	1.36283659876956
chrX	99150001	99160000	ΔB+C	-0.40926589306027
chrX	99150001	99160000	FL	0.110038648750705
chrX	99160001	99170000	ΔB+C	-0.234831428261503
chrX	99160001	99170000	FL	1.31329125053228
chrX	99170001	99180000	ΔB+C	-0.374470910587168
chrX	99170001	99180000	FL	1.42757135816439
chrX	99180001	99190000	FL	1.4078635519889
chrX	99180001	99190000	ΔB+C	-0.177144365564934
chrX	99190001	99200000	FL	0.811245628450602
chrX	99190001	99200000	ΔB+C	-0.255903979379531
chrX	99200001	99210000	ΔB+C	-0.12615946648397
chrX	99200001	99210000	FL	0.831677174863981
chrX	99210001	99220000	ΔB+C	-0.203353626399656
chrX	99210001	99220000	FL	0.504546840109255
chrX	99220001	99230000	FL	1.48756795642967
chrX	99220001	99230000	ΔB+C	-0.0115248849771241
chrX	99230001	99240000	FL	1.91579648418657
chrX	99230001	99240000	ΔB+C	0.397199679637347
chrX	99240001	99250000	ΔB+C	0.107042060874112
chrX	99240001	99250000	FL	1.81929036269033
chrX	99250001	99260000	ΔB+C	-0.0979551856356981
chrX	99250001	99260000	FL	2.50688110938299
chrX	99260001	99270000	ΔB+C	0.238994719616131
chrX	99260001	99270000	FL	2.56785113067026
chrX	99270001	99280000	FL	2.29112943488329
chrX	99270001	99280000	ΔB+C	-0.0110429473186951
chrX	99280001	99290000	ΔB+C	0.157061337733148
chrX	99280001	99290000	FL	1.92985127447293
chrX	99290001	99300000	ΔB+C	0.0469779146109063
chrX	99290001	99300000	FL	1.99267752703976
chrX	99300001	99310000	ΔB+C	0.128188307127928
chrX	99300001	99310000	FL	2.66710152761913
chrX	99310001	99320000	FL	2.03661622176616
chrX	99310001	99320000	ΔB+C	-0.192908920961719
chrX	99320001	99330000	FL	1.25266686745714
chrX	99320001	99330000	ΔB+C	0.0396428817195586
chrX	99340001	99350000	ΔB+C	-0.0765274363966004
chrX	99340001	99350000	FL	1.88166051070208
chrX	99350001	99360000	ΔB+C	0.158367582493631
chrX	99350001	99360000	FL	2.02552106116536
chrX	99360001	99370000	FL	2.29542812360544
chrX	99360001	99370000	ΔB+C	-0.0689394065391422
chrX	99370001	99380000	FL	2.39712153117638
chrX	99370001	99380000	ΔB+C	0.150542481219999
chrX	99380001	99390000	ΔB+C	0.0414881738042953
chrX	99380001	99390000	FL	2.42473865391746
chrX	99390001	99400000	FL	1.94909458127071
chrX	99390001	99400000	ΔB+C	0.0191004576520722
chrX	99450001	99460000	FL	0.94813287704831
chrX	99450001	99460000	ΔB+C	-0.133479610548417
chrX	99480001	99490000	FL	2.02603738173653
chrX	99480001	99490000	ΔB+C	-0.0615099504508268
chrX	99490001	99500000	ΔB+C	0.155535803101474
chrX	99490001	99500000	FL	1.93727665755982
chrX	99500001	99510000	FL	1.72637959502386
chrX	99500001	99510000	ΔB+C	-0.101733222416429
chrX	99510001	99520000	FL	0.511178719611313
chrX	99510001	99520000	ΔB+C	-0.272843264780217
chrX	99520001	99530000	FL	0.238454010013276
chrX	99520001	99530000	ΔB+C	-0.264107807323174
chrX	99530001	99540000	ΔB+C	-0.259953509148455
chrX	99530001	99540000	FL	1.49484959298056
chrX	99540001	99550000	FL	1.48119949011082
chrX	99540001	99550000	ΔB+C	-0.0231854820839309
chrX	99560001	99570000	FL	0.52949696854305
chrX	99560001	99570000	ΔB+C	0.0423634285898403
chrX	99570001	99580000	FL	0.52168327493212
chrX	99570001	99580000	ΔB+C	-0.0495834920241816
chrX	99580001	99590000	FL	0.811259705960758
chrX	99580001	99590000	ΔB+C	0.0764812180542477
chrX	99590001	99600000	ΔB+C	0.0786350934624768
chrX	99590001	99600000	FL	0.536982014556446
chrX	99600001	99610000	FL	1.45479319945277
chrX	99600001	99610000	ΔB+C	0.093765626964448
chrX	99610001	99620000	FL	2.16596684649323
chrX	99610001	99620000	ΔB+C	0.136273500336087
chrX	99620001	99630000	FL	2.51227872671384
chrX	99620001	99630000	ΔB+C	0.167433633001804
chrX	99630001	99640000	ΔB+C	0.0142495599135319
chrX	99630001	99640000	FL	2.09657895002407
chrX	99640001	99650000	FL	2.37252634501065
chrX	99640001	99650000	ΔB+C	0.104773558710064
chrX	99650001	99660000	FL	1.41804505113026
chrX	99650001	99660000	ΔB+C	-0.0772926142852459
chrX	99660001	99670000	FL	2.24033034259609
chrX	99660001	99670000	ΔB+C	-0.0384765693729351
chrX	99670001	99680000	ΔB+C	-0.134848290329832
chrX	99670001	99680000	FL	2.47510814893932
chrX	99680001	99690000	FL	2.94262483677527
chrX	99680001	99690000	ΔB+C	0.175456959484558
chrX	99690001	99700000	FL	2.79266695432045
chrX	99690001	99700000	ΔB+C	0.244138423578736
chrX	99700001	99710000	ΔB+C	-0.225993597102909
chrX	99700001	99710000	FL	1.02272505762045
chrX	99710001	99720000	ΔB+C	-0.242578310002495
chrX	99710001	99720000	FL	3.10274291190427
chrX	99720001	99730000	FL	2.55426859131203
chrX	99720001	99730000	ΔB+C	0.0786536614269279
chrX	99730001	99740000	FL	2.73794006247842
[truncated: 1,933 more rows]

## Sheet: Intergenic_H3K27me3
Chr	Start	End	samples	logFC
chrX	35740001	35750000	ΔB+C	0.43967489241399
chrX	35740001	35750000	FL	2.28235207013431
chrX	35750001	35760000	FL	2.13091773190143
chrX	35750001	35760000	ΔB+C	-0.155077408601939
chrX	35760001	35770000	FL	2.49827951903942
chrX	35760001	35770000	ΔB+C	0.0190596655816077
chrX	35770001	35780000	FL	2.18115324029979
chrX	35770001	35780000	ΔB+C	0.241913058787335
chrX	35780001	35790000	ΔB+C	-0.0881093031871704
chrX	35780001	35790000	FL	1.97664803006891
chrX	35790001	35800000	FL	1.95715300406845
chrX	35790001	35800000	ΔB+C	0.336179051385816
chrX	35800001	35810000	FL	1.93098614273323
chrX	35800001	35810000	ΔB+C	-0.0619670802972806
chrX	35810001	35820000	FL	0.870975464653728
chrX	35810001	35820000	ΔB+C	-0.124833213093897
chrX	35830001	35840000	ΔB+C	-0.228619646454511
chrX	35830001	35840000	FL	1.64260189350361
chrX	35840001	35850000	FL	2.87937108804031
chrX	35840001	35850000	ΔB+C	-0.0606412719681352
chrX	35850001	35860000	FL	2.63251246913263
chrX	35850001	35860000	ΔB+C	-0.577333539570821
chrX	35870001	35880000	FL	2.65209510709274
chrX	35870001	35880000	ΔB+C	-0.600208180579287
chrX	36080001	36090000	ΔB+C	-0.196077804566426
chrX	36080001	36090000	FL	4.02067002952421
chrX	36090001	36100000	ΔB+C	-0.109561658175373
chrX	36090001	36100000	FL	3.86479223480235
chrX	36100001	36110000	FL	3.44172951256255
chrX	36100001	36110000	ΔB+C	-0.255738207586982
chrX	36180001	36190000	FL	2.27741105225741
chrX	36180001	36190000	ΔB+C	-0.169476288327481
chrX	36200001	36210000	FL	1.83592104029343
chrX	36200001	36210000	ΔB+C	-0.258028037186331
chrX	36210001	36220000	ΔB+C	-0.478368523463066
chrX	36210001	36220000	FL	2.91096963694707
chrX	36220001	36230000	FL	2.64874355917828
chrX	36220001	36230000	ΔB+C	-0.47592063962247
chrX	36230001	36240000	FL	3.79568446619175
chrX	36230001	36240000	ΔB+C	-0.427114153577966
chrX	36240001	36250000	FL	3.83501148881563
chrX	36240001	36250000	ΔB+C	-0.147510853876547
chrX	36250001	36260000	ΔB+C	-0.370383900649228
chrX	36250001	36260000	FL	3.588672786838
chrX	36260001	36270000	FL	4.45116426322064
chrX	36260001	36270000	ΔB+C	-0.379856707010325
chrX	36270001	36280000	FL	4.40540627998177
chrX	36270001	36280000	ΔB+C	-0.112376953456493
chrX	36280001	36290000	FL	3.95338728946497
chrX	36280001	36290000	ΔB+C	-0.196275147976733
chrX	36290001	36300000	ΔB+C	-0.312232634764728
chrX	36290001	36300000	FL	3.93723027646646
chrX	36300001	36310000	FL	3.05038361750528
chrX	36300001	36310000	ΔB+C	-0.166619113003592
chrX	36310001	36320000	FL	2.48240168329139
chrX	36310001	36320000	ΔB+C	-0.0529296657593346
chrX	36370001	36380000	ΔB+C	0.181720714135614
chrX	36370001	36380000	FL	3.6370327372206
chrX	36380001	36390000	ΔB+C	0.03289058178608
chrX	36380001	36390000	FL	3.5613954345688
chrX	36390001	36400000	ΔB+C	-0.0619475550696101
chrX	36390001	36400000	FL	3.08991017565529
chrX	36400001	36410000	FL	3.59058967826011
chrX	36400001	36410000	ΔB+C	0.00912205652594934
chrX	36410001	36420000	ΔB+C	0.27381360488591
chrX	36410001	36420000	FL	4.00757650573755
chrX	36420001	36430000	ΔB+C	-0.145532261317924
chrX	36420001	36430000	FL	4.0067507943809
chrX	36430001	36440000	ΔB+C	-0.467285825242692
chrX	36430001	36440000	FL	2.73959014260288
chrX	36440001	36450000	FL	2.8947689799604
chrX	36440001	36450000	ΔB+C	0.0445907721410857
chrX	36450001	36460000	ΔB+C	-0.721588954370004
chrX	36450001	36460000	FL	2.3529812393363
chrX	36470001	36480000	ΔB+C	-0.291050419890279
chrX	36470001	36480000	FL	3.21797564882024
chrX	36480001	36490000	ΔB+C	-0.0205320897544273
chrX	36480001	36490000	FL	4.14441669553574
chrX	36490001	36500000	FL	2.84617087890944
chrX	36490001	36500000	ΔB+C	-0.331468585966136
chrX	36500001	36510000	FL	2.62454390243807
chrX	36500001	36510000	ΔB+C	-0.542384686023841
chrX	36510001	36520000	ΔB+C	-0.119689091118759
chrX	36510001	36520000	FL	2.34185424951803
chrX	36520001	36530000	ΔB+C	-0.302706435652431
chrX	36520001	36530000	FL	3.12737250739757
chrX	36530001	36540000	ΔB+C	-0.261611005042813
chrX	36530001	36540000	FL	3.17717947053472
chrX	36540001	36550000	ΔB+C	-0.173898477969057
chrX	36540001	36550000	FL	3.69504998178567
chrX	36550001	36560000	ΔB+C	0.204937504954894
chrX	36550001	36560000	FL	4.42321474934912
chrX	36560001	36570000	ΔB+C	-0.33965093244191
chrX	36560001	36570000	FL	2.76865917679301
chrX	36570001	36580000	ΔB+C	-0.285167931966291
chrX	36570001	36580000	FL	3.68066884886087
chrX	36580001	36590000	ΔB+C	-0.394275701558327
chrX	36580001	36590000	FL	3.41016295939631
chrX	36650001	36660000	ΔB+C	-0.204001140957638
chrX	36650001	36660000	FL	3.39062944019748
chrX	36660001	36670000	ΔB+C	-0.297799126784288
chrX	36660001	36670000	FL	3.91345571888326
chrX	36670001	36680000	ΔB+C	-0.1348875086104
chrX	36670001	36680000	FL	4.02964099379346
chrX	36680001	36690000	ΔB+C	-0.182845605444652
chrX	36680001	36690000	FL	4.39386372816444
chrX	36690001	36700000	FL	4.06230551983911
chrX	36690001	36700000	ΔB+C	-0.361903916846788
chrX	36700001	36710000	ΔB+C	-0.583502166480755
chrX	36700001	36710000	FL	3.47610377122453
chrX	36710001	36720000	ΔB+C	-0.354561103484687
chrX	36710001	36720000	FL	3.90898208880767
chrX	36720001	36730000	ΔB+C	-0.594042809249237
chrX	36720001	36730000	FL	3.14931172049325
chrX	36730001	36740000	ΔB+C	-0.891706222640113
chrX	36730001	36740000	FL	4.30618839901557
chrX	36780001	36790000	ΔB+C	0.117017403871535
chrX	36780001	36790000	FL	5.0086612910879
chrX	37000001	37010000	ΔB+C	-0.517094364729188
chrX	37000001	37010000	FL	3.66578323624891
chrX	37010001	37020000	ΔB+C	-0.170954292707887
chrX	37010001	37020000	FL	3.89960420892121
chrX	37020001	37030000	ΔB+C	-0.311808149050114
chrX	37020001	37030000	FL	2.9961658583696
chrX	37030001	37040000	ΔB+C	-0.345236532340152
chrX	37030001	37040000	FL	3.8632151550771
chrX	37040001	37050000	ΔB+C	-0.393747227842015
chrX	37040001	37050000	FL	0.434331187725278
chrX	37050001	37060000	ΔB+C	-0.498504187290422
chrX	37050001	37060000	FL	0.803999758215795
chrX	37060001	37070000	ΔB+C	-0.538498302932628
chrX	37060001	37070000	FL	3.41882194685256
chrX	37230001	37240000	FL	4.32708725012618
chrX	37230001	37240000	ΔB+C	-0.0176699557662757
chrX	37680001	37690000	FL	2.48374663013012
chrX	37680001	37690000	ΔB+C	-0.0170477377200206
chrX	37690001	37700000	ΔB+C	0.0328487427745381
chrX	37690001	37700000	FL	2.96387363596291
chrX	37810001	37820000	ΔB+C	-0.121856362917807
chrX	37810001	37820000	FL	1.28091270640833
chrX	37850001	37860000	ΔB+C	-0.0926273371092985
chrX	37850001	37860000	FL	3.70782603535015
chrX	37860001	37870000	FL	3.92408956362557
chrX	37860001	37870000	ΔB+C	-0.195962299826504
chrX	37910001	37920000	ΔB+C	-0.50378896747039
chrX	37910001	37920000	FL	2.27796624430988
chrX	37920001	37930000	ΔB+C	0.0975296303115808
chrX	37920001	37930000	FL	3.5753943596592
chrX	37930001	37940000	ΔB+C	0.0247985674052447
chrX	37930001	37940000	FL	4.00781939424586
chrX	37940001	37950000	FL	3.8044596441166
chrX	37940001	37950000	ΔB+C	0.0273678627993727
chrX	37950001	37960000	ΔB+C	0.0314466561284803
chrX	37950001	37960000	FL	5.99214542226248
chrX	37960001	37970000	ΔB+C	0.541476738144763
chrX	37960001	37970000	FL	5.40297947845775
chrX	37970001	37980000	ΔB+C	0.515014526851464
chrX	37970001	37980000	FL	3.81136173680845
chrX	37980001	37990000	FL	4.9229476245401
chrX	37980001	37990000	ΔB+C	-0.018450465889908
chrX	37990001	38000000	FL	4.93429008370778
chrX	37990001	38000000	ΔB+C	-0.0256780250488849
chrX	38000001	38010000	ΔB+C	0.196168700925877
chrX	38000001	38010000	FL	5.99784940996684
chrX	38050001	38060000	ΔB+C	-0.230736028524355
chrX	38050001	38060000	FL	3.27167795296251
chrX	38090001	38100000	ΔB+C	-0.263291132579902
chrX	38090001	38100000	FL	2.00128632388593
chrX	38130001	38140000	ΔB+C	-0.315958297664999
chrX	38130001	38140000	FL	5.62783772177039
chrX	38140001	38150000	ΔB+C	-0.197725635349706
chrX	38140001	38150000	FL	5.56565117255373
chrX	38150001	38160000	ΔB+C	-0.373229058530666
chrX	38150001	38160000	FL	3.89662936755506
chrX	38160001	38170000	ΔB+C	0.0215632649689364
chrX	38160001	38170000	FL	3.1539842704466
chrX	38170001	38180000	ΔB+C	-0.251277845787159
chrX	38170001	38180000	FL	1.5996509827954
chrX	38260001	38270000	ΔB+C	-0.187731212359166
chrX	38260001	38270000	FL	2.56686613862439
chrX	38270001	38280000	ΔB+C	-0.0149736874694291
chrX	38270001	38280000	FL	2.86173094701943
chrX	38280001	38290000	ΔB+C	-0.0567515563411493
chrX	38280001	38290000	FL	3.55367184398795
chrX	38290001	38300000	ΔB+C	-0.153438610973638
chrX	38290001	38300000	FL	3.09200074911312
chrX	38300001	38310000	FL	2.94005239136514
chrX	38300001	38310000	ΔB+C	-0.203644899424262
chrX	38340001	38350000	ΔB+C	-0.191461426959618
chrX	38340001	38350000	FL	3.58098810280385
chrX	38350001	38360000	ΔB+C	-0.2112298642082
chrX	38350001	38360000	FL	3.8185149820688
chrX	38360001	38370000	ΔB+C	-0.392640842097478
chrX	38360001	38370000	FL	2.77163096543302
chrX	38370001	38380000	ΔB+C	-0.338169768978021
chrX	38370001	38380000	FL	2.66067678364644
chrX	38380001	38390000	ΔB+C	-0.174615553056269
chrX	38380001	38390000	FL	3.13697608888094
chrX	38390001	38400000	ΔB+C	0.254685046580206
chrX	38390001	38400000	FL	7.44740494897438
chrX	38460001	38470000	ΔB+C	-0.192581749029557
chrX	38460001	38470000	FL	4.38695580447124
chrX	38480001	38490000	ΔB+C	-0.164445473736671
chrX	38480001	38490000	FL	2.22079442334278
chrX	38490001	38500000	ΔB+C	-0.295233496149275
chrX	38490001	38500000	FL	4.80479324027933
chrX	38500001	38510000	ΔB+C	-0.703953270488995
chrX	38500001	38510000	FL	2.38647811309573
chrX	38510001	38520000	ΔB+C	-0.332424243582711
chrX	38510001	38520000	FL	5.25821261985261
chrX	38520001	38530000	ΔB+C	0.0910337643343648
chrX	38520001	38530000	FL	9.63887596579631
chrX	38620001	38630000	FL	8.23900023743267
chrX	38620001	38630000	ΔB+C	-0.45342165385217
chrX	38640001	38650000	FL	5.49406557020896
chrX	38640001	38650000	ΔB+C	0.0435752727531032
chrX	38650001	38660000	ΔB+C	0.130155812464393
chrX	38650001	38660000	FL	4.15473108485103
chrX	38670001	38680000	ΔB+C	-0.361718038803433
chrX	38670001	38680000	FL	3.44710116243664
chrX	38680001	38690000	ΔB+C	-0.363703208490325
chrX	38680001	38690000	FL	3.22112900015222
chrX	38690001	38700000	FL	3.48495050419927
chrX	38690001	38700000	ΔB+C	-0.297254796161579
chrX	38700001	38710000	ΔB+C	-0.0350032969114119
chrX	38700001	38710000	FL	3.73819291597309
chrX	38720001	38730000	ΔB+C	0.0635180919390639
chrX	38720001	38730000	FL	3.86898568660078
chrX	38730001	38740000	ΔB+C	-0.806200004792276
chrX	38730001	38740000	FL	2.34743827359757
chrX	38740001	38750000	FL	2.25483758841756
chrX	38740001	38750000	ΔB+C	-0.82804441393728
chrX	38750001	38760000	ΔB+C	-0.216060645324545
chrX	38750001	38760000	FL	3.95878267816352
chrX	38760001	38770000	ΔB+C	-0.429464922531481
chrX	38760001	38770000	FL	3.15566028570199
chrX	39010001	39020000	ΔB+C	-0.0189060109935285
chrX	39010001	39020000	FL	2.37119890583308
chrX	39020001	39030000	FL	1.76552737050484
chrX	39020001	39030000	ΔB+C	0.0439127891425376
chrX	39030001	39040000	FL	1.57986877566014
chrX	39030001	39040000	ΔB+C	-0.322181796851958
chrX	39090001	39100000	ΔB+C	-0.406391342598507
chrX	39090001	39100000	FL	1.88963385035792
chrX	39100001	39110000	FL	1.62732613430132
chrX	39100001	39110000	ΔB+C	-0.255384022743877
chrX	39110001	39120000	FL	1.74041695401656
chrX	39110001	39120000	ΔB+C	-0.354878482977506
chrX	39180001	39190000	FL	1.45290368302693
chrX	39180001	39190000	ΔB+C	-0.307574571316356
chrX	39190001	39200000	ΔB+C	-0.243956874307703
chrX	39190001	39200000	FL	1.1219539746964
chrX	39230001	39240000	FL	1.78766687579574
chrX	39230001	39240000	ΔB+C	-0.0115246689980016
chrX	39240001	39250000	FL	1.71898942998509
chrX	39240001	39250000	ΔB+C	0.0394336348132302
chrX	39250001	39260000	FL	1.42208115228319
chrX	39250001	39260000	ΔB+C	-0.160331712900773
chrX	39260001	39270000	ΔB+C	0.0475552611955847
chrX	39260001	39270000	FL	1.76834711689288
chrX	39280001	39290000	FL	1.40598616782496
chrX	39280001	39290000	ΔB+C	-0.271149483205565
chrX	39300001	39310000	FL	1.33328608157475
chrX	39300001	39310000	ΔB+C	-0.0672595848828851
chrX	39370001	39380000	FL	1.93426425453871
chrX	39370001	39380000	ΔB+C	-0.0481287295535653
chrX	39380001	39390000	ΔB+C	-0.177197153094148
chrX	39380001	39390000	FL	1.82535933116842
chrX	39390001	39400000	ΔB+C	-0.0579430150828434
chrX	39390001	39400000	FL	1.66561904499635
chrX	39400001	39410000	FL	2.2288944849801
chrX	39400001	39410000	ΔB+C	-0.178138683210066
chrX	39410001	39420000	FL	1.91216811485299
chrX	39410001	39420000	ΔB+C	-0.13814185206374
chrX	39420001	39430000	FL	1.9606951019868
chrX	39420001	39430000	ΔB+C	-0.274513783005197
chrX	39430001	39440000	ΔB+C	-0.731747616218065
chrX	39430001	39440000	FL	1.00320508086606
chrX	39450001	39460000	FL	1.80742657832957
chrX	39450001	39460000	ΔB+C	0.150116853946654
chrX	39460001	39470000	FL	2.28391118209673
chrX	39460001	39470000	ΔB+C	0.0720506137627073
chrX	39470001	39480000	FL	2.34350970419137
chrX	39470001	39480000	ΔB+C	0.0944852535742937
chrX	39480001	39490000	ΔB+C	0.0230473473434612
chrX	39480001	39490000	FL	1.59205356926815
chrX	39510001	39520000	FL	1.67742023809584
chrX	39510001	39520000	ΔB+C	-0.371988298287906
chrX	39520001	39530000	FL	1.65081674433064
chrX	39520001	39530000	ΔB+C	-0.303367537965034
chrX	39530001	39540000	FL	1.78812661425184
chrX	39530001	39540000	ΔB+C	0.31213529246449
chrX	39540001	39550000	ΔB+C	0.205438999989582
chrX	39540001	39550000	FL	2.1985847654413
chrX	39550001	39560000	FL	2.19227042306442
chrX	39550001	39560000	ΔB+C	-0.146080285855282
chrX	39560001	39570000	FL	1.96675857817431
chrX	39560001	39570000	ΔB+C	0.302627776759173
chrX	39570001	39580000	ΔB+C	-0.202527594527924
chrX	39570001	39580000	FL	1.74005962910122
chrX	39600001	39610000	ΔB+C	0.000298214251531016
chrX	39600001	39610000	FL	1.82279911309055
chrX	39610001	39620000	ΔB+C	-0.461232818695459
chrX	39610001	39620000	FL	1.34548717244072
chrX	39750001	39760000	FL	1.94080020364602
chrX	39750001	39760000	ΔB+C	-0.0518668288373111
chrX	39760001	39770000	ΔB+C	-0.392042005890085
chrX	39760001	39770000	FL	2.57906493908509
chrX	39790001	39800000	ΔB+C	-0.472581167735017
chrX	39790001	39800000	FL	1.28690195478539
chrX	39820001	39830000	ΔB+C	-0.184399556234268
chrX	39820001	39830000	FL	1.38470857555846
chrX	39830001	39840000	FL	1.39380446143775
chrX	39830001	39840000	ΔB+C	-0.0296767234554265
chrX	39870001	39880000	ΔB+C	0.0926942065542763
chrX	39870001	39880000	FL	1.8113694352997
chrX	39920001	39930000	ΔB+C	-0.242195563167068
chrX	39920001	39930000	FL	1.7427862798493
chrX	39940001	39950000	ΔB+C	0.0310271910219754
chrX	39940001	39950000	FL	1.41890517019845
chrX	39950001	39960000	FL	2.05399293838701
chrX	39950001	39960000	ΔB+C	-0.296199940740591
chrX	39960001	39970000	FL	1.95075410612905
chrX	39960001	39970000	ΔB+C	0.0325856906531042
chrX	40040001	40050000	ΔB+C	-0.487521415393087
chrX	40040001	40050000	FL	1.90008935137614
chrX	40050001	40060000	ΔB+C	0.146517705920866
chrX	40050001	40060000	FL	1.58561377392125
chrX	40060001	40070000	ΔB+C	-0.400873263592905
chrX	40060001	40070000	FL	1.53336570615157
chrX	40070001	40080000	ΔB+C	-0.492599815701588
chrX	40070001	40080000	FL	2.52106291151473
chrX	40080001	40090000	ΔB+C	-0.206879414045441
chrX	40080001	40090000	FL	2.57860784071375
chrX	40100001	40110000	ΔB+C	-0.394026915520738
chrX	40100001	40110000	FL	1.65109009855285
chrX	40120001	40130000	ΔB+C	-0.205116035803156
chrX	40120001	40130000	FL	2.09410116105823
chrX	40130001	40140000	ΔB+C	0.244352052551848
chrX	40130001	40140000	FL	2.52902415830461
chrX	40140001	40150000	ΔB+C	-0.1285371577812
chrX	40140001	40150000	FL	1.37270360913111
chrX	40150001	40160000	ΔB+C	-0.34829683217407
chrX	40150001	40160000	FL	2.11823492846453
chrX	40160001	40170000	ΔB+C	-0.278346910926233
chrX	40160001	40170000	FL	1.98108223923002
chrX	40190001	40200000	ΔB+C	-0.393038355779306
chrX	40190001	40200000	FL	1.51099047405086
chrX	40200001	40210000	FL	1.49279397717705
chrX	40200001	40210000	ΔB+C	-0.167541501158563
chrX	40220001	40230000	ΔB+C	-0.077204845127756
chrX	40220001	40230000	FL	1.65303432168845
chrX	40230001	40240000	ΔB+C	-0.309053510359728
chrX	40230001	40240000	FL	2.13933193280449
chrX	40250001	40260000	ΔB+C	-0.339974499798001
chrX	40250001	40260000	FL	1.39496249860424
chrX	40260001	40270000	ΔB+C	-0.00715329314233223
chrX	40260001	40270000	FL	1.60002971018976
chrX	40270001	40280000	ΔB+C	0.102625391303635
chrX	40270001	40280000	FL	2.12501616395746
chrX	40290001	40300000	ΔB+C	-0.327589385109987
chrX	40290001	40300000	FL	0.870446745206186
chrX	40330001	40340000	ΔB+C	-0.227337896740747
chrX	40330001	40340000	FL	1.62421592739949
chrX	40340001	40350000	ΔB+C	-0.343739602325449
chrX	40340001	40350000	FL	1.41423589557789
chrX	40350001	40360000	ΔB+C	0.08613526645422
chrX	40350001	40360000	FL	1.69268832049361
chrX	40380001	40390000	ΔB+C	0.295124704036867
chrX	40380001	40390000	FL	2.51682113013684
chrX	40390001	40400000	ΔB+C	-0.304911431835215
chrX	40390001	40400000	FL	2.19276658808619
chrX	40400001	40410000	ΔB+C	-0.238313193907756
chrX	40400001	40410000	FL	2.6585601831666
chrX	40410001	40420000	FL	2.97543597542321
chrX	40410001	40420000	ΔB+C	-0.278675004707032
chrX	40420001	40430000	FL	2.2845596351095
chrX	40420001	40430000	ΔB+C	-0.0547056495060591
chrX	40430001	40440000	ΔB+C	-0.042211292921749
chrX	40430001	40440000	FL	2.80090962923819
chrX	40440001	40450000	ΔB+C	0.0121147556483639
chrX	40440001	40450000	FL	2.25610128328209
chrX	40450001	40460000	ΔB+C	0.218228621346213
chrX	40450001	40460000	FL	1.90913373111512
chrX	40460001	40470000	FL	1.91435565252027
chrX	40460001	40470000	ΔB+C	0.220742349231105
chrX	40490001	40500000	ΔB+C	0.0492696493715283
chrX	40490001	40500000	FL	1.84031920383605
chrX	40510001	40520000	ΔB+C	-0.126572653413597
chrX	40510001	40520000	FL	2.0280083991803
chrX	40520001	40530000	ΔB+C	-0.0518445392220838
chrX	40520001	40530000	FL	2.43449409539306
chrX	40530001	40540000	FL	2.16841697053022
chrX	40530001	40540000	ΔB+C	-0.0403198824822195
chrX	40540001	40550000	ΔB+C	-0.32162336088016
chrX	40540001	40550000	FL	2.43545503405201
chrX	40550001	40560000	ΔB+C	-0.236070776648144
chrX	40550001	40560000	FL	2.84902787697341
chrX	40560001	40570000	ΔB+C	-0.291430743781137
chrX	40560001	40570000	FL	2.12003717020502
chrX	40570001	40580000	FL	3.23435889263832
chrX	40570001	40580000	ΔB+C	-0.281269010139982
chrX	40580001	40590000	FL	2.95880506087949
chrX	40580001	40590000	ΔB+C	0.03740573550047
chrX	40600001	40610000	ΔB+C	0.0281441231805429
chrX	40600001	40610000	FL	2.34471946478215
chrX	40610001	40620000	ΔB+C	-0.163664741083825
chrX	40610001	40620000	FL	2.12087854669961
chrX	40620001	40630000	ΔB+C	0.00490460375339715
chrX	40620001	40630000	FL	2.49324485287826
chrX	40650001	40660000	ΔB+C	0.160990553246958
chrX	40650001	40660000	FL	1.92959323175273
chrX	40660001	40670000	ΔB+C	-0.152911332693655
chrX	40660001	40670000	FL	2.62606944800446
chrX	40670001	40680000	ΔB+C	0.00325767297139974
chrX	40670001	40680000	FL	2.74530715540828
chrX	40710001	40720000	ΔB+C	0.149457290339322
chrX	40710001	40720000	FL	2.92844018936694
chrX	40720001	40730000	ΔB+C	-0.327364228161937
chrX	40720001	40730000	FL	2.55720055509535
chrX	40730001	40740000	ΔB+C	-0.478347350351464
chrX	40730001	40740000	FL	2.29645918733241
chrX	40740001	40750000	ΔB+C	-0.217670955781499
chrX	40740001	40750000	FL	2.66210295534615
chrX	40760001	40770000	ΔB+C	-0.359684049942583
chrX	40760001	40770000	FL	1.70804641027401
chrX	40780001	40790000	ΔB+C	-0.254921083244117
chrX	40780001	40790000	FL	1.95081971244574
chrX	40790001	40800000	FL	2.01943500310923
chrX	40790001	40800000	ΔB+C	0.0974391666529928
chrX	40800001	40810000	ΔB+C	-0.126096634769404
chrX	40800001	40810000	FL	2.14982260114638
chrX	40810001	40820000	ΔB+C	-0.32493832753414
chrX	40810001	40820000	FL	1.31144494385863
chrX	40820001	40830000	ΔB+C	-0.257848908102349
chrX	40820001	40830000	FL	1.68975585555194
chrX	40840001	40850000	ΔB+C	-0.262512055402737
chrX	40840001	40850000	FL	1.63042197115569
chrX	40850001	40860000	ΔB+C	-0.128920539939435
chrX	40850001	40860000	FL	2.22290829749646
chrX	40870001	40880000	ΔB+C	-0.0233781572954689
chrX	40870001	40880000	FL	2.62541861456371
chrX	40880001	40890000	ΔB+C	-0.222689659986062
chrX	40880001	40890000	FL	2.35419105766803
chrX	40890001	40900000	ΔB+C	-0.0868854230645099
chrX	40890001	40900000	FL	2.54764308745703
chrX	40900001	40910000	ΔB+C	0.157258912121145
chrX	40900001	40910000	FL	2.68664386958807
chrX	40910001	40920000	ΔB+C	-0.118794600360362
chrX	40910001	40920000	FL	2.67970361687263
chrX	40920001	40930000	ΔB+C	0.0826565700826396
chrX	40920001	40930000	FL	2.83132085956448
chrX	40930001	40940000	ΔB+C	-0.220918464103976
chrX	40930001	40940000	FL	2.5256470225615
chrX	40940001	40950000	FL	2.67129862564633
chrX	40940001	40950000	ΔB+C	-0.0909013547368513
chrX	40960001	40970000	FL	2.75616526056954
chrX	40960001	40970000	ΔB+C	-0.680299375091628
chrX	40970001	40980000	ΔB+C	-0.104974423332042
chrX	40970001	40980000	FL	2.05921908836915
chrX	40980001	40990000	ΔB+C	-0.223668839289332
chrX	40980001	40990000	FL	1.76437522236538
chrX	41010001	41020000	ΔB+C	0.119564472489515
chrX	41010001	41020000	FL	2.70053869821115
chrX	41020001	41030000	FL	1.90176332445453
chrX	41020001	41030000	ΔB+C	-0.298700663828105
chrX	41030001	41040000	ΔB+C	-0.0381090841062764
chrX	41030001	41040000	FL	2.69800703078161
chrX	41040001	41050000	ΔB+C	-0.0441713870053822
chrX	41040001	41050000	FL	2.7892277055328
chrX	41050001	41060000	ΔB+C	0.145125622800838
chrX	41050001	41060000	FL	2.77320224814827
chrX	41060001	41070000	FL	2.65243309495693
chrX	41060001	41070000	ΔB+C	0.0406746830059383
chrX	41070001	41080000	ΔB+C	0.215520027768937
chrX	41070001	41080000	FL	2.4344864598921
chrX	41080001	41090000	ΔB+C	-0.264866329913398
chrX	41080001	41090000	FL	2.45714066914998
chrX	41100001	41110000	ΔB+C	0.00880514472699232
chrX	41100001	41110000	FL	1.9767373430296
chrX	41110001	41120000	FL	2.48022546867612
chrX	41110001	41120000	ΔB+C	0.224751211625936
chrX	41130001	41140000	FL	2.50461290021152
chrX	41130001	41140000	ΔB+C	-0.229169296498441
chrX	41140001	41150000	ΔB+C	-0.0380439418489521
chrX	41140001	41150000	FL	2.29081145225069
chrX	41160001	41170000	FL	1.99691743634337
chrX	41160001	41170000	ΔB+C	-0.0721650171066085
chrX	41190001	41200000	FL	2.04311221877625
chrX	41190001	41200000	ΔB+C	-0.305264196913504
chrX	41200001	41210000	FL	2.34350948617735
chrX	41200001	41210000	ΔB+C	0.0441306268805165
chrX	41210001	41220000	ΔB+C	-0.00771518221051996
chrX	41210001	41220000	FL	2.22533310690181
chrX	41220001	41230000	FL	1.63312464347126
chrX	41220001	41230000	ΔB+C	-0.409887994930349
chrX	41240001	41250000	FL	2.71436110054185
chrX	41240001	41250000	ΔB+C	0.126671973254414
chrX	41250001	41260000	FL	2.39735131040071
chrX	41250001	41260000	ΔB+C	-0.232264101250978
chrX	41270001	41280000	ΔB+C	-0.304125680650618
chrX	41270001	41280000	FL	2.7666146614864
chrX	41280001	41290000	FL	2.74945673968709
chrX	41280001	41290000	ΔB+C	-0.427316003064654
chrX	41290001	41300000	FL	3.05515950995616
chrX	41290001	41300000	ΔB+C	0.0527201585078551
chrX	41300001	41310000	FL	2.4488028146179
chrX	41300001	41310000	ΔB+C	-0.343897196957309
chrX	41310001	41320000	ΔB+C	-0.453352130000742
chrX	41310001	41320000	FL	2.80508840980234
chrX	41320001	41330000	ΔB+C	0.0904668250109829
chrX	41320001	41330000	FL	3.19233712345268
chrX	41330001	41340000	FL	4.21975351294669
chrX	41330001	41340000	ΔB+C	-0.21640536959322
chrX	41340001	41350000	FL	3.56855460191239
chrX	41340001	41350000	ΔB+C	-0.261362236003494
chrX	41350001	41360000	FL	4.02554220893342
chrX	41350001	41360000	ΔB+C	-0.198655920545756
chrX	41360001	41370000	ΔB+C	-0.198199177453142
chrX	41360001	41370000	FL	3.58965256559661
chrX	41370001	41380000	FL	3.24125541848971
chrX	41370001	41380000	ΔB+C	0.0865847684668955
chrX	41380001	41390000	FL	3.16608319965667
chrX	41380001	41390000	ΔB+C	-0.0881898725382195
chrX	41710001	41720000	FL	2.24917692751337
chrX	41710001	41720000	ΔB+C	-0.644957390306571
chrX	41730001	41740000	ΔB+C	-0.574039455354848
chrX	41730001	41740000	FL	1.98038508394179
chrX	41750001	41760000	FL	3.2967596543055
chrX	41750001	41760000	ΔB+C	-0.24451631156003
chrX	41760001	41770000	FL	3.11702541402576
chrX	41760001	41770000	ΔB+C	-0.272244723728873
chrX	41920001	41930000	FL	4.56603425857865
chrX	41920001	41930000	ΔB+C	-0.457518022009748
chrX	41930001	41940000	ΔB+C	-0.165471185344154
chrX	41930001	41940000	FL	4.73910219149993
chrX	41940001	41950000	FL	3.2678466378825
chrX	41940001	41950000	ΔB+C	0.000322571600029747
chrX	41950001	41960000	FL	2.48732365920713
chrX	41950001	41960000	ΔB+C	-0.198483016818872
chrX	41960001	41970000	FL	3.67670202939029
chrX	41960001	41970000	ΔB+C	-0.318942673688048
chrX	41970001	41980000	FL	2.84606335757925
chrX	41970001	41980000	ΔB+C	-0.149665520074814
chrX	41980001	41990000	ΔB+C	0.154322475951459
chrX	41980001	41990000	FL	3.49652829366933
chrX	41990001	42000000	FL	3.60705167784527
chrX	41990001	42000000	ΔB+C	-0.224980551095122
chrX	42000001	42010000	FL	4.09911127646635
chrX	42000001	42010000	ΔB+C	-0.360350551988953
chrX	42020001	42030000	FL	3.22268915076288
chrX	42020001	42030000	ΔB+C	-0.0587006084046326
chrX	42030001	42040000	ΔB+C	-0.0418280789828705
chrX	42030001	42040000	FL	3.52185685266667
chrX	42040001	42050000	FL	4.14418351990163
chrX	42040001	42050000	ΔB+C	-0.554034851247457
chrX	42050001	42060000	FL	4.39650042867286
chrX	42050001	42060000	ΔB+C	-0.734831229973876
chrX	42110001	42120000	FL	4.70051485130743
chrX	42110001	42120000	ΔB+C	-0.715309315846713
chrX	42120001	42130000	ΔB+C	-0.51988924477229
chrX	42120001	42130000	FL	3.89853808513002
chrX	42130001	42140000	FL	3.29260114288059
chrX	42130001	42140000	ΔB+C	-0.409795991798561
chrX	42280001	42290000	FL	7.8599806724829
chrX	42280001	42290000	ΔB+C	-0.38900008326262
chrX	42290001	42300000	FL	4.97532138967695
chrX	42290001	42300000	ΔB+C	-0.360788629073962
chrX	42300001	42310000	FL	3.45134461105534
chrX	42300001	42310000	ΔB+C	0.0300699185918624
chrX	42310001	42320000	ΔB+C	-0.167761916470348
chrX	42310001	42320000	FL	3.66076874655867
chrX	42320001	42330000	ΔB+C	-0.485754157237967
chrX	42320001	42330000	FL	3.74771012801037
chrX	42330001	42340000	FL	4.45998114109751
chrX	42330001	42340000	ΔB+C	0.209662464166218
chrX	42370001	42380000	FL	4.72955623212385
chrX	42370001	42380000	ΔB+C	0.279412765171857
chrX	42380001	42390000	ΔB+C	-0.142408568322578
chrX	42380001	42390000	FL	4.9968219090211
chrX	42390001	42400000	ΔB+C	-0.167402541185557
chrX	42390001	42400000	FL	4.24266671756083
chrX	42400001	42410000	FL	4.36630034808363
chrX	42400001	42410000	ΔB+C	-0.30693818876079
chrX	42440001	42450000	FL	5.67393792232315
chrX	42440001	42450000	ΔB+C	0.290220376969601
chrX	42450001	42460000	ΔB+C	-0.0331837012882797
chrX	42450001	42460000	FL	4.15157204796516
chrX	42460001	42470000	ΔB+C	-0.214720751122003
chrX	42460001	42470000	FL	3.85669721055567
chrX	42470001	42480000	FL	4.6202697049594
chrX	42470001	42480000	ΔB+C	-0.0410180055625337
chrX	42480001	42490000	FL	3.43509476992976
chrX	42480001	42490000	ΔB+C	-0.568626687502436
chrX	42490001	42500000	FL	2.9571487571813
chrX	42490001	42500000	ΔB+C	0.0517434772226741
chrX	43280001	43290000	ΔB+C	-0.207100206805767
chrX	43280001	43290000	FL	3.07230723922097
chrX	43290001	43300000	ΔB+C	0.0833299677811528
chrX	43290001	43300000	FL	3.00371761805964
chrX	43300001	43310000	FL	2.47148744464681
chrX	43300001	43310000	ΔB+C	0.286904158482765
chrX	43310001	43320000	FL	3.05863547049574
chrX	43310001	43320000	ΔB+C	-0.117014630380707
chrX	43320001	43330000	ΔB+C	-0.221134058903977
chrX	43320001	43330000	FL	2.43010323587668
chrX	43330001	43340000	ΔB+C	0.0894594595138148
chrX	43330001	43340000	FL	3.34542115921789
chrX	43340001	43350000	FL	3.10479809069981
chrX	43340001	43350000	ΔB+C	0.136652431253814
chrX	43350001	43360000	FL	2.92581948976735
chrX	43350001	43360000	ΔB+C	-0.0186513761990333
chrX	43390001	43400000	ΔB+C	0.811710563529751
chrX	43390001	43400000	FL	3.52409319598312
chrX	43400001	43410000	ΔB+C	0.165871915553772
chrX	43400001	43410000	FL	2.94234964619606
chrX	43410001	43420000	FL	3.43351609760577
chrX	43410001	43420000	ΔB+C	0.390473335156528
chrX	43420001	43430000	FL	1.14699309138824
chrX	43420001	43430000	ΔB+C	0.585845072803052
chrX	43440001	43450000	FL	2.57529491816909
chrX	43440001	43450000	ΔB+C	-0.318230150641278
chrX	43470001	43480000	FL	3.64401156101547
chrX	43470001	43480000	ΔB+C	0.557460227713987
chrX	43510001	43520000	ΔB+C	-0.65460490068318
chrX	43510001	43520000	FL	2.47778356854122
chrX	43520001	43530000	FL	2.45784844574082
chrX	43520001	43530000	ΔB+C	-0.517025510500868
chrX	43530001	43540000	FL	2.53410270565394
chrX	43530001	43540000	ΔB+C	-0.150064664142263
chrX	43540001	43550000	FL	1.98262688388692
chrX	43540001	43550000	ΔB+C	-0.410065707481092
chrX	43550001	43560000	ΔB+C	-0.0763258011890381
chrX	43550001	43560000	FL	2.17540302329566
chrX	43600001	43610000	FL	1.38830404289554
chrX	43600001	43610000	ΔB+C	-0.522314159470219
chrX	43630001	43640000	FL	2.06555899925812
chrX	43630001	43640000	ΔB+C	-0.403192959934949
chrX	43640001	43650000	FL	0.939959171939583
chrX	43640001	43650000	ΔB+C	-0.325713537818823
chrX	43910001	43920000	ΔB+C	-0.25999585012315
chrX	43910001	43920000	FL	1.29534586032285
chrX	43920001	43930000	FL	1.17575768427086
chrX	43920001	43930000	ΔB+C	0.0891332423993867
chrX	44080001	44090000	FL	1.46053128074291
chrX	44080001	44090000	ΔB+C	-0.123908198430452
chrX	44150001	44160000	FL	1.64167035116223
chrX	44150001	44160000	ΔB+C	0.421450554814712
chrX	44220001	44230000	FL	0.584913764534339
chrX	44220001	44230000	ΔB+C	-0.0247662909408749
chrX	44290001	44300000	ΔB+C	0.0953371098474797
chrX	44290001	44300000	FL	1.35689867204786
chrX	44300001	44310000	ΔB+C	0.0774118927165371
chrX	44300001	44310000	FL	1.6347637103413
chrX	44310001	44320000	FL	1.99809521520991
chrX	44310001	44320000	ΔB+C	-0.0712087323729257
chrX	44320001	44330000	FL	1.74448050897852
chrX	44320001	44330000	ΔB+C	0.442187387109578
chrX	44330001	44340000	ΔB+C	-0.108838954308061
chrX	44330001	44340000	FL	1.42800398304876
chrX	44340001	44350000	ΔB+C	0.293049531766749
chrX	44340001	44350000	FL	2.1412755180483
chrX	44350001	44360000	FL	1.31990237740854
chrX	44350001	44360000	ΔB+C	-0.489584217001242
chrX	44450001	44460000	FL	1.25703214859775
chrX	44450001	44460000	ΔB+C	-0.0593770104013448
chrX	44470001	44480000	ΔB+C	-0.0752134811419966
chrX	44470001	44480000	FL	1.25304054884378
chrX	44480001	44490000	ΔB+C	-0.718946509759304
chrX	44480001	44490000	FL	0.499307437346464
chrX	44520001	44530000	FL	1.30457666436412
chrX	44520001	44530000	ΔB+C	-0.21849177655748
chrX	44530001	44540000	FL	1.52780038947901
chrX	44530001	44540000	ΔB+C	-0.250634712582656
chrX	44540001	44550000	FL	1.31522613804611
chrX	44540001	44550000	ΔB+C	-0.0053859545100826
chrX	44550001	44560000	ΔB+C	-0.456207155590857
chrX	44550001	44560000	FL	1.73898397949548
chrX	44580001	44590000	ΔB+C	0.0942032670609532
chrX	44580001	44590000	FL	1.71106755919298
chrX	44600001	44610000	FL	1.11411708506964
chrX	44600001	44610000	ΔB+C	-0.00462674276873005
chrX	44610001	44620000	FL	1.03116807246477
chrX	44610001	44620000	ΔB+C	-0.279961073328646
chrX	44620001	44630000	ΔB+C	0.161871432483987
chrX	44620001	44630000	FL	1.41952180724964
chrX	44630001	44640000	ΔB+C	-0.207650017701791
chrX	44630001	44640000	FL	1.91921590109635
chrX	44640001	44650000	FL	1.90938592095077
chrX	44640001	44650000	ΔB+C	-0.165546073649775
chrX	44680001	44690000	FL	1.45485113221071
chrX	44680001	44690000	ΔB+C	-0.519380359556549
chrX	44700001	44710000	ΔB+C	-0.418961144921569
chrX	44700001	44710000	FL	1.60399882900153
chrX	44750001	44760000	ΔB+C	-0.242132479492292
chrX	44750001	44760000	FL	1.6783811308978
chrX	44760001	44770000	FL	1.4862723632109
chrX	44760001	44770000	ΔB+C	-0.173564344252684
chrX	44770001	44780000	FL	1.65000077586964
chrX	44770001	44780000	ΔB+C	0.0119333860458578
chrX	44830001	44840000	FL	2.9037250649695
chrX	44830001	44840000	ΔB+C	-0.0852753725909974
chrX	44840001	44850000	FL	2.32465996127133
chrX	44840001	44850000	ΔB+C	-0.0353601069715145
chrX	44890001	44900000	ΔB+C	-0.266180503590239
chrX	44890001	44900000	FL	2.51034983278142
chrX	44900001	44910000	FL	1.78216187371481
chrX	44900001	44910000	ΔB+C	-0.259882205093041
chrX	44910001	44920000	FL	2.05337958608935
chrX	44910001	44920000	ΔB+C	-0.194775578767385
chrX	44930001	44940000	FL	2.25217087508103
chrX	44930001	44940000	ΔB+C	-0.232397907321641
chrX	44940001	44950000	ΔB+C	0.185365153096021
chrX	44940001	44950000	FL	2.09848162610281
chrX	44950001	44960000	FL	1.856188919689
chrX	44950001	44960000	ΔB+C	-0.387011692384535
chrX	44960001	44970000	FL	1.98027547421339
chrX	44960001	44970000	ΔB+C	-0.457140725808526
chrX	44970001	44980000	FL	2.58948314075976
chrX	44970001	44980000	ΔB+C	-0.287695684363884
chrX	44980001	44990000	ΔB+C	-0.104957352974817
chrX	44980001	44990000	FL	2.12452977326529
chrX	44990001	45000000	FL	2.10617101591114
chrX	44990001	45000000	ΔB+C	-0.184065540230643
chrX	45020001	45030000	FL	0.710405829785747
chrX	45020001	45030000	ΔB+C	-0.261016190586961
chrX	45040001	45050000	FL	1.4956109735432
chrX	45040001	45050000	ΔB+C	-0.361585674857735
chrX	45060001	45070000	FL	1.69025536447516
chrX	45060001	45070000	ΔB+C	0.0243536858085364
chrX	45070001	45080000	ΔB+C	-0.207137063403088
chrX	45070001	45080000	FL	2.08292167076617
chrX	45080001	45090000	ΔB+C	-0.162720554173911
chrX	45080001	45090000	FL	2.33292817125441
chrX	45090001	45100000	ΔB+C	-0.307810013917262
chrX	45090001	45100000	FL	1.70958597043002
chrX	45120001	45130000	ΔB+C	-0.270997188953744
chrX	45120001	45130000	FL	2.37703166422818
chrX	45140001	45150000	ΔB+C	-0.483228615289625
chrX	45140001	45150000	FL	1.83079710967907
chrX	45160001	45170000	ΔB+C	-0.152890638773568
chrX	45160001	45170000	FL	2.95631122308381
chrX	45170001	45180000	ΔB+C	-0.257641466243331
chrX	45170001	45180000	FL	2.20221309749048
chrX	45180001	45190000	ΔB+C	-0.211962194019354
chrX	45180001	45190000	FL	2.07583378108099
chrX	45190001	45200000	ΔB+C	-0.483564400086156
chrX	45190001	45200000	FL	1.5325367163674
chrX	45200001	45210000	ΔB+C	-0.151271467733207
chrX	45200001	45210000	FL	1.67936787851937
chrX	45260001	45270000	ΔB+C	-0.043577195609872
chrX	45260001	45270000	FL	1.49552269146297
chrX	45270001	45280000	ΔB+C	0.126835821387422
chrX	45270001	45280000	FL	1.76677176402013
chrX	45280001	45290000	FL	2.15026902575897
chrX	45280001	45290000	ΔB+C	0.256142099527566
chrX	45290001	45300000	ΔB+C	-0.260202409927122
chrX	45290001	45300000	FL	1.93166674496373
chrX	45300001	45310000	ΔB+C	-0.0122947033656007
chrX	45300001	45310000	FL	1.66647346108822
chrX	45310001	45320000	ΔB+C	0.230541923214876
chrX	45310001	45320000	FL	2.28278784827685
chrX	45330001	45340000	ΔB+C	-0.16055337278005
chrX	45330001	45340000	FL	1.90973018321274
chrX	45340001	45350000	ΔB+C	-0.459938981089137
chrX	45340001	45350000	FL	1.64851492234092
chrX	45350001	45360000	ΔB+C	-0.0750149405365845
chrX	45350001	45360000	FL	1.99117177362392
chrX	45360001	45370000	ΔB+C	-0.0657673926467604
chrX	45360001	45370000	FL	2.17890149142153
chrX	45380001	45390000	ΔB+C	0.0657847734618541
chrX	45380001	45390000	FL	1.68344727104672
chrX	45390001	45400000	ΔB+C	0.0131606411859249
chrX	45390001	45400000	FL	1.26005907632863
chrX	45400001	45410000	ΔB+C	-0.114544376873888
chrX	45400001	45410000	FL	1.8208175112827
chrX	45410001	45420000	ΔB+C	-0.11735444976056
chrX	45410001	45420000	FL	1.6401049739816
chrX	45420001	45430000	ΔB+C	-0.159094171388805
chrX	45420001	45430000	FL	1.06324158355274
chrX	45430001	45440000	FL	1.26281829767297
chrX	45430001	45440000	ΔB+C	-0.100444181157862
chrX	45500001	45510000	FL	1.43823344008822
chrX	45500001	45510000	ΔB+C	-0.17916012218194
chrX	45510001	45520000	FL	0.78454285282508
chrX	45510001	45520000	ΔB+C	0.0473994327218224
chrX	45540001	45550000	ΔB+C	0.0535745047426653
chrX	45540001	45550000	FL	1.54395961523201
chrX	45550001	45560000	ΔB+C	-0.0220680741714101
chrX	45550001	45560000	FL	1.67965734826414
chrX	45580001	45590000	FL	1.0676393932871
chrX	45580001	45590000	ΔB+C	-0.383734551636029
chrX	45590001	45600000	FL	1.2398389037165
chrX	45590001	45600000	ΔB+C	-0.286575896969421
chrX	45690001	45700000	ΔB+C	-0.0124095747596574
chrX	45690001	45700000	FL	1.28730173288886
chrX	45700001	45710000	ΔB+C	-0.146351254351249
chrX	45700001	45710000	FL	1.31581241566473
chrX	45710001	45720000	FL	1.75550950558473
chrX	45710001	45720000	ΔB+C	-0.254797459487951
chrX	45720001	45730000	FL	2.35996401131452
chrX	45720001	45730000	ΔB+C	0.155197936586283
chrX	45730001	45740000	ΔB+C	-0.182493920060917
chrX	45730001	45740000	FL	2.07195319906243
chrX	45740001	45750000	ΔB+C	-0.184056137921415
chrX	45740001	45750000	FL	2.09309153096143
chrX	45750001	45760000	FL	2.04026165181433
chrX	45750001	45760000	ΔB+C	-0.377013539332188
chrX	45760001	45770000	FL	2.40790672242044
chrX	45760001	45770000	ΔB+C	0.440597537103746
chrX	45770001	45780000	FL	2.50882795967193
chrX	45770001	45780000	ΔB+C	-0.690303765949159
chrX	45780001	45790000	ΔB+C	-0.0260637124254987
chrX	45780001	45790000	FL	1.57324374263379
chrX	45790001	45800000	ΔB+C	-0.256804475501507
chrX	45790001	45800000	FL	1.44490370226622
chrX	45800001	45810000	ΔB+C	-0.194867348985536
chrX	45800001	45810000	FL	1.71404449360475
chrX	45810001	45820000	FL	2.10451797413571
chrX	45810001	45820000	ΔB+C	-0.215362989976732
chrX	45820001	45830000	ΔB+C	-0.496089418991368
chrX	45820001	45830000	FL	1.98343493876255
chrX	45830001	45840000	ΔB+C	-0.306803592609751
chrX	45830001	45840000	FL	1.94141981193553
chrX	45870001	45880000	ΔB+C	0.179674571566997
chrX	45870001	45880000	FL	2.219615627891
chrX	45880001	45890000	FL	2.38857028629683
chrX	45880001	45890000	ΔB+C	-0.290486993022141
chrX	45900001	45910000	ΔB+C	-0.272376972623828
chrX	45900001	45910000	FL	1.69041698175331
chrX	45910001	45920000	ΔB+C	-0.295353620902238
chrX	45910001	45920000	FL	2.02755738334581
chrX	45920001	45930000	ΔB+C	-0.178270263865069
chrX	45920001	45930000	FL	1.60647810638705
chrX	45930001	45940000	FL	1.81568810526885
chrX	45930001	45940000	ΔB+C	-0.305606480952231
chrX	45940001	45950000	FL	2.09130180796588
chrX	45940001	45950000	ΔB+C	-0.492315671408457
chrX	45970001	45980000	ΔB+C	-0.370991512111496
chrX	45970001	45980000	FL	1.77448740442941
chrX	45980001	45990000	ΔB+C	0.138720661015343
chrX	45980001	45990000	FL	1.66421796173494
chrX	45990001	46000000	ΔB+C	-0.209096210700323
chrX	45990001	46000000	FL	1.82134021349278
chrX	46000001	46010000	FL	1.66500278284406
chrX	46000001	46010000	ΔB+C	0.0345867882599146
chrX	46010001	46020000	ΔB+C	-0.426867220584909
chrX	46010001	46020000	FL	1.4553473425662
chrX	46020001	46030000	ΔB+C	-0.000449386083543271
chrX	46020001	46030000	FL	2.19654381625087
chrX	46030001	46040000	ΔB+C	0.0462906317642386
chrX	46030001	46040000	FL	1.9648815473695
chrX	46040001	46050000	FL	2.84763094610379
chrX	46040001	46050000	ΔB+C	0.270671695344404
chrX	46050001	46060000	ΔB+C	-0.448805160726613
chrX	46050001	46060000	FL	1.9522162464889
chrX	46060001	46070000	ΔB+C	0.176943795345189
chrX	46060001	46070000	FL	1.85426313668738
chrX	46070001	46080000	ΔB+C	-0.371255544448528
chrX	46070001	46080000	FL	2.49003637613259
chrX	46080001	46090000	FL	1.73341986043348
chrX	46080001	46090000	ΔB+C	0.14890434822935
chrX	46120001	46130000	FL	1.15435927907983
chrX	46120001	46130000	ΔB+C	-0.182670066619628
chrX	46160001	46170000	FL	1.55919473088269
chrX	46160001	46170000	ΔB+C	-0.279125876343011
chrX	46170001	46180000	ΔB+C	-0.295016202215242
chrX	46170001	46180000	FL	1.765296168682
chrX	46180001	46190000	ΔB+C	-0.616785693065564
chrX	46180001	46190000	FL	1.55175068316153
chrX	46200001	46210000	FL	1.56324313907752
chrX	46200001	46210000	ΔB+C	-0.459430007345983
chrX	46230001	46240000	FL	2.2940060364929
chrX	46230001	46240000	ΔB+C	-0.142010054348306
chrX	46340001	46350000	ΔB+C	0.0264392384062399
chrX	46340001	46350000	FL	1.69028687930272
chrX	46350001	46360000	ΔB+C	-0.134657006627517
chrX	46350001	46360000	FL	1.92009905787894
chrX	46380001	46390000	FL	1.99302056936454
chrX	46380001	46390000	ΔB+C	0.0644493035694437
chrX	46390001	46400000	FL	1.82379689765189
chrX	46390001	46400000	ΔB+C	-0.107741700070279
chrX	46400001	46410000	ΔB+C	-0.0157653592553111
chrX	46400001	46410000	FL	1.73948507445993
chrX	46410001	46420000	ΔB+C	-0.363303980741124
chrX	46410001	46420000	FL	2.32296644667335
chrX	46420001	46430000	FL	2.6008058201613
chrX	46420001	46430000	ΔB+C	-0.4202142484199
chrX	46430001	46440000	FL	2.5904068986027
chrX	46430001	46440000	ΔB+C	0.139350965109511
chrX	46440001	46450000	FL	2.31747576602849
chrX	46440001	46450000	ΔB+C	-0.0513734638852423
chrX	46450001	46460000	ΔB+C	0.211624451876741
chrX	46450001	46460000	FL	1.98336483915653
chrX	46460001	46470000	ΔB+C	0.00654588586848383
chrX	46460001	46470000	FL	2.6431426005696
chrX	46470001	46480000	ΔB+C	-0.109739768117258
chrX	46470001	46480000	FL	2.38246870627004
chrX	46480001	46490000	FL	2.67904494248082
chrX	46480001	46490000	ΔB+C	0.207435384616542
chrX	46490001	46500000	ΔB+C	-0.17499760163765
chrX	46490001	46500000	FL	2.52960790008685
chrX	46500001	46510000	ΔB+C	0.227794216959492
chrX	46500001	46510000	FL	2.55628703244995
chrX	46550001	46560000	ΔB+C	0.220163639166247
chrX	46550001	46560000	FL	2.70301020956211
chrX	46560001	46570000	FL	2.39462507305276
chrX	46560001	46570000	ΔB+C	0.0932801395744608
chrX	46570001	46580000	ΔB+C	-0.00820175421733144
chrX	46570001	46580000	FL	2.57174638125155
chrX	46580001	46590000	ΔB+C	-0.219603770842095
chrX	46580001	46590000	FL	2.96915204303617
chrX	46590001	46600000	ΔB+C	-0.462026842651307
chrX	46590001	46600000	FL	3.34550675378444
chrX	46600001	46610000	FL	3.56918824878196
chrX	46600001	46610000	ΔB+C	-0.501277681349904
chrX	46610001	46620000	FL	2.88133049137816
chrX	46610001	46620000	ΔB+C	-0.29438004530536
chrX	46630001	46640000	ΔB+C	0.124503574676762
chrX	46630001	46640000	FL	3.00335697680256
chrX	46640001	46650000	ΔB+C	0.0415411760633307
chrX	46640001	46650000	FL	2.61202388825131
chrX	46650001	46660000	ΔB+C	0.165817308721415
chrX	46650001	46660000	FL	3.18981223213632
chrX	46680001	46690000	FL	2.24233558508622
chrX	46680001	46690000	ΔB+C	0.184415456735543
chrX	46710001	46720000	ΔB+C	-0.530882850109198
chrX	46710001	46720000	FL	2.20639512588963
chrX	46720001	46730000	ΔB+C	-0.125940191861305
chrX	46720001	46730000	FL	2.54068643750508
chrX	46730001	46740000	ΔB+C	-0.0211825733298991
chrX	46730001	46740000	FL	2.88939147719821
chrX	46740001	46750000	FL	3.95649561451686
chrX	46740001	46750000	ΔB+C	0.135907982539812
chrX	46750001	46760000	ΔB+C	-0.167242531123239
chrX	46750001	46760000	FL	3.02065039384244
chrX	46760001	46770000	ΔB+C	-0.100466671354215
chrX	46760001	46770000	FL	3.04653937089794
chrX	46770001	46780000	ΔB+C	-0.182698679814253
chrX	46770001	46780000	FL	3.54469618115453
chrX	46780001	46790000	FL	2.7936490818597
chrX	46780001	46790000	ΔB+C	0.0435595180026189
chrX	46790001	46800000	FL	3.41995695587717
chrX	46790001	46800000	ΔB+C	-0.392629379649
chrX	46800001	46810000	FL	3.68678962910136
chrX	46800001	46810000	ΔB+C	0.308741589156099
chrX	46810001	46820000	ΔB+C	-0.0684856755938382
chrX	46810001	46820000	FL	2.74954719254743
chrX	46820001	46830000	ΔB+C	-0.565129187748598
chrX	46820001	46830000	FL	2.99876863986017
chrX	46830001	46840000	FL	3.18193231600687
chrX	46830001	46840000	ΔB+C	-0.295201233871781
chrX	46840001	46850000	FL	3.19812747401402
chrX	46840001	46850000	ΔB+C	0.46889518622082
chrX	46850001	46860000	ΔB+C	0.143712172953897
chrX	46850001	46860000	FL	2.99300662714304
chrX	46860001	46870000	ΔB+C	0.41568538726155
chrX	46860001	46870000	FL	2.76149551576361
chrX	46870001	46880000	FL	2.66065706931342
chrX	46870001	46880000	ΔB+C	0.120940545610171
chrX	46880001	46890000	FL	3.10543862541505
chrX	46880001	46890000	ΔB+C	-0.38465253137494
chrX	46890001	46900000	ΔB+C	0.218436012256378
chrX	46890001	46900000	FL	3.32902373450307
chrX	46900001	46910000	ΔB+C	0.12144736990136
chrX	46900001	46910000	FL	3.13444120994553
chrX	46910001	46920000	FL	3.02429266733202
chrX	46910001	46920000	ΔB+C	-0.273057116609569
chrX	46920001	46930000	FL	3.46726592326375
chrX	46920001	46930000	ΔB+C	-0.173879628052721
chrX	46930001	46940000	FL	2.87630342556272
chrX	46930001	46940000	ΔB+C	0.136878736285418
chrX	46940001	46950000	ΔB+C	0.016676347127713
chrX	46940001	46950000	FL	3.02662297558226
chrX	46950001	46960000	ΔB+C	0.013402718404615
chrX	46950001	46960000	FL	3.14428425216994
chrX	46960001	46970000	ΔB+C	-0.224701351714883
chrX	46960001	46970000	FL	2.56065551362878
chrX	46970001	46980000	ΔB+C	-0.823046338737031
chrX	46970001	46980000	FL	2.37617136961041
chrX	46980001	46990000	ΔB+C	-0.209214018241256
chrX	46980001	46990000	FL	2.42127891174444
chrX	46990001	47000000	ΔB+C	0.0426551693176327
chrX	46990001	47000000	FL	2.93813059148227
chrX	47000001	47010000	ΔB+C	0.293045280653025
chrX	47000001	47010000	FL	3.74768665139928
chrX	47010001	47020000	ΔB+C	0.202251181739336
chrX	47010001	47020000	FL	3.27067829026603
chrX	47020001	47030000	ΔB+C	-0.209862775516969
chrX	47020001	47030000	FL	3.53119326023818
chrX	47030001	47040000	ΔB+C	-0.0454571136744915
chrX	47030001	47040000	FL	3.85651195491723
chrX	47040001	47050000	ΔB+C	0.241219356285023
chrX	47040001	47050000	FL	3.15763718036725
chrX	47050001	47060000	ΔB+C	0.0189310828336296
chrX	47050001	47060000	FL	2.79520886476499
chrX	47060001	47070000	FL	2.84357313694035
chrX	47060001	47070000	ΔB+C	-0.308208722291063
chrX	47070001	47080000	ΔB+C	0.247525778244929
chrX	47070001	47080000	FL	3.05674949957632
chrX	47080001	47090000	ΔB+C	-0.411878997008139
chrX	47080001	47090000	FL	3.36876726045452
chrX	47090001	47100000	ΔB+C	-0.36216909340401
chrX	47090001	47100000	FL	3.03602528922999
chrX	47100001	47110000	ΔB+C	-0.0663519779775307
chrX	47100001	47110000	FL	2.63945304399425
chrX	47110001	47120000	ΔB+C	0.0526360706175274
chrX	47110001	47120000	FL	2.63429709800243
chrX	47120001	47130000	ΔB+C	0.0645499353517642
chrX	47120001	47130000	FL	4.07199053012622
chrX	47140001	47150000	ΔB+C	0.579495057121434
chrX	47140001	47150000	FL	2.98049104774353
chrX	47150001	47160000	ΔB+C	-0.429148796848703
chrX	47150001	47160000	FL	3.32165353904826
chrX	47160001	47170000	ΔB+C	0.451799592511583
chrX	47160001	47170000	FL	3.79609896081143
chrX	47170001	47180000	ΔB+C	0.2063030329833
chrX	47170001	47180000	FL	3.05449626195946
chrX	47180001	47190000	ΔB+C	-0.024322513380472
chrX	47180001	47190000	FL	3.83773801126114
chrX	47190001	47200000	ΔB+C	0.0676412268876892
chrX	47190001	47200000	FL	3.97943265163701
chrX	47200001	47210000	FL	3.68487514587147
chrX	47200001	47210000	ΔB+C	-0.429095721017773
chrX	47210001	47220000	FL	4.08461762485287
chrX	47210001	47220000	ΔB+C	-0.143313189302428
chrX	47220001	47230000	FL	3.72192790913118
chrX	47220001	47230000	ΔB+C	-0.107241943440314
chrX	47230001	47240000	ΔB+C	-0.244659251926132
chrX	47230001	47240000	FL	3.82564041535839
chrX	47240001	47250000	ΔB+C	0.144609476712802
chrX	47240001	47250000	FL	3.5880073744595
chrX	47250001	47260000	FL	3.95567463703238
chrX	47250001	47260000	ΔB+C	0.271818637581233
chrX	47260001	47270000	FL	3.8630540819304
chrX	47260001	47270000	ΔB+C	0.0174651501577773
chrX	47270001	47280000	ΔB+C	0.0767915626229065
chrX	47270001	47280000	FL	3.32364204810139
chrX	47280001	47290000	ΔB+C	-0.0793245021801348
chrX	47280001	47290000	FL	3.71588817009985
chrX	47290001	47300000	FL	2.97078548913026
chrX	47290001	47300000	ΔB+C	-0.08367980163656
chrX	47300001	47310000	FL	3.4011585429634
chrX	47300001	47310000	ΔB+C	-0.19800719900166
chrX	47310001	47320000	ΔB+C	0.0989755154702284
chrX	47310001	47320000	FL	3.78994592676488
chrX	47320001	47330000	ΔB+C	-0.531170189393337
chrX	47320001	47330000	FL	2.98520992533127
chrX	47330001	47340000	FL	2.88230733499604
chrX	47330001	47340000	ΔB+C	-0.197341899051648
chrX	47360001	47370000	FL	3.26968580768791
chrX	47360001	47370000	ΔB+C	0.0877899467853456
chrX	47370001	47380000	FL	3.35040897488521
chrX	47370001	47380000	ΔB+C	-0.0372309618970255
chrX	47380001	47390000	ΔB+C	0.127543173312625
chrX	47380001	47390000	FL	3.69640639368861
chrX	47390001	47400000	ΔB+C	0.121839073074441
chrX	47390001	47400000	FL	3.62051566580614
chrX	47400001	47410000	ΔB+C	-0.114554501667534
chrX	47400001	47410000	FL	3.01718353815644
chrX	47430001	47440000	FL	0.767963908368674
chrX	47430001	47440000	ΔB+C	-0.35004591858861
chrX	47450001	47460000	ΔB+C	0.378455019292557
chrX	47450001	47460000	FL	2.86525661803758
chrX	47460001	47470000	ΔB+C	-0.171915166853663
chrX	47460001	47470000	FL	3.5362974920055
chrX	47470001	47480000	ΔB+C	-0.0754133332139189
chrX	47470001	47480000	FL	4.21446447902772
chrX	47480001	47490000	FL	3.41914181684025
chrX	47480001	47490000	ΔB+C	-0.215610570386666
chrX	47490001	47500000	ΔB+C	-0.308443575828938
chrX	47490001	47500000	FL	3.68574233973654
chrX	47500001	47510000	ΔB+C	-0.235998909889617
chrX	47500001	47510000	FL	3.18439566081529
chrX	47510001	47520000	ΔB+C	0.130955788259691
chrX	47510001	47520000	FL	3.66353834430959
chrX	47520001	47530000	FL	4.2340645980455
chrX	47520001	47530000	ΔB+C	0.141362174665039
chrX	47530001	47540000	FL	4.51249573653956
chrX	47530001	47540000	ΔB+C	0.215647499276338
chrX	47540001	47550000	ΔB+C	-0.1471208243094
chrX	47540001	47550000	FL	3.41571172615159
chrX	47550001	47560000	ΔB+C	-0.0792573517456988
chrX	47550001	47560000	FL	3.74668053139772
chrX	47560001	47570000	ΔB+C	0.263192019564052
chrX	47560001	47570000	FL	3.74517047933126
chrX	47570001	47580000	FL	4.60768923483564
chrX	47570001	47580000	ΔB+C	0.28384028205278
chrX	47580001	47590000	ΔB+C	-0.417280707938243
chrX	47580001	47590000	FL	4.36385024809742
chrX	47590001	47600000	ΔB+C	-0.22053989193038
chrX	47590001	47600000	FL	4.35154298485229
chrX	47600001	47610000	ΔB+C	0.101350722207954
chrX	47600001	47610000	FL	4.44278522851889
chrX	47610001	47620000	FL	5.00598667707007
chrX	47610001	47620000	ΔB+C	0.511629167266327
chrX	47620001	47630000	ΔB+C	-0.061898843331545
chrX	47620001	47630000	FL	4.82731542427347
chrX	47630001	47640000	ΔB+C	-0.427330107087949
chrX	47630001	47640000	FL	3.89189580397542
chrX	47640001	47650000	ΔB+C	-0.221383619641352
chrX	47640001	47650000	FL	4.45402688954818
chrX	47650001	47660000	FL	4.04294097294923
chrX	47650001	47660000	ΔB+C	-0.152454700114869
chrX	47660001	47670000	FL	4.98175635416129
chrX	47660001	47670000	ΔB+C	0.029892107685769
chrX	47670001	47680000	FL	4.30927335573459
chrX	47670001	47680000	ΔB+C	-0.0466486634383946
chrX	47680001	47690000	ΔB+C	-0.162664156100447
chrX	47680001	47690000	FL	3.59731503581676
chrX	47690001	47700000	ΔB+C	0.173399054751389
chrX	47690001	47700000	FL	4.13567093956799
chrX	47700001	47710000	FL	3.79237461729718
chrX	47700001	47710000	ΔB+C	0.0858531943165963
chrX	47710001	47720000	FL	4.57165624051307
chrX	47710001	47720000	ΔB+C	0.160145571111139
chrX	47720001	47730000	ΔB+C	0.0415632144778929
chrX	47720001	47730000	FL	5.53153513645696
chrX	47730001	47740000	ΔB+C	0.202189263870441
chrX	47730001	47740000	FL	5.0484289131158
chrX	47740001	47750000	FL	4.73658950139699
chrX	47740001	47750000	ΔB+C	0.343380093612055
chrX	47750001	47760000	FL	4.12301935179952
chrX	47750001	47760000	ΔB+C	-0.110572796513297
chrX	47760001	47770000	ΔB+C	0.145335635035008
chrX	47760001	47770000	FL	4.93094156554647
chrX	47770001	47780000	ΔB+C	-0.0625470713551963
chrX	47770001	47780000	FL	4.9093715149404
chrX	47780001	47790000	FL	4.60370423935028
chrX	47780001	47790000	ΔB+C	0.225372628779972
chrX	47790001	47800000	FL	4.22666231632835
chrX	47790001	47800000	ΔB+C	-0.407806830804066
chrX	47900001	47910000	FL	3.15551412648206
chrX	47900001	47910000	ΔB+C	-0.00561550237419056
chrX	47970001	47980000	ΔB+C	0.0361514933964787
chrX	47970001	47980000	FL	4.67869646331705
chrX	47980001	47990000	ΔB+C	-0.586083297820119
chrX	47980001	47990000	FL	1.2648678762327
chrX	47990001	48000000	ΔB+C	-0.0993782319643186
chrX	47990001	48000000	FL	1.90707655888654
chrX	48000001	48010000	FL	3.3917379598899
chrX	48000001	48010000	ΔB+C	-0.0114428395103349
chrX	48010001	48020000	ΔB+C	0.0376288327237588
chrX	48010001	48020000	FL	1.69477714753314
chrX	48040001	48050000	ΔB+C	-0.484614639137828
chrX	48040001	48050000	FL	1.78614474472351
chrX	48050001	48060000	ΔB+C	-0.0962768761065894
chrX	48050001	48060000	FL	2.11631587769088
chrX	48080001	48090000	FL	2.85412427735227
chrX	48080001	48090000	ΔB+C	0.0860015878034884
chrX	48220001	48230000	ΔB+C	-0.0163720496187764
chrX	48220001	48230000	FL	3.52114695624724
chrX	48290001	48300000	ΔB+C	0.134191025123544
chrX	48290001	48300000	FL	3.64573908996763
chrX	48300001	48310000	ΔB+C	0.0586088868311533
chrX	48300001	48310000	FL	2.55464583857415
chrX	48310001	48320000	FL	1.03380397105524
chrX	48310001	48320000	ΔB+C	0.432869182707171
chrX	48320001	48330000	FL	2.42611652104452
chrX	48320001	48330000	ΔB+C	-0.246171743026742
chrX	48610001	48620000	ΔB+C	-0.659617198473141
chrX	48610001	48620000	FL	2.77367404565509
chrX	48680001	48690000	ΔB+C	-0.523094352613115
chrX	48680001	48690000	FL	4.62852526486264
chrX	48720001	48730000	ΔB+C	-0.143851722148309
chrX	48720001	48730000	FL	4.88985954013226
chrX	48730001	48740000	FL	3.8523714720138
chrX	48730001	48740000	ΔB+C	-0.152164096067742
chrX	48740001	48750000	ΔB+C	-0.296826466124368
chrX	48740001	48750000	FL	3.74621591482668
chrX	48750001	48760000	ΔB+C	-0.86241986808034
chrX	48750001	48760000	FL	3.18726054921965
chrX	48760001	48770000	ΔB+C	-0.426798303217947
chrX	48760001	48770000	FL	3.86418197527749
chrX	48770001	48780000	FL	4.27864572704758
chrX	48770001	48780000	ΔB+C	-0.37686850100476
chrX	48780001	48790000	ΔB+C	-0.253583859042282
chrX	48780001	48790000	FL	4.0242108846445
chrX	48790001	48800000	ΔB+C	-0.365757274326577
chrX	48790001	48800000	FL	3.9803379186965
chrX	48800001	48810000	ΔB+C	-0.0506848661024666
chrX	48800001	48810000	FL	3.07256036140274
chrX	48810001	48820000	FL	3.83115933246911
chrX	48810001	48820000	ΔB+C	-0.139519230339963
chrX	48820001	48830000	FL	4.84899041369456
chrX	48820001	48830000	ΔB+C	-0.0821799016487059
chrX	48830001	48840000	FL	4.20856604443268
chrX	48830001	48840000	ΔB+C	-0.187704691769123
chrX	48880001	48890000	ΔB+C	-0.552680483753416
chrX	48880001	48890000	FL	4.70498152685886
chrX	48890001	48900000	ΔB+C	0.0573009666339679
chrX	48890001	48900000	FL	5.93435394586319
chrX	48900001	48910000	FL	3.55281888456117
chrX	48900001	48910000	ΔB+C	-0.108775534624915
chrX	48910001	48920000	FL	4.15902009843253
chrX	48910001	48920000	ΔB+C	-0.0902842908524932
chrX	48920001	48930000	ΔB+C	-0.371794892572232
chrX	48920001	48930000	FL	3.87815599174678
chrX	48930001	48940000	ΔB+C	-0.129870563688
chrX	48930001	48940000	FL	4.38462479540409
chrX	48940001	48950000	FL	4.44270412910251
chrX	48940001	48950000	ΔB+C	-0.282950719488727
chrX	48950001	48960000	FL	4.36037729962253
chrX	48950001	48960000	ΔB+C	-0.06060537154912
chrX	48970001	48980000	ΔB+C	-0.13208054668557
chrX	48970001	48980000	FL	4.01512575980247
chrX	48980001	48990000	ΔB+C	-0.0949783524254713
chrX	48980001	48990000	FL	4.5660675817623
chrX	48990001	49000000	FL	5.104909282808
chrX	48990001	49000000	ΔB+C	-0.223663499001699
chrX	49300001	49310000	FL	2.67757131110364
chrX	49300001	49310000	ΔB+C	-0.212193853579573
chrX	49310001	49320000	FL	3.92790603120052
chrX	49310001	49320000	ΔB+C	-0.198341418815807
chrX	49320001	49330000	ΔB+C	-0.192318542476093
chrX	49320001	49330000	FL	3.88544038443486
chrX	49330001	49340000	ΔB+C	-0.234809578011192
chrX	49330001	49340000	FL	4.16167793005646
chrX	49340001	49350000	ΔB+C	-0.0933026329555712
chrX	49340001	49350000	FL	3.07767689720319
chrX	49360001	49370000	ΔB+C	-0.349098651421201
chrX	49360001	49370000	FL	4.28690287109573
chrX	49370001	49380000	ΔB+C	-0.463292205916386
chrX	49370001	49380000	FL	2.78020584396613
chrX	49380001	49390000	ΔB+C	-0.0659215892869639
chrX	49380001	49390000	FL	3.24996836109293
chrX	49390001	49400000	ΔB+C	0.245687962078984
chrX	49390001	49400000	FL	3.56602447133134
chrX	49400001	49410000	ΔB+C	0.025784332476885
chrX	49400001	49410000	FL	3.26353318611225
chrX	49410001	49420000	ΔB+C	-0.222186595364072
chrX	49410001	49420000	FL	3.37111317068036
chrX	49430001	49440000	ΔB+C	0.0733311167840336
chrX	49430001	49440000	FL	3.66791276028101
chrX	49440001	49450000	ΔB+C	0.225249778162758
chrX	49440001	49450000	FL	2.82974103625383
chrX	49520001	49530000	ΔB+C	-0.115687176383767
chrX	49520001	49530000	FL	2.24537848629297
chrX	49530001	49540000	FL	2.31283013284151
chrX	49530001	49540000	ΔB+C	0.221525189112852
chrX	49540001	49550000	ΔB+C	0.177788202509061
chrX	49540001	49550000	FL	3.20824588065727
chrX	49550001	49560000	ΔB+C	-0.177959144788295
chrX	49550001	49560000	FL	3.21697716570005
chrX	49570001	49580000	ΔB+C	-0.171521018321659
chrX	49570001	49580000	FL	3.39409102021543
chrX	49580001	49590000	ΔB+C	-0.0132977460860664
chrX	49580001	49590000	FL	3.0314364703942
chrX	49590001	49600000	ΔB+C	-0.477157346959998
chrX	49590001	49600000	FL	3.40973043969974
chrX	49600001	49610000	ΔB+C	-0.133335883040103
chrX	49600001	49610000	FL	2.76097517583579
chrX	49610001	49620000	ΔB+C	-0.409989834629147
chrX	49610001	49620000	FL	2.26117294331091
chrX	49620001	49630000	ΔB+C	0.0882254242585564
chrX	49620001	49630000	FL	3.84420022716946
chrX	49630001	49640000	ΔB+C	-0.0739036209198528
chrX	49630001	49640000	FL	3.05672580830485
chrX	49640001	49650000	ΔB+C	-0.311483432417887
chrX	49640001	49650000	FL	3.47667730121942
chrX	49650001	49660000	ΔB+C	0.000361141136357361
chrX	49650001	49660000	FL	3.62623206103732
chrX	49660001	49670000	ΔB+C	0.0467510928374288
chrX	49660001	49670000	FL	3.37918838333319
chrX	49670001	49680000	FL	2.72643866940613
chrX	49670001	49680000	ΔB+C	-0.345886961194095
chrX	49680001	49690000	FL	1.27733008830592
chrX	49680001	49690000	ΔB+C	-0.413912950498399
chrX	49700001	49710000	FL	2.0604903921508
chrX	49700001	49710000	ΔB+C	-0.0387949327079803
chrX	49720001	49730000	FL	2.88666231309882
chrX	49720001	49730000	ΔB+C	-0.452452643690507
chrX	49730001	49740000	ΔB+C	0.058265736271808
chrX	49730001	49740000	FL	2.86301738755707
chrX	49750001	49760000	FL	3.3716392533922
chrX	49750001	49760000	ΔB+C	-0.00490453644175051
chrX	49760001	49770000	FL	3.15659787250566
chrX	49760001	49770000	ΔB+C	-0.337765350495081
chrX	49770001	49780000	FL	3.24660157320175
chrX	49770001	49780000	ΔB+C	-0.0868674513274405
chrX	49800001	49810000	ΔB+C	-0.228585112082375
chrX	49800001	49810000	FL	1.91241873101561
chrX	49810001	49820000	FL	3.87102819042177
chrX	49810001	49820000	ΔB+C	0.265802017938749
chrX	49820001	49830000	FL	3.55646894846607
chrX	49820001	49830000	ΔB+C	0.0540368492070172
chrX	49830001	49840000	FL	4.13289407844976
chrX	49830001	49840000	ΔB+C	-0.0518441075328214
chrX	49840001	49850000	ΔB+C	-0.130669472620521
chrX	49840001	49850000	FL	3.7882821434
chrX	49850001	49860000	FL	3.67457906734323
chrX	49850001	49860000	ΔB+C	-0.0342869316588405
chrX	49860001	49870000	FL	4.44604927841471
chrX	49860001	49870000	ΔB+C	0.0147541843719784
chrX	49870001	49880000	FL	4.4180834055423
chrX	49870001	49880000	ΔB+C	0.0625592876580555
chrX	49880001	49890000	FL	3.70061397572858
chrX	49880001	49890000	ΔB+C	0.159076688075416
chrX	49890001	49900000	ΔB+C	-0.236657903418768
chrX	49890001	49900000	FL	3.20574388537239
chrX	49900001	49910000	ΔB+C	-0.0583388477701141
chrX	49900001	49910000	FL	3.13864405178414
chrX	49910001	49920000	FL	3.43744631383938
chrX	49910001	49920000	ΔB+C	0.0451386912701769
chrX	49920001	49930000	FL	3.68542048395603
chrX	49920001	49930000	ΔB+C	-0.0638331944931326
chrX	49930001	49940000	ΔB+C	0.0779194497260946
chrX	49930001	49940000	FL	3.32727356638271
chrX	49940001	49950000	ΔB+C	0.455568792527413
chrX	49940001	49950000	FL	2.35650906570583
chrX	49960001	49970000	FL	2.80342479639285
chrX	49960001	49970000	ΔB+C	-0.445179385308621
chrX	49970001	49980000	FL	3.26320477689063
chrX	49970001	49980000	ΔB+C	-0.306526123041683
chrX	49980001	49990000	ΔB+C	0.144989302254669
chrX	49980001	49990000	FL	3.0095078658247
chrX	49990001	50000000	ΔB+C	-0.579777432143755
chrX	49990001	50000000	FL	1.73728908259227
chrX	50010001	50020000	FL	3.33184650578251
chrX	50010001	50020000	ΔB+C	-0.100392791845586
chrX	50020001	50030000	FL	3.27394991059151
chrX	50020001	50030000	ΔB+C	-0.0348915069013884
chrX	50030001	50040000	FL	3.51939353664852
chrX	50030001	50040000	ΔB+C	0.0705144606293901
chrX	50040001	50050000	ΔB+C	-0.0448654817257224
chrX	50040001	50050000	FL	2.45639549549319
chrX	50050001	50060000	ΔB+C	-0.0509485945015678
chrX	50050001	50060000	FL	2.41112738244135
chrX	50070001	50080000	FL	1.67945063711736
chrX	50070001	50080000	ΔB+C	-0.156049498646619
chrX	50090001	50100000	FL	1.93281562733877
chrX	50090001	50100000	ΔB+C	-0.34368171806995
chrX	50100001	50110000	ΔB+C	-0.294601397387866
chrX	50100001	50110000	FL	2.76036388397045
chrX	50110001	50120000	ΔB+C	-0.329202982106096
chrX	50110001	50120000	FL	2.30066742586835
chrX	50120001	50130000	FL	3.33206732700283
chrX	50120001	50130000	ΔB+C	0.000152555159891552
chrX	50130001	50140000	FL	2.43062534292814
chrX	50130001	50140000	ΔB+C	-0.0463399074363884
chrX	50140001	50150000	ΔB+C	-0.0947027000053823
chrX	50140001	50150000	FL	2.53772571792702
chrX	50150001	50160000	ΔB+C	-0.681161128033511
chrX	50150001	50160000	FL	2.09727667100385
chrX	50190001	50200000	FL	2.09275392666776
chrX	50190001	50200000	ΔB+C	-0.256432947928277
chrX	50200001	50210000	FL	2.20792734743495
chrX	50200001	50210000	ΔB+C	-0.405055833083978
chrX	50220001	50230000	FL	1.70139811782621
chrX	50220001	50230000	ΔB+C	-0.226380722634941
chrX	50230001	50240000	FL	2.16206913219053
chrX	50230001	50240000	ΔB+C	-0.132271748011909
chrX	50250001	50260000	ΔB+C	-0.0360395653250254
chrX	50250001	50260000	FL	2.41485754127527
chrX	50260001	50270000	FL	2.82331152574311
chrX	50260001	50270000	ΔB+C	-0.315830415164399
chrX	50270001	50280000	FL	2.6574543378861
chrX	50270001	50280000	ΔB+C	-0.114130755383913
chrX	50280001	50290000	FL	2.90381108202276
chrX	50280001	50290000	ΔB+C	0.184530071643572
chrX	50290001	50300000	ΔB+C	0.205874950891066
chrX	50290001	50300000	FL	2.81464982503195
chrX	50300001	50310000	FL	3.03124258496102
chrX	50300001	50310000	ΔB+C	-0.0835301928176297
chrX	50310001	50320000	FL	2.48062169590714
chrX	50310001	50320000	ΔB+C	-0.0140465404874804
chrX	50320001	50330000	FL	3.42043967601498
chrX	50320001	50330000	ΔB+C	-0.121302126966028
chrX	50330001	50340000	ΔB+C	0.0064981138384593
chrX	50330001	50340000	FL	2.46805348061394
chrX	50350001	50360000	FL	2.5559035149136
chrX	50350001	50360000	ΔB+C	-0.222883653433249
chrX	50360001	50370000	FL	2.04943978570501
chrX	50360001	50370000	ΔB+C	-0.131191422338471
chrX	50370001	50380000	FL	1.56797306928139
chrX	50370001	50380000	ΔB+C	0.655694792195784
chrX	50420001	50430000	FL	2.03852364065405
chrX	50420001	50430000	ΔB+C	-0.16873563874135
chrX	50430001	50440000	ΔB+C	0.307056946948214
chrX	50430001	50440000	FL	2.46922206387871
chrX	50440001	50450000	ΔB+C	0.678812242642253
chrX	50440001	50450000	FL	2.48096120765983
chrX	50470001	50480000	FL	2.17081956870784
chrX	50470001	50480000	ΔB+C	-0.115512220160273
chrX	50480001	50490000	FL	2.56443271659454
chrX	50480001	50490000	ΔB+C	0.0640172424131194
chrX	50490001	50500000	ΔB+C	-0.128456705535192
chrX	50490001	50500000	FL	2.44140388067198
chrX	50500001	50510000	ΔB+C	0.124034139675094
chrX	50500001	50510000	FL	1.68083820965254
chrX	50520001	50530000	FL	1.21214002268865
chrX	50520001	50530000	ΔB+C	-0.387272782079754
chrX	50640001	50650000	FL	3.57112750697143
chrX	50640001	50650000	ΔB+C	-0.521751936626687
chrX	50650001	50660000	ΔB+C	-0.509284720241456
chrX	50650001	50660000	FL	3.45220141571709
chrX	50660001	50670000	ΔB+C	-0.466082650104071
chrX	50660001	50670000	FL	3.72112399682025
chrX	50670001	50680000	FL	3.02374611045498
chrX	50670001	50680000	ΔB+C	-0.577067938307836
chrX	50680001	50690000	FL	5.2045467121434
chrX	50680001	50690000	ΔB+C	-0.512489749600213
chrX	50690001	50700000	FL	4.5593945415382
chrX	50690001	50700000	ΔB+C	-0.269925186169763
chrX	50700001	50710000	ΔB+C	-0.0886200592778058
chrX	50700001	50710000	FL	4.51198265805991
chrX	50710001	50720000	ΔB+C	-0.040128841828397
chrX	50710001	50720000	FL	4.49652062128204
chrX	50720001	50730000	FL	4.18249401976034
chrX	50720001	50730000	ΔB+C	-0.431610107252481
chrX	50730001	50740000	FL	3.72442203143729
chrX	50730001	50740000	ΔB+C	-0.504740949967294
chrX	50750001	50760000	ΔB+C	-0.441100898680836
chrX	50750001	50760000	FL	4.05800398494946
chrX	50760001	50770000	ΔB+C	-0.373793875339266
chrX	50760001	50770000	FL	3.22230321098525
chrX	50770001	50780000	FL	4.31617085116095
chrX	50770001	50780000	ΔB+C	-0.371447777247485
chrX	50780001	50790000	FL	4.39832555537649
chrX	50780001	50790000	ΔB+C	-0.212031316487023
chrX	50790001	50800000	ΔB+C	-0.10403179460871
chrX	50790001	50800000	FL	4.80826587273323
chrX	50800001	50810000	ΔB+C	0.0197260757112091
chrX	50800001	50810000	FL	4.01525000533111
chrX	50820001	50830000	FL	4.10552051457558
chrX	50820001	50830000	ΔB+C	-0.347889835992586
chrX	50950001	50960000	FL	5.18006942945925
chrX	50950001	50960000	ΔB+C	-0.261982138049992
chrX	50970001	50980000	FL	3.91239768181812
chrX	50970001	50980000	ΔB+C	-0.590075656311012
chrX	50980001	50990000	FL	3.55321872875418
chrX	50980001	50990000	ΔB+C	-0.366352410806409
chrX	50990001	51000000	ΔB+C	-0.748689772882573
chrX	50990001	51000000	FL	4.51573054975067
chrX	51030001	51040000	FL	0.485305132917796
chrX	51030001	51040000	ΔB+C	-0.619370820084811
chrX	51040001	51050000	FL	1.91693144940278
chrX	51040001	51050000	ΔB+C	-0.733749924494021
chrX	51050001	51060000	FL	3.22958417553856
chrX	51050001	51060000	ΔB+C	-0.493759169978591
chrX	51060001	51070000	ΔB+C	-0.591348852089801
chrX	51060001	51070000	FL	2.97587534608965
chrX	51070001	51080000	FL	3.84176404482115
chrX	51070001	51080000	ΔB+C	-0.391060462812817
chrX	51080001	51090000	FL	3.96285000000056
chrX	51080001	51090000	ΔB+C	-0.386456496337528
chrX	51090001	51100000	FL	4.77141488991261
chrX	51090001	51100000	ΔB+C	0.0410956178634984
chrX	51100001	51110000	ΔB+C	-0.241223907879611
chrX	51100001	51110000	FL	4.20445357513919
chrX	51210001	51220000	FL	2.75876610643468
chrX	51210001	51220000	ΔB+C	-0.53605180785067
chrX	51220001	51230000	FL	3.38692354389872
chrX	51220001	51230000	ΔB+C	-0.310053063933636
chrX	51230001	51240000	FL	4.35786319414919
chrX	51230001	51240000	ΔB+C	-0.394236193387139
chrX	51240001	51250000	FL	3.83497851236775
chrX	51240001	51250000	ΔB+C	-0.611453960945336
chrX	51250001	51260000	ΔB+C	-0.161261074053365
chrX	51250001	51260000	FL	3.50299033153472
chrX	51260001	51270000	ΔB+C	-0.637356669526176
chrX	51260001	51270000	FL	3.44591959442358
chrX	51270001	51280000	ΔB+C	-0.561144331908866
chrX	51270001	51280000	FL	3.62197172448119
chrX	51280001	51290000	ΔB+C	-0.0904963768010728
chrX	51280001	51290000	FL	3.79200473114747
chrX	51290001	51300000	ΔB+C	-0.496124206212977
chrX	51290001	51300000	FL	3.57287940977589
chrX	51300001	51310000	ΔB+C	-0.181791041196891
chrX	51300001	51310000	FL	4.20940530620308
chrX	51310001	51320000	ΔB+C	-0.191694352424423
chrX	51310001	51320000	FL	4.46405511936156
chrX	51320001	51330000	ΔB+C	0.342631103885363
chrX	51320001	51330000	FL	5.23228162841133
chrX	51330001	51340000	ΔB+C	-0.527015578178484
chrX	51330001	51340000	FL	4.54882140903327
chrX	51340001	51350000	ΔB+C	-0.557316043360266
chrX	51340001	51350000	FL	4.12498635468121
chrX	51350001	51360000	ΔB+C	-0.493722425593452
chrX	51350001	51360000	FL	4.50129920783521
chrX	51360001	51370000	ΔB+C	-0.257702726164806
chrX	51360001	51370000	FL	4.43372493761883
chrX	51370001	51380000	FL	3.31310323614918
chrX	51370001	51380000	ΔB+C	-0.439764336487403
chrX	51690001	51700000	ΔB+C	0.116716623384802
chrX	51690001	51700000	FL	2.34006881019697
chrX	51700001	51710000	ΔB+C	-0.0139998409235281
chrX	51700001	51710000	FL	2.98093114959084
chrX	51710001	51720000	ΔB+C	-0.636126481480907
chrX	51710001	51720000	FL	3.05477239533746
chrX	51720001	51730000	ΔB+C	-0.504316709868244
chrX	51720001	51730000	FL	2.67130841473548
chrX	51740001	51750000	ΔB+C	-0.482937250143162
chrX	51740001	51750000	FL	3.97653833327804
chrX	51810001	51820000	ΔB+C	-0.639273541236221
chrX	51810001	51820000	FL	3.74572147951173
chrX	51820001	51830000	ΔB+C	-0.680467313566966
chrX	51820001	51830000	FL	3.58595027723332
chrX	51830001	51840000	ΔB+C	-0.565781672872951
chrX	51830001	51840000	FL	3.27407157986321
chrX	51840001	51850000	ΔB+C	-0.396241228645321
chrX	51840001	51850000	FL	3.89567538006465
chrX	51850001	51860000	ΔB+C	-0.461615165014832
chrX	51850001	51860000	FL	3.09379306922596
chrX	51860001	51870000	ΔB+C	-0.303172968391472
chrX	51860001	51870000	FL	2.91400135784692
chrX	51870001	51880000	ΔB+C	-0.46757102330112
chrX	51870001	51880000	FL	4.49473763933542
chrX	51880001	51890000	FL	3.70961285610777
chrX	51880001	51890000	ΔB+C	-0.268327988262249
chrX	51900001	51910000	FL	3.53248349937544
chrX	51900001	51910000	ΔB+C	-0.157969790180751
chrX	51910001	51920000	FL	2.92538705766022
chrX	51910001	51920000	ΔB+C	-0.322262161320516
chrX	51930001	51940000	ΔB+C	0.041489810179776
chrX	51930001	51940000	FL	3.83875852986278
chrX	51940001	51950000	ΔB+C	-0.365900201256928
chrX	51940001	51950000	FL	3.8730977519899
chrX	51950001	51960000	FL	4.13183410883579
chrX	51950001	51960000	ΔB+C	-0.283469199998805
chrX	51980001	51990000	FL	3.51228017574777
chrX	51980001	51990000	ΔB+C	-0.212909390343098
chrX	52000001	52010000	ΔB+C	-0.67965826982972
chrX	52000001	52010000	FL	3.16061490412054
chrX	52030001	52040000	ΔB+C	-0.952700610001401
chrX	52030001	52040000	FL	3.80965418546512
chrX	52040001	52050000	FL	4.69693124820421
chrX	52040001	52050000	ΔB+C	-0.371048816734576
chrX	52170001	52180000	FL	3.7956043835026
chrX	52170001	52180000	ΔB+C	0.28493808854235
chrX	52210001	52220000	ΔB+C	-0.368462771025589
chrX	52210001	52220000	FL	4.17335073595024
chrX	52220001	52230000	ΔB+C	-0.810967721851595
chrX	52220001	52230000	FL	3.63982656930646
chrX	52230001	52240000	FL	4.0182976228332
chrX	52230001	52240000	ΔB+C	-0.711455230982493
chrX	52240001	52250000	FL	4.60155807352352
chrX	52240001	52250000	ΔB+C	-0.456407176802206
chrX	52250001	52260000	FL	4.33188560509654
chrX	52250001	52260000	ΔB+C	-0.739619934626649
chrX	52260001	52270000	ΔB+C	-0.244118084773076
chrX	52260001	52270000	FL	4.38094529129532
chrX	52660001	52670000	ΔB+C	-0.63176843500724
chrX	52660001	52670000	FL	3.19951760424721
chrX	52680001	52690000	ΔB+C	-0.408184856327501
chrX	52680001	52690000	FL	4.02198410228131
chrX	52690001	52700000	FL	3.77234822759674
chrX	52690001	52700000	ΔB+C	-0.600655503845533
chrX	52700001	52710000	ΔB+C	-0.62260721159075
chrX	52700001	52710000	FL	4.2341896523442
chrX	52710001	52720000	ΔB+C	-0.267742735580702
chrX	52710001	52720000	FL	4.37230175113237
chrX	52720001	52730000	ΔB+C	-0.294155309189974
chrX	52720001	52730000	FL	4.38987591511735
chrX	52730001	52740000	FL	6.31050327023863
chrX	52730001	52740000	ΔB+C	0.402138981233383
chrX	52770001	52780000	ΔB+C	0.564685140665054
chrX	52770001	52780000	FL	5.3052122318526
chrX	52800001	52810000	ΔB+C	-0.348001853893738
chrX	52800001	52810000	FL	4.92942459009656
chrX	52810001	52820000	ΔB+C	-0.231932899265407
chrX	52810001	52820000	FL	3.12654316884201
chrX	52820001	52830000	FL	4.61513077263346
chrX	52820001	52830000	ΔB+C	0.0835350143759208
chrX	52830001	52840000	FL	5.00399075121875
chrX	52830001	52840000	ΔB+C	-0.329157777156514
chrX	52840001	52850000	ΔB+C	-0.604696376244506
chrX	52840001	52850000	FL	3.729922693924
chrX	52850001	52860000	ΔB+C	-0.277140689674716
chrX	52850001	52860000	FL	4.04403454354128
chrX	52860001	52870000	ΔB+C	-0.327257397052138
chrX	52860001	52870000	FL	2.67939613362866
chrX	52870001	52880000	FL	3.80426116030508
chrX	52870001	52880000	ΔB+C	-0.389385947984316
chrX	52880001	52890000	ΔB+C	-0.536065074017025
chrX	52880001	52890000	FL	2.41073524508672
chrX	52890001	52900000	ΔB+C	-0.599177951282817
chrX	52890001	52900000	FL	1.83982156675993
chrX	52900001	52910000	ΔB+C	-0.516024263577149
chrX	52900001	52910000	FL	1.98139682253733
chrX	52970001	52980000	FL	4.0680683499675
chrX	52970001	52980000	ΔB+C	-0.417904584578877
chrX	53030001	53040000	ΔB+C	-0.483052367862179
chrX	53030001	53040000	FL	4.33335827181483
chrX	53060001	53070000	ΔB+C	-0.25617094358486
chrX	53060001	53070000	FL	0.939861979578315
chrX	53120001	53130000	ΔB+C	-0.100863615127358
chrX	53120001	53130000	FL	5.01104195644191
chrX	53130001	53140000	FL	4.91708212899553
chrX	53130001	53140000	ΔB+C	-0.249680264761936
chrX	53140001	53150000	FL	4.52945515029886
chrX	53140001	53150000	ΔB+C	-0.300646003101771
chrX	53150001	53160000	FL	4.61915468357001
chrX	53150001	53160000	ΔB+C	-0.167255661007412
chrX	53160001	53170000	ΔB+C	-0.336538999782029
chrX	53160001	53170000	FL	4.32673970078587
chrX	53170001	53180000	ΔB+C	-0.646247579899981
chrX	53170001	53180000	FL	4.87634988160139
chrX	53180001	53190000	FL	5.01553163999191
chrX	53180001	53190000	ΔB+C	-0.157998288039706
chrX	53190001	53200000	FL	5.37951658138836
chrX	53190001	53200000	ΔB+C	-0.094574099069766
chrX	53200001	53210000	ΔB+C	-0.298557489903844
chrX	53200001	53210000	FL	4.31453839365441
chrX	53210001	53220000	ΔB+C	0.0670541910479862
chrX	53210001	53220000	FL	4.96706398573872
chrX	53220001	53230000	FL	4.90215059666684
chrX	53220001	53230000	ΔB+C	-0.441055407871774
chrX	53230001	53240000	FL	3.70848365597314
chrX	53230001	53240000	ΔB+C	0.0526433353611186
chrX	53310001	53320000	ΔB+C	-0.258450409053985
chrX	53310001	53320000	FL	4.6718432692623
chrX	53320001	53330000	ΔB+C	-0.0340409443400259
chrX	53320001	53330000	FL	5.03242940484477
chrX	53330001	53340000	FL	5.08426137211574
chrX	53330001	53340000	ΔB+C	-0.298857139267188
chrX	53380001	53390000	FL	5.00673825871711
chrX	53380001	53390000	ΔB+C	-0.0994708754559831
chrX	53390001	53400000	FL	4.77209014352395
chrX	53390001	53400000	ΔB+C	-0.0695713627444847
chrX	53400001	53410000	ΔB+C	-0.16609302731004
chrX	53400001	53410000	FL	4.40869154272248
chrX	53410001	53420000	ΔB+C	-0.124824857544722
chrX	53410001	53420000	FL	4.36180610092427
chrX	53420001	53430000	ΔB+C	-0.245390188396292
chrX	53420001	53430000	FL	4.03182848766707
chrX	53450001	53460000	FL	4.56831468412435
chrX	53450001	53460000	ΔB+C	0.11098906373096
chrX	53460001	53470000	ΔB+C	-0.593443137554059
chrX	53460001	53470000	FL	2.59269664920967
chrX	53470001	53480000	ΔB+C	-0.759886282707659
chrX	53470001	53480000	FL	-0.152609477559789
chrX	53570001	53580000	ΔB+C	-0.462912774319974
chrX	53570001	53580000	FL	3.05757400091471
chrX	53580001	53590000	FL	4.76894242646656
chrX	53580001	53590000	ΔB+C	-0.324919488760024
chrX	53590001	53600000	ΔB+C	0.0214395261280778
chrX	53590001	53600000	FL	4.2725371326752
chrX	53600001	53610000	ΔB+C	0.542519481338193
chrX	53600001	53610000	FL	2.31328479249476
chrX	53610001	53620000	ΔB+C	-0.052397050483738
chrX	53610001	53620000	FL	3.84245490286003
chrX	53620001	53630000	FL	3.68082406257917
chrX	53620001	53630000	ΔB+C	-0.421426264433733
chrX	53630001	53640000	FL	3.35855374243932
chrX	53630001	53640000	ΔB+C	0.0745475426061108
chrX	53640001	53650000	ΔB+C	-0.0150831454892725
chrX	53640001	53650000	FL	3.20371204620518
chrX	53650001	53660000	ΔB+C	0.00379655520973494
chrX	53650001	53660000	FL	3.63882110791884
chrX	53760001	53770000	ΔB+C	-0.348188844375151
chrX	53760001	53770000	FL	1.61952691418549
chrX	53820001	53830000	FL	3.13619133813857
chrX	53820001	53830000	ΔB+C	0.469649090913254
chrX	53830001	53840000	ΔB+C	0.0291060530350291
chrX	53830001	53840000	FL	3.14467652864164
chrX	53840001	53850000	ΔB+C	-0.136324122906479
chrX	53840001	53850000	FL	2.92699002917389
chrX	53870001	53880000	ΔB+C	0.276585891769538
chrX	53870001	53880000	FL	2.35364958678363
chrX	53880001	53890000	FL	0.272658013072654
chrX	53880001	53890000	ΔB+C	-0.178838946284297
chrX	53920001	53930000	ΔB+C	-0.0266054965933685
chrX	53920001	53930000	FL	1.64804640926578
chrX	53950001	53960000	ΔB+C	0.0914745867921873
chrX	53950001	53960000	FL	0.974135217340562
chrX	53960001	53970000	ΔB+C	-0.205325253910069
chrX	53960001	53970000	FL	0.839895764788644
chrX	53970001	53980000	FL	-0.0910579032401019
chrX	53970001	53980000	ΔB+C	-0.0634104495179757
chrX	53980001	53990000	FL	0.650907943051055
chrX	53980001	53990000	ΔB+C	0.110449648016189
chrX	55870001	55880000	FL	1.16900069098459
chrX	55870001	55880000	ΔB+C	0.0255215072677012
chrX	55940001	55950000	ΔB+C	0.259255669374514
chrX	55940001	55950000	FL	1.23938157528574
chrX	55950001	55960000	ΔB+C	0.403460571716121
chrX	55950001	55960000	FL	1.98097365898273
chrX	56160001	56170000	FL	1.91382366117678
chrX	56160001	56170000	ΔB+C	-0.0848737155456955
chrX	56250001	56260000	FL	1.58492130592828
chrX	56250001	56260000	ΔB+C	-0.141606376978014
chrX	56260001	56270000	ΔB+C	-0.220793111913342
chrX	56260001	56270000	FL	2.10908285047948
chrX	56270001	56280000	ΔB+C	0.0964222167431358
chrX	56270001	56280000	FL	2.85437124739883
chrX	56290001	56300000	FL	2.58290347255325
chrX	56290001	56300000	ΔB+C	0.274810826328257
chrX	56300001	56310000	FL	3.54661282660461
chrX	56300001	56310000	ΔB+C	-0.175698681520899
chrX	56330001	56340000	ΔB+C	-0.0617400293711777
chrX	56330001	56340000	FL	3.38527617441597
chrX	56380001	56390000	ΔB+C	0.143809849261979
chrX	56380001	56390000	FL	2.7904330484482
chrX	56390001	56400000	FL	3.20380365882172
chrX	56390001	56400000	ΔB+C	-0.439452773999937
chrX	56400001	56410000	FL	3.76521327374213
chrX	56400001	56410000	ΔB+C	0.302948816466785
chrX	56410001	56420000	FL	3.0571762425378
chrX	56410001	56420000	ΔB+C	-0.160039150619365
chrX	56420001	56430000	ΔB+C	0.04741352177564
chrX	56420001	56430000	FL	3.20753146074073
chrX	56430001	56440000	ΔB+C	-0.412668229740685
chrX	56430001	56440000	FL	3.24737607251104
chrX	56440001	56450000	ΔB+C	-0.0783981467364947
chrX	56440001	56450000	FL	2.55125349114872
chrX	56510001	56520000	ΔB+C	-0.0331488415427867
chrX	56510001	56520000	FL	5.03041951648575
chrX	56520001	56530000	ΔB+C	-0.160277434159719
chrX	56520001	56530000	FL	4.59482844135101
chrX	56530001	56540000	ΔB+C	0.1692394025749
chrX	56530001	56540000	FL	4.25119226454144
chrX	56560001	56570000	ΔB+C	-0.306686625490529
chrX	56560001	56570000	FL	4.91230289073016
chrX	56570001	56580000	ΔB+C	0.0646033696700843
chrX	56570001	56580000	FL	6.60851223860689
chrX	56670001	56680000	ΔB+C	-0.110230162251945
chrX	56670001	56680000	FL	4.82987393780727
chrX	56680001	56690000	ΔB+C	-0.391242441081882
chrX	56680001	56690000	FL	4.24903861677048
chrX	56690001	56700000	ΔB+C	-0.215495445322607
chrX	56690001	56700000	FL	5.01180858410029
chrX	56700001	56710000	ΔB+C	-0.394975679661329
chrX	56700001	56710000	FL	3.7186609697554
chrX	56710001	56720000	FL	4.08679755335031
chrX	56710001	56720000	ΔB+C	-0.287679373975083
chrX	56840001	56850000	ΔB+C	0.114327339324649
chrX	56840001	56850000	FL	3.71111255851341
chrX	56850001	56860000	ΔB+C	-0.128336873199427
chrX	56850001	56860000	FL	4.20029922390415
chrX	56860001	56870000	ΔB+C	-0.115252199952143
chrX	56860001	56870000	FL	3.43840931917707
chrX	56870001	56880000	ΔB+C	-0.579008771154741
chrX	56870001	56880000	FL	2.60867037298741
chrX	56890001	56900000	ΔB+C	-0.390650495831388
chrX	56890001	56900000	FL	3.57373261450215
chrX	56900001	56910000	ΔB+C	-0.588727692408116
chrX	56900001	56910000	FL	3.5435883278618
chrX	56910001	56920000	ΔB+C	-0.165361000442408
chrX	56910001	56920000	FL	4.12943587147501
chrX	56920001	56930000	ΔB+C	-0.22683572833627
chrX	56920001	56930000	FL	3.87391984406602
chrX	56940001	56950000	ΔB+C	-0.258987075628725
chrX	56940001	56950000	FL	4.18671630738015
chrX	56950001	56960000	ΔB+C	-0.707844956572827
chrX	56950001	56960000	FL	5.62162187458042
chrX	56960001	56970000	ΔB+C	0.139003613036382
chrX	56960001	56970000	FL	4.72973465566486
chrX	56970001	56980000	ΔB+C	0.266685496162991
chrX	56970001	56980000	FL	5.14807700112463
chrX	56980001	56990000	FL	4.879542953793
chrX	56980001	56990000	ΔB+C	-0.239094163254537
chrX	56990001	57000000	FL	5.69148756258893
chrX	56990001	57000000	ΔB+C	0.0101317578903181
chrX	57000001	57010000	FL	4.50046568698157
chrX	57000001	57010000	ΔB+C	-0.22219296439218
chrX	57010001	57020000	ΔB+C	0.0692794909379781
chrX	57010001	57020000	FL	4.99801327633581
chrX	57020001	57030000	ΔB+C	-0.246912719598636
chrX	57020001	57030000	FL	4.98192749062056
chrX	57030001	57040000	FL	3.78513987178761
chrX	57030001	57040000	ΔB+C	-0.271399210292141
chrX	57070001	57080000	FL	4.90259662509503
chrX	57070001	57080000	ΔB+C	-0.160020503963125
chrX	57120001	57130000	ΔB+C	-0.26113052263372
chrX	57120001	57130000	FL	3.97696668982421
chrX	57130001	57140000	ΔB+C	-0.257570305267566
chrX	57130001	57140000	FL	4.53795819433882
chrX	57140001	57150000	FL	3.54452938845619
chrX	57140001	57150000	ΔB+C	-0.164910413761699
chrX	57150001	57160000	FL	5.24573744035844
chrX	57150001	57160000	ΔB+C	0.124452281188856
chrX	57160001	57170000	ΔB+C	-0.216869710717726
chrX	57160001	57170000	FL	4.879100386995
chrX	57170001	57180000	ΔB+C	-0.334601020139812
chrX	57170001	57180000	FL	4.88971086980873
chrX	57180001	57190000	FL	4.89173431429062
chrX	57180001	57190000	ΔB+C	0.11958766188031
chrX	57350001	57360000	FL	6.52747698332112
chrX	57350001	57360000	ΔB+C	-0.101128691459268
chrX	57360001	57370000	FL	6.26269758750737
chrX	57360001	57370000	ΔB+C	-0.266057509296036
chrX	57370001	57380000	ΔB+C	0.846935288192075
chrX	57370001	57380000	FL	11.0012346929345
chrX	57510001	57520000	ΔB+C	-0.187381409255818
chrX	57510001	57520000	FL	2.92352900319255
chrX	57520001	57530000	ΔB+C	-0.286603115388491
chrX	57520001	57530000	FL	1.68262975749594
chrX	57530001	57540000	FL	3.75873350333785
chrX	57530001	57540000	ΔB+C	-0.0217015908900447
chrX	57550001	57560000	ΔB+C	-0.198209811340536
chrX	57550001	57560000	FL	3.9375620411267
chrX	57560001	57570000	ΔB+C	-0.446726968699031
chrX	57560001	57570000	FL	4.25895434111924
chrX	57580001	57590000	ΔB+C	-0.423472987592694
chrX	57580001	57590000	FL	3.10064636062455
chrX	57610001	57620000	FL	3.07131095205954
chrX	57610001	57620000	ΔB+C	-0.253852614428522
chrX	57620001	57630000	ΔB+C	-0.372236417307054
chrX	57620001	57630000	FL	3.81183764239109
chrX	57630001	57640000	ΔB+C	0.163914388019539
chrX	57630001	57640000	FL	4.09765097678076
chrX	57650001	57660000	ΔB+C	0.10263936088269
chrX	57650001	57660000	FL	3.98730930705693
chrX	57660001	57670000	FL	3.93454816551928
chrX	57660001	57670000	ΔB+C	-0.0656942840674053
chrX	57670001	57680000	FL	2.89825693747316
chrX	57670001	57680000	ΔB+C	-0.0103130230086655
chrX	57680001	57690000	ΔB+C	0.0196619744804791
chrX	57680001	57690000	FL	3.94678985549003
chrX	57700001	57710000	ΔB+C	-0.14833194892375
chrX	57700001	57710000	FL	4.35452410175447
chrX	57710001	57720000	ΔB+C	-0.0954765146722804
chrX	57710001	57720000	FL	4.27422355702073
chrX	57720001	57730000	FL	4.78564409230924
chrX	57720001	57730000	ΔB+C	0.2762434837549
chrX	57730001	57740000	ΔB+C	-0.212372042433014
chrX	57730001	57740000	FL	4.29760476266764
chrX	57740001	57750000	ΔB+C	-0.446128754152513
chrX	57740001	57750000	FL	5.00070567586155
chrX	57750001	57760000	ΔB+C	-0.227480146128295
chrX	57750001	57760000	FL	4.76184760064677
chrX	57760001	57770000	FL	5.05597431157445
chrX	57760001	57770000	ΔB+C	0.0238167263043106
chrX	57770001	57780000	ΔB+C	0.0155357451164191
chrX	57770001	57780000	FL	4.71755475042455
chrX	57780001	57790000	ΔB+C	-0.133766788442147
chrX	57780001	57790000	FL	4.71879684765143
chrX	57790001	57800000	ΔB+C	-0.105630641954842
chrX	57790001	57800000	FL	3.81295387958985
chrX	57800001	57810000	FL	4.93569737125
chrX	57800001	57810000	ΔB+C	-0.173701668489463
chrX	57810001	57820000	FL	4.5939397370212
chrX	57810001	57820000	ΔB+C	-0.188390123077695
chrX	57820001	57830000	FL	5.18740636651897
chrX	57820001	57830000	ΔB+C	0.206334624474185
chrX	57830001	57840000	ΔB+C	0.194076669958841
chrX	57830001	57840000	FL	5.24993869775773
chrX	57840001	57850000	ΔB+C	-0.338955616060191
chrX	57840001	57850000	FL	4.73915588783201
chrX	57860001	57870000	FL	4.3921284762641
chrX	57860001	57870000	ΔB+C	0.0416783892673029
chrX	57870001	57880000	FL	4.60700295756515
chrX	57870001	57880000	ΔB+C	-0.271213921101423
chrX	57880001	57890000	ΔB+C	-0.214694732042509
chrX	57880001	57890000	FL	3.76989860681215
chrX	57890001	57900000	ΔB+C	-0.0619225657115256
chrX	57890001	57900000	FL	5.07308112242047
chrX	57900001	57910000	FL	5.0755787138131
chrX	57900001	57910000	ΔB+C	0.471047091460444
chrX	57920001	57930000	FL	1.45502727017091
chrX	57920001	57930000	ΔB+C	0.878188185407448
chrX	57940001	57950000	ΔB+C	-0.053030001574016
chrX	57940001	57950000	FL	4.7937632279204
chrX	57960001	57970000	ΔB+C	0.123417521588801
chrX	57960001	57970000	FL	1.92065690643229
chrX	57970001	57980000	FL	4.1416384052321
chrX	57970001	57980000	ΔB+C	0.485529923130123
chrX	57980001	57990000	FL	4.5431360995971
chrX	57980001	57990000	ΔB+C	0.234333994693829
chrX	57990001	58000000	FL	4.23766135148748
chrX	57990001	58000000	ΔB+C	0.471334925277334
chrX	58000001	58010000	ΔB+C	2.02540188127766
chrX	58000001	58010000	FL	4.14996139129196
chrX	58050001	58060000	ΔB+C	1.02583448003767
chrX	58050001	58060000	FL	4.6181547947726
chrX	58060001	58070000	ΔB+C	-0.0105177793667584
chrX	58060001	58070000	FL	4.38526001512449
chrX	58080001	58090000	FL	4.74848201954075
chrX	58080001	58090000	ΔB+C	0.269343643977128
chrX	58090001	58100000	ΔB+C	0.797661286571826
chrX	58090001	58100000	FL	4.54371727974747
chrX	58100001	58110000	ΔB+C	0.354379398752319
chrX	58100001	58110000	FL	4.9565607573
chrX	58110001	58120000	ΔB+C	0.346994670677516
chrX	58110001	58120000	FL	3.73459414803775
chrX	58120001	58130000	FL	3.00208998942319
chrX	58120001	58130000	ΔB+C	0.402381875882297
chrX	58130001	58140000	ΔB+C	-0.409051597180336
chrX	58130001	58140000	FL	2.09696903396818
chrX	58140001	58150000	ΔB+C	0.0175285088681211
chrX	58140001	58150000	FL	2.14944193439915
chrX	58160001	58170000	ΔB+C	0.178597163246457
chrX	58160001	58170000	FL	3.67176134259391
chrX	58170001	58180000	FL	4.67573592056079
chrX	58170001	58180000	ΔB+C	-0.398580228135008
chrX	58180001	58190000	FL	4.42325439751969
chrX	58180001	58190000	ΔB+C	-0.0992948014149318
chrX	58190001	58200000	ΔB+C	-0.666702375633877
chrX	58190001	58200000	FL	4.18975072027037
chrX	58220001	58230000	ΔB+C	-0.589811051869103
chrX	58220001	58230000	FL	4.70707012830186
chrX	58230001	58240000	ΔB+C	-0.522377383182296
chrX	58230001	58240000	FL	4.04904889984737
chrX	58240001	58250000	FL	3.944456715159
chrX	58240001	58250000	ΔB+C	-0.124553106871799
chrX	58250001	58260000	ΔB+C	-0.217119155716318
chrX	58250001	58260000	FL	3.24508894226483
chrX	58260001	58270000	ΔB+C	-0.896106908702899
chrX	58260001	58270000	FL	3.27273084338998
chrX	58270001	58280000	ΔB+C	-0.266160204937912
chrX	58270001	58280000	FL	2.95732044397692
chrX	58280001	58290000	FL	4.23269649981939
chrX	58280001	58290000	ΔB+C	-0.228336009211061
chrX	58290001	58300000	ΔB+C	-0.31155172529677
chrX	58290001	58300000	FL	4.15867053345441
chrX	58300001	58310000	ΔB+C	-0.434123550783543
chrX	58300001	58310000	FL	3.75422762655369
chrX	58310001	58320000	ΔB+C	-0.144953374229165
chrX	58310001	58320000	FL	4.16396491493593
chrX	58320001	58330000	FL	3.97168093682578
chrX	58320001	58330000	ΔB+C	-0.748058148589403
chrX	58330001	58340000	FL	3.9530007590489
chrX	58330001	58340000	ΔB+C	-0.513395353477451
chrX	58370001	58380000	FL	2.92362780419525
chrX	58370001	58380000	ΔB+C	-0.172804180283989
chrX	58380001	58390000	ΔB+C	0.730473124949297
chrX	58380001	58390000	FL	2.69620485066807
chrX	58390001	58400000	ΔB+C	-0.411141540600197
chrX	58390001	58400000	FL	3.14128909792162
chrX	58400001	58410000	FL	3.68737554455331
chrX	58400001	58410000	ΔB+C	-0.157125212215136
chrX	58410001	58420000	FL	3.50034073904788
chrX	58410001	58420000	ΔB+C	-0.270694188800531
chrX	58420001	58430000	ΔB+C	0.0402082238251784
chrX	58420001	58430000	FL	3.89030789296612
chrX	58440001	58450000	ΔB+C	0.373835665207262
chrX	58440001	58450000	FL	4.03833468514609
chrX	58450001	58460000	FL	3.95374280630033
chrX	58450001	58460000	ΔB+C	-0.260183486496027
chrX	58460001	58470000	FL	4.12170798313168
chrX	58460001	58470000	ΔB+C	0.0693944450425556
chrX	58470001	58480000	ΔB+C	-0.1751348332049
chrX	58470001	58480000	FL	4.0847575372004
chrX	58480001	58490000	ΔB+C	0.0394947799388663
chrX	58480001	58490000	FL	4.63243862149942
chrX	58490001	58500000	FL	3.68471855894345
chrX	58490001	58500000	ΔB+C	0.228560702897434
chrX	58500001	58510000	FL	5.67292826807565
chrX	58500001	58510000	ΔB+C	0.239884930932634
chrX	58510001	58520000	FL	3.66741785098598
chrX	58510001	58520000	ΔB+C	-0.393660287922911
chrX	58520001	58530000	ΔB+C	-0.0299894383747465
chrX	58520001	58530000	FL	4.25567208188308
chrX	58530001	58540000	ΔB+C	-0.0989463304409718
chrX	58530001	58540000	FL	4.10765378762147
chrX	58540001	58550000	ΔB+C	-0.0528157800491707
chrX	58540001	58550000	FL	3.16140432903136
chrX	58560001	58570000	ΔB+C	-0.0198913010306958
chrX	58560001	58570000	FL	2.87901197161951
chrX	58570001	58580000	ΔB+C	0.241061055072182
chrX	58570001	58580000	FL	3.09272476547313
chrX	58580001	58590000	ΔB+C	-0.211278033950349
chrX	58580001	58590000	FL	4.0127253696028
chrX	58590001	58600000	ΔB+C	0.316714116436396
chrX	58590001	58600000	FL	3.79191152910119
chrX	58600001	58610000	ΔB+C	0.213562278844519
chrX	58600001	58610000	FL	3.28241734608182
chrX	58620001	58630000	ΔB+C	0.318229405096628
chrX	58620001	58630000	FL	3.31403900115327
chrX	58630001	58640000	ΔB+C	-0.193554943669171
chrX	58630001	58640000	FL	3.57051801094227
chrX	58640001	58650000	ΔB+C	-0.0963888938438107
chrX	58640001	58650000	FL	3.09312634595508
chrX	58650001	58660000	ΔB+C	0.0643425560572931
chrX	58650001	58660000	FL	3.48646021787884
chrX	58660001	58670000	FL	3.93836844513297
chrX	58660001	58670000	ΔB+C	0.198665439395775
chrX	58670001	58680000	ΔB+C	0.123298715159918
chrX	58670001	58680000	FL	4.15308577519748
chrX	58680001	58690000	ΔB+C	0.0450619261159384
chrX	58680001	58690000	FL	4.78888009122764
chrX	58690001	58700000	ΔB+C	-0.374433319414509
chrX	58690001	58700000	FL	3.44996307984958
chrX	58700001	58710000	ΔB+C	-0.297631972021
chrX	58700001	58710000	FL	2.57784446251433
chrX	58710001	58720000	ΔB+C	0.0521394433915834
chrX	58710001	58720000	FL	3.35160863265982
chrX	58720001	58730000	ΔB+C	0.00829518614278961
chrX	58720001	58730000	FL	3.98677956416197
chrX	58730001	58740000	ΔB+C	0.141044441043856
chrX	58730001	58740000	FL	3.57718004798333
chrX	58740001	58750000	ΔB+C	-0.405230748847199
chrX	58740001	58750000	FL	2.688144791826
chrX	58750001	58760000	ΔB+C	0.0164689480863149
chrX	58750001	58760000	FL	2.70946622495308
chrX	58760001	58770000	ΔB+C	0.222794154324647
chrX	58760001	58770000	FL	3.06839204763587
chrX	58800001	58810000	ΔB+C	-0.322165871670908
chrX	58800001	58810000	FL	2.64204324060935
chrX	58810001	58820000	ΔB+C	-0.0260207319736034
chrX	58810001	58820000	FL	2.32099305554813
chrX	58820001	58830000	FL	3.08924299717483
chrX	58820001	58830000	ΔB+C	-0.110403797742816
chrX	58830001	58840000	FL	2.79983137215541
chrX	58830001	58840000	ΔB+C	-0.0964704674559433
chrX	58870001	58880000	FL	2.17616085659938
chrX	58870001	58880000	ΔB+C	-0.251737452432614
chrX	58880001	58890000	FL	2.66450001675088
[truncated: 7,281 more rows]
