# Supplementary material for: The role of Xist‐mediated Polycomb recruitment in the initiation of X‐chromosome inactivation
Source: EMBO Rep. 2019 Aug 27;20(10):e48019. doi: 10.15252/embr.201948019 (PMC6776897; doi:10.15252/embr.201948019)
Supplement: Supplementary file 8 — Source Data for Expanded View [file EMBR-20-e48019-s011.zip › embr201948019-sup-0011-SDataEV/embr201948019-sup-0015-SDataFigEV5.xlsx]

## Sheet: Fig.EV5D-E-source data
chr	start	gene	Xist ΔA	Xist ΔB+C	Xist FL
chrX	6047506	Nudt11	-1.05221436579053	-1.72848020903552	-2.63246931299442
chrX	6081217	AU022751	-1.21717996720291	-0.592183321139258	-0.784299533125295
chrX	6168695	Nudt10	-1.41445650905885	-2.13311414945078	-2.19797725811038
chrX	6400031	Shroom4	-0.721278258159154	-0.877492637598311	-1.63496870606749
chrX	6873483	Dgkk	-1.78229785585866	-1.45763990584692	-2.16002701680516
chrX	7158411	Clcn5	-1.23428760920731	-1.58053415845159	-2.41544431121953
chrX	7372590	Usp27x	-0.431413392424181	-1.67865936998108	-1.8924051288557
chrX	7411816	2010204K13Rik	0.178825022845275	-1.95480423694233	-1.51211060871542
chrX	7558561	Ppp1r3f	0.0702367479100496	-0.424495381890591	-0.530233133378284
chrX	7593808	Ccdc22	-0.0121121126526573	-0.680018784743614	-0.780379573140197
chrX	7638579	Syp	-0.556185709008974	-1.38948356663265	-1.74810123453726
chrX	7657378	Prickle3	-0.079921719986066	-2.28800934637486	-1.96554183260299
chrX	7667940	Plp2	0.027434849145693	-1.71843006636282	-1.84982423456128
chrX	7697133	Gpkow	-0.156783983110093	-1.28510975080102	-1.61139919942414
chrX	7722219	Wdr45	0.0980053653335916	-0.657670028836465	-1.46365680376104
chrX	7728570	Praf2	0.0267494410815624	-1.10250720848754	-0.796039520197088
chrX	7731713	Ccdc120	-0.0516233552804917	-0.668336698071227	-0.935953295708545
chrX	7762660	Tfe3	-0.0374302775591868	-1.25158897960897	-1.08368809613937
chrX	7789992	Gripap1	-0.178782211551906	-0.814807599428789	-1.37999896889105
chrX	7823758	Kcnd1	-0.198744399178411	-0.688617413258519	-0.784562355385961
chrX	7841830	Otud5	0.0413537658994759	-0.905712125756586	-0.940013886966806
chrX	7878305	Pim2	0.169584259962307	-2.18151122872113	-1.76476679048209
chrX	7884243	Slc35a2	-0.411986275457853	-0.565038090544898	-0.795848776732168
chrX	7894518	Pqbp1	0.310732697281333	-0.713591959638912	-0.784758155250048
chrX	7899335	Timm17b	0.2333622497445	-0.507018391502717	-0.209291950999871
chrX	7919821	Pcsk1n	0.0881707095078159	0.0808196715640186	0.992374577747315
chrX	7924275	Eras	0.39984920293031	0.554406352267555	1.3308102237939
chrX	7930121	Hdac6	-0.198020095603243	0.052665895100757	-0.0685346745130769
chrX	8004200	Glod5	1.11081091519729	-0.0769593324080497	-0.968080045976459
chrX	8061170	Suv39h1	-0.201171971059722	-0.607156539295067	-0.571611824924259
chrX	8123300	Wdr13	-0.0323059984620011	-0.208869668100787	-0.237564743314529
chrX	8138974	Rbm3	0.358055416096483	-0.97324647576318	-1.05826606077543
chrX	8145426	Rbm3os	-1.21358501324872	-0.359765346511389	-1.30822162062198
chrX	8154471	Tbc1d25	0.0336151064415525	-0.656665365276271	-1.20786989435769
chrX	8185328	Ebp	0.57676030021775	-2.00238870629402	-2.15697669810357
chrX	8193845	Porcn	0.586073641668503	-0.4984088047181	-0.533904707696105
chrX	8238667	Ftsj1	0.241375389773426	-1.22365527343284	-0.807578655516354
chrX	9272783	Xk	-0.944756326886007	-0.947125108122742	-1.12828797177812
chrX	9654269	Dynlt3	-0.353337285915823	-0.0804514257580996	-0.600679479351658
chrX	10158215	Rpgr	-0.0596180220816704	-0.237557788526758	-0.430283401366674
chrX	10485115	Tspan7	-1.1118274087803	-2.02159423797552	-2.5828058656462
chrX	10717364	Mid1ip1	0.208406341188726	-2.2663964110123	-2.03963361085954
chrX	12036737	Bcor	-0.347031788593295	-0.303708166438254	-0.402615673788178
chrX	12587758	Atp6ap2	-0.136372135796601	-0.278263923963206	-0.630930615093534
chrX	12651882	Gm4984	1.50991407223309	-0.800894844279809	0.558137381279001
chrX	12654880	1810030O07Rik	-0.0339993925113541	-0.114653463653416	-0.579139019412439
chrX	12675370	Med14	-0.33186474220763	-1.55113717243661	-1.72321450907465
chrX	12936872	AA414768	-0.197715038596158	-0.117429319448158	-2.05657881802733
chrX	13071497	Usp9x	-0.246758264733274	-0.777343302729852	-0.992792168931896
chrX	13281021	Ddx3x	-0.109981966926063	-0.502697292834777	-0.653202473440636
chrX	13517080	Cask	-0.155563679425354	-1.77297644052633	-2.36029687424288
chrX	16619697	Maoa	-0.165679812379312	-1.28637174383519	-1.29778226494006
chrX	16709280	Maob	-0.420469516569756	-1.89642651493303	-4.31321150470899
chrX	17132048	Efhc2	0.0377956672169334	0.522389015780206	-0.461593635969855
chrX	17555599	Fundc1	-0.0450021935098419	-1.42335481613375	-1.49311057095996
chrX	18162574	Kdm6a	-0.425441232567109	0.30920770237538	0.0556434987362025
chrX	20059569	Chst7	0.0562156347923751	-1.36689103581598	-2.22481561636743
chrX	20105754	Slc9a7	-0.818011853902818	-0.776196837631916	-2.22906900145219
chrX	20364480	Rp2	-0.483424263760807	-1.48445530964635	-2.60900950972839
chrX	20425687	Jade3	-0.208877108430782	-1.03121317264616	-1.51886641880749
chrX	20615325	Ndufb11	0.243337278738099	-0.746797355253043	-0.735897093410881
chrX	20617502	Rbm10	0.0618651038489753	-1.12416568495719	-1.20029454435615
chrX	20658301	Uba1	-0.032490399350264	-0.380996095306741	-0.352231848483383
chrX	20687953	Cdk16	0.160970169010543	-0.794135168347349	-0.986671331023335
chrX	20703908	Usp11	0.221639018637069	0.797549517145955	0.619468284242327
chrX	20848542	Araf	-0.104055780612597	-0.116715909779957	-0.635256036867044
chrX	20860510	Syn1	-0.113078354870059	-0.619934833094546	-0.207422231300097
chrX	20870165	Timp1	-0.153844217287207	-0.600616312046816	-0.430308832663961
chrX	20925453	Cfp	-0.0797158046200965	-0.79645667046869	-1.0460960996716
chrX	20933394	Elk1	-0.349200178483904	-0.883873195687904	-0.56709181846566
chrX	20951664	Uxt	0.0855090308970925	-1.78444971531536	-1.03691135777067
chrX	20961675	A230072C01Rik	-0.0367893500830274	-1.48493250438267	-1.82774050248875
chrX	21026183	Zfp182	-0.502366622730741	-0.753295904902936	-1.49435633382375
chrX	21360864	Gm5124	-1.3515120056777	-2.15403377460103	-1.88951924707146
chrX	23219270	Klhl13	-0.102610054107008	0.581889010752461	-0.344353385410079
chrX	23693050	Wdr44	-0.53860295402786	-0.255473133622772	-1.01318301486261
chrX	35888831	Dock11	-0.956109371024803	-1.16800344868545	-2.89318283311322
chrX	36112107	Il13ra1	-1.67062448762097	-1.56436788202697	-3.48560415260099
chrX	36195903	Zcchc12	-1.08389439547552	-1.95850434933223	-2.85821859699875
chrX	36328408	Lonrf3	-1.64907100959221	-1.50456361116178	-1.91280235836382
chrX	36598192	Pgrmc1	-0.211693256177502	-0.996990380325579	-1.37227567846758
chrX	36608182	Akap17b	-0.942825096018248	-1.56350216522891	-1.17613396652105
chrX	36743631	Slc25a43	0.304765306718187	-1.25032696929993	-2.16599605386816
chrX	36795596	Slc25a5	0.204356665983619	-1.53816381136858	-1.09966702487075
chrX	36814767	Mdrl	0.84511672432816	-0.853975197712653	-1.38224636408577
chrX	36848543	C330007P06Rik	-0.0309158916345694	-1.10635850050834	-1.6494653867675
chrX	36874294	Ube2a	0.204293911784739	-0.96380700523317	-1.08455090251216
chrX	36887541	Nkrf	-0.169906881589798	-1.57746811668221	-1.60931517149785
chrX	36911271	2006-09-01	-0.396393878090372	-2.13644338859281	-2.54038454599636
chrX	37082517	Rpl39	0.225386583746576	-1.41284270932155	-1.43621638176959
chrX	37082911	Snora69	-0.0504145398330083	0.0684101236596215	-2.17696154215388
chrX	37091677	Upf3b	-0.17860389253533	-0.637811645735119	-1.0131360865439
chrX	37126762	Nkap	-0.0920416349694577	-0.741953505007808	-0.756342157471679
chrX	37187588	Ndufa1	-0.0125184076854449	-0.756271815769298	-0.789062229598959
chrX	37191221	Rnf113a1	-0.173693691739232	-1.16738838673287	-1.73943640626335
chrX	37208501	Gm9	-2.90415459265207	0.210254171380526	-0.0806416665777273
chrX	37213804	Rhox1	-2.05192456257362	1.38336913763926	0.740136335207845
chrX	37244991	Rhox2a	-1.10785333451852	2.155365643791	0.717370050350168
chrX	37754607	Rhox5	0.589484546587276	1.48631202774135	0.587393416908491
chrX	37827054	Rhox6	-0.492776925269285	1.7815907073591	1.00957573607103
chrX	37899096	Rhox9	-1.31466961185166	1.68459880379986	1.14742946600616
chrX	38120839	Rhox13	-0.586710289464571	0.440906254783594	-0.0638602851558278
chrX	38189792	Zbtb33	-0.597957861909235	-1.63052556598336	-2.12543193872369
chrX	38401356	Lamp2	0.000114666605847415	-1.15244823205427	-1.87653055279438
chrX	38531620	Cul4b	-0.0861769914996973	-1.52578270468215	-2.00592985884535
chrX	38600470	Mcts1	-0.143275235180674	-1.61806028792953	-1.95087662490022
chrX	38630782	C1galt1c1	0.0657863519095984	-2.44346035115318	-2.64372908778155
chrX	41401300	Gria3	-1.4298635357357	-1.29503655301649	-2.1362885785228
chrX	41794993	Thoc2	-0.35634370764244	-1.34952747433238	-1.68298839917756
chrX	42067835	Xiap	-0.379569825362317	-1.21428819177869	-1.68192142121783
chrX	42149411	Stag2	-0.141541540162412	-1.9901529648193	-2.25315177828407
chrX	44786566	Dcaf12l1	-1.01633315222869	-0.997951071545619	-1.14845405817442
chrX	47809369	Smarca1	-1.4919837770406	-3.65579541221046	-4.12567653825849
chrX	47912455	Ocrl	-0.945733143555204	-1.59664655242972	-2.26579325840261
chrX	48025145	Apln	-0.67656290112392	-3.11733169533376	-4.69757731268641
chrX	48171970	Zdhhc9	-0.200225364617295	-0.895387953034398	-1.50579110157672
chrX	48256933	Utp14a	0.112064084866525	-0.995988466284313	-1.21914148992868
chrX	48276791	9530027J09Rik	-0.849847163591394	-0.358705590740702	0.189992548653046
chrX	48341357	Bcorl1	-0.234512053252114	-2.02762050667637	-2.67071061844099
chrX	48474943	Aifm1	-0.0328083175435338	-1.46934462977633	-1.51543193221342
chrX	48519284	Rab33a	0.367533620631959	-3.55225861888267	-3.31228989091944
chrX	48541625	Zfp280c	-0.370343783703589	-2.92471789560265	-3.12608399619111
chrX	48623577	Slc25a14	-0.33868243351901	-1.72221239201016	-2.33477074478862
chrX	48695003	Rbmx2	0.167098336535119	-1.67668316643061	-2.03528057761287
chrX	49009706	Enox2	-0.224052473562446	-1.67754236063544	-1.80874412001571
chrX	49782536	Igsf1	-1.38005099033059	-2.26881348471323	-2.85885129100033
chrX	50537388	Gm35612	-0.63765043220914	-1.90743724067095	-2.48071168899737
chrX	50563119	Firre	-0.20339032368773	-3.54805608964113	-4.21355800905819
chrX	50841370	Stk26	-1.49247026417449	-2.84898936772869	-3.7450947597317
chrX	51003913	Rap2c	-0.363019733509286	-1.59309246991531	-2.43241465167412
chrX	51113493	Mbnl3	-1.25904269057643	-1.66656598034295	-2.42611770203805
chrX	51386636	Hs6st2	-0.213463847317234	-2.04572716509457	-2.91515616706276
chrX	51753958	Usp26	-1.41637315830321	-2.60547728946172	-3.97308052961066
chrX	52053017	Gpc4	-0.386123902617082	0.494546680877266	-0.541061774293703
chrX	52272426	Gpc3	-0.059044125889522	-2.03706523978997	-2.52281277071543
chrX	52741692	Mir363	0.614433695188674	-2.94051283541438	-3.7368247507405
chrX	52741837	Mir92-2	-0.911718274291246	-2.45092133401166	-3.86242530432849
chrX	52742330	Mir18b	-2.90754453621079	-0.906552361634456	-2.77478945184043
chrX	52791199	Ccdc160	0.245387807313037	-2.27622107208489	-2.153917978384
chrX	52912213	Phf6	-0.453282562592963	-1.43205174865693	-1.99227378526241
chrX	52988077	Hprt	-0.0831186408441801	-1.41557429288475	-1.50397227068406
chrX	53243414	Fam122b	-0.887072927708916	-1.38894167361432	-2.0914691267163
chrX	53344593	Mospd1	-0.622183722405966	-1.44837884504393	-2.73554029863727
chrX	53607921	Rtl8c	-0.325306270210569	-3.51311992857194	-6.88239473108176
chrX	53642488	Rtl8a	-0.3833165659647	-3.12721716276921	-3.72344552394849
chrX	53669176	Rtl8b	-0.253764355277046	-2.02575564912671	-3.99748705418448
chrX	53724830	4930502E18Rik	-1.2634053460863	-1.38708291088594	-2.11019103866897
chrX	53772685	Zfp36l3	-0.531713434794678	-4.66228351084753	-4.79324893179292
chrX	56346399	Zfp449	-0.687083634366541	-2.03155449987389	-2.18274015153268
chrX	56374516	Smim10l2a	-0.977634566637205	-1.68804879225734	-2.5589168390831
chrX	56454838	Ints6l	-0.951795488925019	-1.46410559092781	-2.18683410333852
chrX	56585511	Mmgt1	-0.337921335780861	-1.43520866330799	-1.52209259752675
chrX	56609834	Slc9a6	-0.742347634382136	-1.2721878909134	-1.63700141086887
chrX	56731760	Fhl1	-1.15881768169719	-0.909519221252886	-2.35814346602665
chrX	56797952	Map7d3	-0.0888451337173762	-1.92324133116149	-1.95652299592276
chrX	57053569	Htatsf1	-0.106469248795084	-0.85644804910762	-1.32348507822478
chrX	57383347	Rbmx	-0.426437401564581	-1.93922576412667	-2.99537700777019
chrX	58030627	Zic3	-0.0785211698671604	-1.16034814365656	-0.959932851770906
chrX	59062145	Fgf13	-2.71505531530321	-2.4016388378017	-3.98711527332861
chrX	60055955	Mcf2	-0.0119230040073414	-0.627628932189964	-0.339828518632437
chrX	60223289	Atp11c	-1.07208292979441	-1.11491561082872	-1.93267880176306
chrX	60548007	Gm715	-1.04025772413112	-3.15062384248436	-1.64884668226504
chrX	60891365	Sox3	-0.576903994687613	-1.43938021717333	-0.625610614967035
chrX	61709615	Ldoc1	-0.695774157071151	-1.61058202548419	-1.80421090830364
chrX	66649317	Slitrk2	-0.858132730357484	-2.80292476357441	-2.65572645061972
chrX	68678540	Fmr1	-0.634836803479751	-1.03881769763935	-1.98852635663039
chrX	68761838	Fmr1nb	-0.258634139318592	-1.01245539500809	-2.15628864210994
chrX	70343069	Ids	-1.43837236726707	-1.03418345295682	-2.02308112892683
chrX	70385912	1110012L19Rik	-0.556474914733924	-1.15647434547873	-1.69110565239998
chrX	70459752	Tmem185a	-1.15478896028754	-1.78764884826109	-2.69530575348657
chrX	71210766	Mtm1	-1.23250879450014	-1.39564481157061	-1.22013304980298
chrX	71364759	Mtmr1	-1.41172936720217	-1.7136079690032	-2.23413933096336
chrX	71420059	Cd99l2	-1.60592472234778	-1.68080190182859	-2.89540357532891
chrX	71555916	Hmgb3	-1.00786601855186	-1.30221392128593	-2.38900877205077
chrX	71816079	Vma21	-0.49607710488825	-0.974500208585445	-1.53726829793746
chrX	71962624	Prrg3	-1.93501987291316	-2.57710160381602	-3.71240922627255
chrX	72432675	Gabra3	-0.888014203553593	-3.34179880792893	-4.11535408548649
chrX	72913564	Cetn2	-0.129351904277346	-1.72858203054531	-1.96624964972444
chrX	72918520	Nsdhl	-0.0664963255478056	-1.29755483083183	-1.62666569377759
chrX	72987338	Zfp185	-0.491607014266572	-1.03480705541998	-1.95673953438138
chrX	73033980	Pnma5	0.234028556986518	-0.515052975560635	-2.05281285558112
chrX	73074344	Xlr4a	-0.475029302959248	0.269703585630404	-0.0398239725076976
chrX	73086292	Xlr3a	0.0077699973807096	-0.0870981266069067	-0.855927778976556
chrX	73107634	Xlr5a	-1.74054684145324	0.245105914279502	-0.220882702997378
chrX	73148840	Xlr5b	0.774794514257419	0.105349299009709	0.265765814146629
chrX	73192178	Xlr3b	0.029436612115885	0.194246222956746	-0.995741348465079
chrX	73214332	Xlr4b	-1.34254108462352	1.1013074594029	-0.8247652769491
chrX	73228305	F8a	0.0238698516747826	-0.572321029023664	-0.760285912221443
chrX	73254539	Xlr3c	-0.401874467613053	-1.00616503855575	-1.15351691815297
chrX	73342619	Zfp275	-0.421430488003805	-2.08682466646864	-2.43986038684534
chrX	73437314	Haus7	-0.027130222104317	-0.625183453490015	-0.689057004224833
chrX	73639440	Dusp9	0.191261097374825	-1.54148390529325	-0.913445858908832
chrX	73673132	Slc6a8	-0.136290798289746	-0.753910389763977	-0.946653298516461
chrX	73686177	Bcap31	0.167134158073554	-1.00227445304416	-1.4817858971686
chrX	73716596	Abcd1	0.190486197942719	-0.678367045384346	-0.870264618310522
chrX	73778962	Idh3g	0.14291367112797	-0.374680580145058	-0.278364429283829
chrX	73787027	Ssr4	0.0914515603410255	-1.07386429114751	-1.15662163175445
chrX	73793356	Pdzd4	0.0634732392477899	-1.11675533062062	-0.686279235162648
chrX	73853779	L1cam	-0.268264916635151	-1.46017234432689	-2.5639658496759
chrX	73894351	Arhgap4	-0.329555669223109	0.0756510204772353	-0.181080603412637
chrX	73916869	Naa10	0.263581060453392	-1.12859282394156	-0.792136755769955
chrX	73922120	Renbp	-0.0869698971602343	-0.0855496671513487	-0.396241866639106
chrX	73942791	Hcfc1	-0.349615102016415	-1.19223358459156	-0.869864816153816
chrX	74013913	Irak1	0.102978068461863	-1.3107557468706	-1.58898469950697
chrX	74026591	Mecp2	0.00750964720543996	-1.32873298681731	-1.62050771502353
chrX	74223460	Flna	-0.247331266152225	-1.28131092641532	-1.35399625908156
chrX	74254686	Emd	0.0947567244891696	-1.48317976506447	-1.4344925165627
chrX	74270815	Rpl10	0.248047179461632	-1.22709478890029	-0.799955009203029
chrX	74272491	Snora70	-0.597638737027264	-0.436827239572519	-0.635898740828977
chrX	74273216	Dnase1l1	-0.782085039963576	-1.91419192383244	-2.5720784187026
chrX	74282717	Taz	0.142161665228779	-1.29385124088741	-1.50309062534503
chrX	74297096	Atp6ap1	-0.124026022815758	-1.04100567486002	-1.20695353613772
chrX	74305011	Gdi1	0.0766488547935887	-0.659898192632192	-0.985804532213369
chrX	74313032	Fam50a	0.162111101556555	-0.795968776002468	-1.13059255699594
chrX	74329065	Plxna3	-0.141340323457182	-1.93208118215986	-2.19327371901026
chrX	74352161	Lage3	0.0810714343660004	-1.24517349693002	-1.02304344852095
chrX	74365717	Ubl4a	0.00207031552194043	-1.56260287675464	-1.68277079729795
chrX	74369218	Slc10a3	0.690567845022462	-1.64880859106686	-1.73837930047136
chrX	74384719	Fam3a	0.269771202595044	-1.18984872008211	-1.60228620748663
chrX	74393290	Ikbkg	-0.120596385892538	-0.83856734114763	-1.13066016404323
chrX	74409485	G6pdx	-0.0808218584083637	-1.59731007610819	-1.52453853939019
chrX	75095853	Dkc1	0.103814025621987	-0.776145641739477	-0.751196633759426
chrX	75109732	Mpp1	-0.15122772444899	-0.287379173988858	-0.89314967959612
chrX	75382398	Fundc2	0.00242856519479174	-1.5702206304514	-1.62953926712363
chrX	75404845	Cmc4	0.0628283782492087	-1.09586230208495	-2.13120153157095
chrX	75410441	Mtcp1	0.0540064302609345	0.0210061556882867	-0.765410956176591
chrX	75416627	Brcc3	-0.120215837254978	-0.951832786816884	-1.43680401569794
chrX	75514296	Vbp1	0.0984352140305176	-1.2034393869111	-1.62017309676144
chrX	75572044	Rab39b	-0.389219006198155	-1.77621832672044	-1.86351281684
chrX	75725457	4933407K13Rik	-0.399258103767508	-1.90531308511922	-3.05183079536643
chrX	75785652	Pls3	0.00139441048870272	-2.60196331013726	-3.12788913504339
chrX	77511226	Tbl1x	-0.350485690131688	-1.28843315935391	-1.81255882794663
chrX	77762029	Prkx	-0.512148264574512	-0.718362155660738	-1.24493888521858
chrX	79623230	Mageb16	-0.0658746915369296	-0.605980721889043	-0.647915451859064
chrX	81070643	Tmem47	-0.324800239987929	-1.38069647386565	-1.86333344120976
chrX	82948869	Dmd	-0.458807971792054	-1.95786745205067	-1.9931075652168
chrX	85574021	Tab3	-0.710956218256587	-1.32246384230713	-1.7084659938023
chrX	85701936	Gk	-0.658126110497902	-1.85058731511897	-2.73651154902352
chrX	86191774	Nr0b1	0.0172227825978104	1.39039317572967	1.66652522389022
chrX	93304765	Pola1	-0.0357354117860177	-1.45010837250227	-1.6044454026009
chrX	93654862	Pcyt1b	-0.174901069665708	-2.11702609400357	-1.77960711041317
chrX	93764615	Pdk3	-0.282592454451759	-2.24224083978185	-2.08350607529587
chrX	93968655	AU015836	-0.45964632869792	-0.696329840418057	-0.560260007891899
chrX	94074630	Zfx	-0.112001366373438	-1.56851678579609	-1.66424923644915
chrX	94188708	Eif2s3x	0.0589599158275199	-0.997064107338149	-0.931893298752649
chrX	94234929	Klhl15	-0.544395911900222	-1.6890778979249	-2.56255279149982
chrX	94367109	Apoo	-0.269956188139166	-1.3827777902424	-1.46029578852472
chrX	94535473	Maged1	-0.416899642664837	-2.27735101189315	-2.21746434655875
chrX	94636068	Gspt2	-0.340760316918729	-1.38560516985059	-1.91632559276889
chrX	94724568	Zxdb	-0.84663088519468	-2.4778508592762	-2.351253225583
chrX	95022506	Spin4	-0.563486195825986	-1.52241587563986	-1.48049132274315
chrX	95048934	Arhgef9	-0.430383935564483	-1.72157390741658	-1.95937177301002
chrX	95420313	Amer1	-0.696203125511977	-2.37281727286983	-3.00931737121639
chrX	95639193	Zc4h2	-0.269538239249744	-1.29799006317826	-1.65040452815383
chrX	95935312	Las1l	0.195424287761605	-1.2529777037747	-1.24504667230784
chrX	96096044	Msn	-0.873095801721319	-1.45639943005723	-2.157160263312
chrX	97333840	Eda2r	-0.709493898129687	0.692303534964358	-0.186555350688893
chrX	98937780	Yipf6	-0.231628870137002	-0.427375145500577	-0.900494517657195
chrX	99042580	Stard8	-0.495338669731322	0.0937792325222815	-0.859891913286538
chrX	99136060	Efnb1	-0.700674978887012	-0.152262219779077	-1.24073889451694
chrX	99465733	Pja1	-0.285549866622632	-2.14676308086181	-2.24478255137502
chrX	99821068	Tmem28	-2.20998577331898	-2.93902966608981	-2.29578594181522
chrX	100429012	Otud6a	-1.35524485510988	-0.495749006808334	-1.06834857450544
chrX	100494290	Igbp1	0.0111605308644101	-0.835091678572311	-1.03021986028213
chrX	100622870	Pdzd11	0.0515761830559489	-1.53633419553725	-2.01150200573112
chrX	100626064	Kif4	-0.352375468620794	-1.34505133258937	-1.685183111241
chrX	100767721	Dlg3	-0.291773564828564	-2.24707893873013	-2.29664890233947
chrX	100838647	Tex11	-0.302701346849847	-0.537788794071961	-1.02068826052251
chrX	101079209	Slc7a3	-0.0662530342842704	-2.10213390580478	-1.16430676910422
chrX	101097785	Snx12	-0.00906024719262469	-1.48051257306101	-1.4293290564253
chrX	101254527	Foxo4	0.206692644053768	-2.30990958951874	-2.04698476719557
chrX	101264384	Il2rg	0.488239653394514	-2.42017525947608	-1.82859601064085
chrX	101274090	Med12	-0.312545361068316	-2.02436504953136	-2.06318121623773
chrX	101299178	Nlgn3	-0.134581761531899	-2.4235807740012	-2.00624828013955
chrX	101404383	Zmym3	0.178333708206098	-0.391303703298439	-0.324042950478295
chrX	101429650	Nono	0.103752192339266	-1.83970319534888	-1.56224233481833
chrX	101532734	Taf1	-0.194683410911245	-0.411432976204957	-0.559092974333957
chrX	101640050	Ogt	-0.216623068497354	-0.547699457480592	-1.0168513629531
chrX	102119464	Pin4	0.373062419761328	-1.26696312090817	-1.36123665621984
chrX	102142819	Ercc6l	-0.179702681330766	-2.23392860170902	-2.22855304591915
chrX	102184940	Rps4x	0.257100530565592	-1.52694516950772	-0.956515480325707
chrX	102247377	Cited1	-1.22550864365352	-0.702832969480376	-2.08441880344073
chrX	102284637	Hdac8	-0.954039777231167	-2.00888504893982	-2.1687631129764
chrX	102513974	Phka1	-2.05201880606624	-2.06044327303501	-2.23763873330364
chrX	103184058	Nap1l2	-1.19407959951596	-3.20124130807354	-4.15599149396352
chrX	103356475	Chic1	-0.350312809134952	-1.23919635814771	-1.66146426107944
chrX	103414466	Tsx	-1.19846904376922	-1.10657190677679	-1.93562534802115
chrX	103460372	Xist	12.2431138452585	16.2591161351545	17.263872452061
chrX	103560909	Ftx	-0.503671477839327	-2.03004168356471	-2.20316041459612
chrX	103572920	Mir421	0.219140809752019	-2.11740937054985	-3.34040541258882
chrX	103697413	Slc16a2	-0.370341864980816	-4.08243888461115	-4.67342902547837
chrX	103957166	Rlim	-0.14650273477286	-2.75722036655014	-2.9027962677607
chrX	104077435	Nexmif	-0.828714659815563	-2.92115644044539	-2.67712411381069
chrX	104280564	Abcb7	-0.367058922656043	-2.18830318289858	-2.59408012986588
chrX	104482781	Uprt	-1.17826921323376	-3.05452142038518	-3.41780240690271
chrX	104536969	Zdhhc15	-0.51360132438561	-2.48318404894114	-2.40988537600906
chrX	105040853	5530601H04Rik	-0.0704277052884949	-0.749004299789625	-0.556858361486922
chrX	105079755	Pbdc1	0.138987148192942	-0.835828229991709	-0.784573822207821
chrX	105120377	Magee1	-1.07907648356961	-1.10114623742629	-1.69851752826332
chrX	105797614	Atrx	-0.487450964414942	-1.14519199444292	-1.38374998072301
chrX	105968084	Magt1	-0.213724547086854	-2.22349490281603	-2.39809045702036
chrX	106015699	Cox7b	0.16534396093423	-1.89963393065623	-1.63001539672688
chrX	106027223	Atp7a	-0.644360662018064	-1.61530529368822	-1.75194248245229
chrX	106187099	Pgk1	0.00127856338354297	-2.66160507713388	-2.4736217624791
chrX	106206873	Taf9b	-0.708518880467896	-1.29040697484353	-2.91409576007102
chrX	106420042	Fndc3c1	-1.71505277608621	-3.76395780011619	-5.3506087397374
chrX	106576508	Cysltr1	-1.64440551967856	-2.84146940493496	-4.38959421891082
chrX	106920624	Lpar4	-0.251920313816627	-3.05608814875512	-3.25133442024792
chrX	107397194	Itm2a	-1.32596803745801	-1.83429453691939	-2.32966142387674
chrX	107782751	2610002M06Rik	-0.761943040419699	-1.43584448554435	-2.24570457830956
chrX	108742207	Brwd3	-0.871375196301908	-1.4872884655354	-1.78605288986445
chrX	108834477	2810403D21Rik	-0.628051118121152	-0.30087610098969	-1.68919279861715
chrX	109004536	Hmgn5	-1.02067396142149	-1.36349589386165	-2.50143626723422
chrX	109095406	Sh3bgrl	-0.736592191076321	-1.77697062983191	-2.39463773489269
chrX	111387836	Rps6ka6	-0.653035387874488	-1.98447115985084	-2.05555118317913
chrX	111575203	Hdx	-0.85643736742073	-1.98074925602964	-2.77467345600566
chrX	112311351	Apool	-0.483266634590544	-0.804556753669114	-1.170530657145
chrX	112600525	Zfp711	-2.74013781837015	-1.69726677418115	-2.60349030693881
chrX	113040591	Chm	-0.502051471471504	-0.687773381614271	-1.57491995687472
chrX	122394560	Nap1l3	-1.36088066715874	-0.90268687078414	-2.28077672657779
chrX	129749741	Diaph2	-0.705094389301216	-1.1281601610871	-2.0784553064216
chrX	133891069	Tspan6	-0.935122884661705	-1.99634667257003	-2.14684155868035
chrX	134059175	Cstf2	-0.162649612081845	-0.62501002617073	-0.75114667186093
chrX	134222954	Trmt2b	-0.482245767620767	-0.937640584105852	-1.84225666590859
chrX	134295224	Tmem35a	-0.311708077165387	-1.66475470848535	-2.27574876152524
chrX	134308083	Cenpi	-0.0690545940365387	-0.52084691624635	-1.12213634615299
chrX	134460115	Taf7l	-1.10091636007702	-1.01154533309794	-1.52740495783331
chrX	134585653	Rpl36a	0.263027289143228	-1.52428799643475	-1.27004334753224
chrX	134588168	Gla	0.0899429191552352	-2.1668691220621	-1.61786631518065
chrX	134601178	Hnrnph2	-0.0015768223908423	-2.24009460280102	-2.21288762186164
chrX	134686518	Armcx4	-0.48432466767361	-3.13292310526518	-3.35027282731321
chrX	134717937	Armcx1	-0.333095472436078	-2.96873902551632	-2.98855346449123
chrX	134748454	Armcx6	-0.320733532662702	-3.51931443135754	-4.04801199437508
chrX	134756567	Armcx3	-0.405015959107627	-4.073697154221	-3.84736006977431
chrX	134804141	Armcx2	-0.519109248111603	-3.72480122399024	-4.06703384245798
chrX	135208685	Tceal6	-2.98011985046449	-4.3034607666241	-5.11841972038998
chrX	135579786	Nxf7	-0.314151112591944	0.930060467499923	0.692363972808609
chrX	135742691	Armcx5	-0.593650053158135	-1.18113955359955	-1.59502778966636
chrX	135742691	Gprasp1	-0.464937997251398	-0.994755407547822	-1.73797334562442
chrX	135786113	Mir1970	0.618342674962757	-0.691774440445597	-1.54595974537767
chrX	135839033	Gprasp2	-0.403576571051856	-1.3060454502855	-1.90518040674031
chrX	135885850	Bhlhb9	-0.215640448242973	-1.84215042247108	-2.4401459998609
chrX	135993819	Arxes2	0.0905387533274782	-2.11921716442576	-2.37826952604371
chrX	136033366	Arxes1	0.0595390489801841	-2.19647178455724	-2.26229452545503
chrX	136066564	Bex2	0.0216110539505955	-1.6737935851472	-1.85254392532734
chrX	136072098	Nxf3	-0.171042847663377	-0.822852137624241	-1.82002078886834
chrX	136139044	Bex4	0.140665615910396	-2.55679586594083	-2.50715607646433
chrX	136168983	Tceal8	0.144731100911771	-2.59770856776707	-2.98105849473536
chrX	136200950	Tceal5	0.294056276167943	-3.00713287770187	-4.50407325462562
chrX	136213971	Bex1	0.290179514630127	-1.96335192510065	-2.30504971728024
chrX	136224040	Tceal7	0.340741646697332	-1.11655603506024	-2.03165757231589
chrX	136245079	Tceal9	0.0318869344644613	-2.28233560159956	-2.82519083448802
chrX	136270252	Bex3	0.288370480069805	-1.21429642048038	-1.47551793420375
chrX	136666374	Tceal3	-2.36286928413714	-2.4750386521448	-5.46846505266486
chrX	136707981	Tceal1	0.191394152315495	-2.74852214864625	-2.8945572636205
chrX	136732947	Morf4l2	0.0142274096355626	-2.52451842710485	-2.58986444318949
chrX	136742956	BC065397	-0.237023673408886	-1.83334312739072	-2.232296537273
chrX	136822745	Plp1	-0.0422840797601547	-1.32189811845084	-1.8504567949195
chrX	136974021	Tmsb15b1	-0.482444605939532	-0.230653660785043	-0.384710173219139
chrX	136981115	Slc25a53	-0.549941087368628	-2.35483053567742	-2.37925069216812
chrX	136993154	Zcchc18	-0.666014930403778	-2.84077342161778	-3.21321092324516
chrX	137049593	Fam199x	-0.808564600462767	-2.49315252291406	-3.45521550868524
chrX	137115396	Esx1	-0.490019774306892	-0.982710183908312	-0.981592036499207
chrX	138914429	Nrk	-2.60655651638346	-0.452608262557833	-1.36616249836152
chrX	139210043	Mum1l1	-1.459401835464	-1.61747023121137	-2.83300130505582
chrX	139240225	Platr21	-0.0224260308201235	-1.22983201086525	-1.70497007774073
chrX	139333682	Trap1a	-0.172454329357518	-0.283859106127989	-0.69849909606793
chrX	139480366	D330045A20Rik	-2.05419034318995	-2.40692895435599	-3.46787087520431
chrX	139563339	Rnf128	-1.39982527881131	-1.66933368055936	-3.08622630025299
chrX	139684995	Tbc1d8b	-1.46983579687677	-2.79872628565305	-3.61138275869878
chrX	139779680	Ripply1	0.404696305304989	-0.761529747559993	0.528515048282809
chrX	139821634	Morc4	-2.12601431957688	-1.86261223371675	-3.05835799863344
chrX	139889510	Rbm41	-0.568968511195252	-1.0691174148849	-2.05918677337209
chrX	140007672	Nup62cl	-1.10429575967793	0.513695952952301	-0.584004923863297
chrX	140456602	Prps1	-0.230041213930566	-1.50251089728694	-1.64299387467029
chrX	140539528	Tsc22d3	-0.610965481664674	-1.86685605924925	-3.21269371537958
chrX	140808306	Tex13b	-1.15588137759863	-1.35847486508656	-4.73822980155751
chrX	140948424	Psmd10	-0.267291023909505	-0.806484190747807	-1.13661095728547
chrX	142226769	Nxt2	-0.694515786116454	-1.38533493596247	-2.01577578367527
chrX	142304752	Kcne1l	-1.76898983006066	-2.35975282169383	-4.18293174308697
chrX	142317992	Acsl4	-0.378079324267615	-1.99601565517746	-2.30840467664396
chrX	142681399	Tmem164	-0.6912853475365	-2.60694788883597	-3.64256460130853
chrX	142853473	Ammecr1	-0.547689843994366	-1.81825075066921	-1.88715299729551
chrX	143518590	Pak3	-0.711700142261745	-0.997358840227078	-1.70870253148568
chrX	144317965	Alg13	-0.314764788664828	-0.557104517997605	-0.700075846014189
chrX	145446423	Amot	-1.40518345194187	-3.15139098924052	-3.58297433475521
chrX	147470377	Lrch2	-0.839296368228871	-1.37444528002694	-1.95234873001864
chrX	150397772	Tmem29	-0.526748151430211	-0.888856609380114	-1.46487493932149
chrX	150547416	Alas2	0.37568728624549	-1.81896629043535	-2.2217157634111
chrX	150571506	Apex2	0.106587931919515	-2.26450339110808	-2.19777375581107
chrX	150589920	Pfkfb1	-0.292348877876532	-2.35860181273156	-2.43623239044107
chrX	150644709	Tro	-0.610155356630431	-2.73884922451777	-2.84335667039872
chrX	150806420	Maged2	-0.510217192334539	-3.3708358639297	-3.50180954980276
chrX	150983132	Gnl3l	-0.168654031320843	-2.11849174625637	-1.89093618755358
chrX	151047169	Fgd1	-0.149338714903927	-1.66452132783586	-1.37347809924703
chrX	151087093	Tsr2	0.0472604882404874	-1.38606831737281	-1.18241662451097
chrX	151198077	Wnk3	-0.489748971012575	-1.30093803054065	-1.63516692561563
chrX	151520671	Phf8	-0.366051616404637	-1.07221206897214	-1.67586373957388
chrX	151803281	Huwe1	-0.531489369002657	-1.67954772488683	-1.5289974608721
chrX	151859561	Mir3113	-1.60143286426923	-2.01604413735241	-2.0918693001925
chrX	152001895	Hsd17b10	0.115846396912809	-1.84386208483517	-1.63947519980586
chrX	152004579	Ribc1	0.271898101875746	-2.00661391709712	-1.91329277359321
chrX	152016427	Smc1a	0.011982837960662	-1.76446164105136	-1.95222011167916
chrX	152144267	Iqsec2	-0.796233680090793	-1.73421902090415	-1.80301978605997
chrX	152233226	Kdm5c	-0.183741478926427	-1.14003271934939	-0.958659531312438
chrX	152294823	Kantr	-0.171733449313322	-1.46005472346038	-2.05182150901425
chrX	152336851	Tspyl2	-0.0158411498007238	-1.57298505914992	-1.96287173074014
chrX	152343598	Gpr173	-0.258863600650663	-2.92922361141995	-2.18878664297681
chrX	152609508	Shroom2	-0.243240791339889	-1.66088100776456	-2.36332943555887
chrX	153006468	Usp51	-0.955682168567504	-3.59058471651271	-3.29046753968562
chrX	153036165	Mageh1	-0.173145138068189	-3.27586964707352	-3.42115186752957
chrX	153118787	Foxr2	0.112951549244732	-2.79488367329574	-2.34730649397446
chrX	153139957	Rragb	-0.0898267345861394	-3.10727566702232	-2.97920622295346
chrX	153237747	Klf8	-0.000329241117862142	-2.2694730374164	-3.10242327763688
chrX	153498231	Ubqln2	-0.139732305959309	-2.00227209426383	-2.1577590669921
chrX	153685153	Kctd12b	-0.216528669338677	-2.84714781199703	-4.5132201740576
chrX	153723553	Nbdy	0.102766511802858	-1.32275640978423	-1.4823360392826
chrX	153832292	Spin2c	-1.01476930114229	-2.1058076251126	-2.43995283260433
chrX	155213125	Sat1	-0.353699965959186	-1.70460029171091	-3.74102241316844
chrX	155262442	Acot9	-0.2474050581589	-1.58388785670493	-2.26421300886773
chrX	155323917	Prdx4	-0.0802747577011602	-1.01150504349252	-1.51295910603137
chrX	157443953	Sms	-0.00288559305553277	-0.871634880434678	-1.22058875344664
chrX	157547821	Mbtps2	0.0252614172994327	-0.015893375167698	-0.399493177282501
chrX	157566118	Yy2	-0.190522661022732	-0.485413677569424	-1.08163090681846
chrX	159255781	Rps6ka3	-0.665253668318331	-1.04675865015668	-1.77825080211284
chrX	159372194	Eif1ax	0.00740208699096246	-2.00683550074515	-2.02133824110769
chrX	159414571	Map7d2	-1.20309175411732	-1.01684319028677	-1.63648126520059
chrX	159532667	Bclaf3	-0.37000718468024	-0.393684372377474	-0.930036421013703
chrX	159627271	Sh3kbp1	-1.10752223130012	-1.64681710354084	-2.24842802218509
chrX	159988432	Map3k15	-0.890204320020977	-1.80857520914165	-2.8456440352642
chrX	160122218	Pdha1	-0.094837294437469	-1.00893011984083	-1.36473173462991
chrX	160502165	Phka2	-0.92515346891213	-0.671718337395612	-1.51203525715143
chrX	160784307	Cdkl5	-0.809400103754254	-1.59748972379372	-2.49085895781597
chrX	161162749	Scml2	-1.17262600460856	-1.03629694938893	-2.21162864031561
chrX	161836429	Nhs	-1.04171651227768	-2.93303317322153	-3.00131404419579
chrX	162760371	Rbbp7	0.182150972633927	-2.30856016721515	-2.78175609532577
chrX	162778916	Txlng	-0.0207241904812118	-0.871501031990782	-1.24553815805745
chrX	162856842	Syap1	-0.242937943778442	-0.531810665888857	-1.00878472404981
chrX	162901559	Ctps2	-0.486589670318387	-1.59972651871902	-2.47598502302537
chrX	163909016	Ap1s2	-1.01934873756145	-0.406086945863186	-1.55296310787445
chrX	163935442	Zrsr2	-0.0561803747193641	-0.326518004680882	-0.76882817455919
chrX	164070702	Siah1b	-0.068382342487327	-0.773265538297223	-0.584276331446849
chrX	164269430	Pir	0.168985527159217	-1.79322256162844	-1.71696662928346
chrX	164373521	Vegfd	-0.568308032557385	-0.743933963515287	-0.951537934189033
chrX	164419786	Piga	-0.154990304549981	-1.18660358660925	-1.46926619582064
chrX	164936170	Mospd2	-0.243909646834947	-0.986937471596128	-1.60300718857289
chrX	164980591	Fancb	-0.0882053542461213	-1.63617819103339	-2.05205546910714
chrX	166170453	Gemin8	-0.00919703734974113	-0.843657146716217	-1.20411060964912
chrX	166390032	Ofd1	-0.153152439251751	-1.22187613657739	-1.72120720823151
chrX	166440754	Trappc2	-0.116098602218712	-1.38366228444919	-1.01944777341959
chrX	166457251	Rab9	0.347942063394071	-1.63725270834605	-1.93230423565362
chrX	166499814	Tceanc	-0.0945981032441063	-0.799347835033158	-0.777318930088119
chrX	166523006	Egfl6	0.336788957036519	-1.1493179011963	-2.00981781956655
chrX	167207093	Tmsb4x	-0.18965998821854	-1.48902949349373	-1.8401757546801
chrX	167346319	Prps2	-0.583668453061362	-1.41418288659623	-2.08175919294184
chrX	168653098	Msl3	-0.727881895653816	-1.21537045748607	-1.89591680466492
chrX	169311530	Hccs	-0.318089352746502	-0.834292695346805	-1.22946743959309
chrX	169685198	Mid1	-1.04172362442709	-2.02343821520016	-2.94964002046773

## Sheet: Fig.EV5F-source data
H2AK119ub							H3K27me3
cellLine	Gene	Chr	Acc_Rep_mark	logFC_Expression	logFC_Expression_Groups		cellLine	Gene	Chr	Acc_Rep_mark	logFC_Expression	logFC_Expression_Groups
ΔB+C	1810030O07Rik	chrX	-36.1125754395964	-0.063883133006981	(-0.5, Inf]		ΔB+C	4933407K13Rik	chrX	35.0082575941817	-1.06256874865883	(-1.5,-1]
ΔB+C	2010204K13Rik	chrX	19.9279309875986	-1.09209003451314	(-1.5,-1]		ΔB+C	Abcb7	chrX	103.930343254766	-1.22154611738566	(-1.5,-1]
ΔB+C	4933407K13Rik	chrX	53.1685739736493	-1.06256874865883	(-1.5,-1]		ΔB+C	Acot9	chrX	140.71531973203	-0.879592382430574	(-1,-0.5]
ΔB+C	Abcb7	chrX	79.4053285556458	-1.22154611738566	(-1.5,-1]		ΔB+C	Acsl4	chrX	432.666421139925	-1.11403942896647	(-1.5,-1]
ΔB+C	Acot9	chrX	42.5353608934089	-0.879592382430574	(-1,-0.5]		ΔB+C	Aifm1	chrX	287.910798363999	-0.823466535584704	(-1,-0.5]
ΔB+C	Acsl4	chrX	93.8265257246003	-1.11403942896647	(-1.5,-1]		ΔB+C	Ammecr1	chrX	60.1238075051698	-1.0167290592153	(-1.5,-1]
ΔB+C	Aifm1	chrX	79.6892248730783	-0.823466535584704	(-1,-0.5]		ΔB+C	Ap1s2	chrX	2.39671137129849	-0.222949362898182	(-0.5, Inf]
ΔB+C	Akap17b	chrX	24.4248012267479	-0.874140357870012	(-1,-0.5]		ΔB+C	Apex2	chrX	72.1740796013862	-1.26694431716712	(-1.5,-1]
ΔB+C	Alg13	chrX	125.384190381533	-0.312972366708772	(-0.5, Inf]		ΔB+C	Arhgef9	chrX	158.075444639817	-0.963670318244005	(-1,-0.5]
ΔB+C	Ammecr1	chrX	40.3466885972566	-1.0167290592153	(-1.5,-1]		ΔB+C	Armcx1	chrX	724.133716133189	-1.65999067420899	(-Inf,-1.5]
ΔB+C	Ap1s2	chrX	50.5408625322983	-0.222949362898182	(-0.5, Inf]		ΔB+C	Armcx4	chrX	516.941580806292	-1.74936264210965	(-Inf,-1.5]
ΔB+C	Apex2	chrX	49.970243418905	-1.26694431716712	(-1.5,-1]		ΔB+C	Armcx6	chrX	1490.54521221988	-1.97103061636775	(-Inf,-1.5]
ΔB+C	Araf	chrX	7.31669576297368	-0.0656436396217674	(-0.5, Inf]		ΔB+C	Atp7a	chrX	62.7931403464175	-0.902085090412992	(-1,-0.5]
ΔB+C	Arhgef9	chrX	71.5321616405118	-0.963670318244005	(-1,-0.5]		ΔB+C	C1galt1c1	chrX	96.5967750997515	-1.36237955591611	(-1.5,-1]
ΔB+C	Armcx1	chrX	108.699211518988	-1.65999067420899	(-Inf,-1.5]		ΔB+C	Cask	chrX	-19.0256520781391	-0.986113238022182	(-1,-0.5]
ΔB+C	Armcx4	chrX	123.605548604639	-1.74936264210965	(-Inf,-1.5]		ΔB+C	Ccdc160	chrX	272.667962633431	-1.27869900644987	(-1.5,-1]
ΔB+C	Armcx6	chrX	213.063903286643	-1.97103061636775	(-Inf,-1.5]		ΔB+C	Cdkl5	chrX	231.244618482347	-0.885091774380162	(-1,-0.5]
ΔB+C	Atp6ap1	chrX	45.416474711466	-0.579049372487552	(-1,-0.5]		ΔB+C	Chm	chrX	4.4693080143314	-0.379648184351158	(-0.5, Inf]
ΔB+C	Atp6ap2	chrX	35.0136185002781	-0.152596432387884	(-0.5, Inf]		ΔB+C	Clcn5	chrX	94.1674280164241	-0.873653680789821	(-1,-0.5]
ΔB+C	Atp7a	chrX	63.4281401750195	-0.902085090412992	(-1,-0.5]		ΔB+C	Ctps2	chrX	192.9358150315	-0.891805255777386	(-1,-0.5]
ΔB+C	Atrx	chrX	21.0118315237854	-0.634039570176385	(-1,-0.5]		ΔB+C	Cul4b	chrX	28.1857784947215	-0.84691326115719	(-1,-0.5]
ΔB+C	Bclaf3	chrX	12.8594556671757	-0.217745305488908	(-0.5, Inf]		ΔB+C	Cysltr1	chrX	138.659858665289	-1.58292990751189	(-Inf,-1.5]
ΔB+C	Bhlhb9	chrX	44.5710907284683	-1.03004627283876	(-1.5,-1]		ΔB+C	Diaph2	chrX	56.9212395051244	-0.623255224817137	(-1,-0.5]
ΔB+C	C1galt1c1	chrX	53.6338822752537	-1.36237955591611	(-1.5,-1]		ΔB+C	Dlg3	chrX	483.9803489645	-1.25712283244601	(-1.5,-1]
ΔB+C	C330007P06Rik	chrX	10.758269516485	-0.615257908443261	(-1,-0.5]		ΔB+C	Dnase1l1	chrX	45.7164702395426	-1.07142619736131	(-1.5,-1]
ΔB+C	Cask	chrX	20.7278807308299	-0.986113238022182	(-1,-0.5]		ΔB+C	Dock11	chrX	136.257098673791	-0.637390238472685	(-1,-0.5]
ΔB+C	Ccdc160	chrX	60.8658064882491	-1.27869900644987	(-1.5,-1]		ΔB+C	Ebp	chrX	106.040796540258	-1.12116056585194	(-1.5,-1]
ΔB+C	Cdk16	chrX	39.211403787491	-0.447348533327835	(-0.5, Inf]		ΔB+C	Efhc2	chrX	7.00864869195789	0.289316774246473	(-0.5, Inf]
ΔB+C	Cdkl5	chrX	60.0426290090078	-0.885091774380162	(-1,-0.5]		ΔB+C	Eif1ax	chrX	146.593029579155	-1.11985600982961	(-1.5,-1]
ΔB+C	Cenpi	chrX	-2.99340431943753	-0.288646943222022	(-0.5, Inf]		ΔB+C	F8a	chrX	-109.139128124999	-0.323054185623913	(-0.5, Inf]
ΔB+C	Chm	chrX	0.146073512271201	-0.379648184351158	(-0.5, Inf]		ΔB+C	Fam122b	chrX	236.424655991566	-0.774551695760742	(-1,-0.5]
ΔB+C	Clcn5	chrX	41.205417274469	-0.873653680789821	(-1,-0.5]		ΔB+C	Fam199x	chrX	852.988482195695	-1.39152165646195	(-1.5,-1]
ΔB+C	Cox7b	chrX	7.3487023379289	-1.05932949377393	(-1.5,-1]		ΔB+C	Fam50a	chrX	43.2303578645196	-0.443886871336728	(-0.5, Inf]
ΔB+C	Ctps2	chrX	54.4125570245162	-0.891805255777386	(-1,-0.5]		ΔB+C	Fgd1	chrX	1248.11705946946	-0.940616773384827	(-1,-0.5]
ΔB+C	Cul4b	chrX	4.27431699029977	-0.84691326115719	(-1,-0.5]		ΔB+C	Firre	chrX	1405.13628240226	-1.98063375246247	(-Inf,-1.5]
ΔB+C	Cysltr1	chrX	43.6681885775122	-1.58292990751189	(-Inf,-1.5]		ΔB+C	Flna	chrX	214.128618832905	-0.710852230124177	(-1,-0.5]
ΔB+C	Ddx3x	chrX	-15.5900651595155	-0.275790835079124	(-0.5, Inf]		ΔB+C	Fmr1nb	chrX	27.3495871689909	-0.569314542703959	(-1,-0.5]
ΔB+C	Diaph2	chrX	26.8852544268155	-0.623255224817137	(-1,-0.5]		ΔB+C	Fndc3c1	chrX	1260.59052489943	-2.10027904512801	(-Inf,-1.5]
ΔB+C	Dkc1	chrX	32.9874433660688	-0.434204834898432	(-0.5, Inf]		ΔB+C	Foxo4	chrX	596.670905281821	-1.29519441705829	(-1.5,-1]
ΔB+C	Dlg3	chrX	209.543968716769	-1.25712283244601	(-1.5,-1]		ΔB+C	Foxr2	chrX	159.456477388384	-1.56707496309616	(-Inf,-1.5]
ΔB+C	Dnase1l1	chrX	40.1296064726737	-1.07142619736131	(-1.5,-1]		ΔB+C	Ftx	chrX	329.067856620087	-1.12801157400278	(-1.5,-1]
ΔB+C	Dock11	chrX	57.0281134674632	-0.637390238472685	(-1,-0.5]		ΔB+C	Fundc1	chrX	162.589223249814	-0.791268321013269	(-1,-0.5]
ΔB+C	Ebp	chrX	20.1226824599364	-1.12116056585194	(-1.5,-1]		ΔB+C	Gabra3	chrX	303.684569341063	-1.86831726945946	(-Inf,-1.5]
ΔB+C	Eda2r	chrX	-0.158734606808032	0.394683037912626	(-0.5, Inf]		ΔB+C	Gdi1	chrX	28.5101900697685	-0.365149687782296	(-0.5, Inf]
ΔB+C	Efhc2	chrX	30.1202852974735	0.289316774246473	(-0.5, Inf]		ΔB+C	Gk	chrX	542.824602336302	-1.03482940610942	(-1.5,-1]
ΔB+C	Eif1ax	chrX	38.943818990413	-1.11985600982961	(-1.5,-1]		ΔB+C	Gria3	chrX	386.683109041761	-0.713550886064034	(-1,-0.5]
ΔB+C	Eif2s3x	chrX	-9.63769177336913	-0.556596124028245	(-1,-0.5]		ΔB+C	Gripap1	chrX	48.4232433450902	-0.453035302717384	(-0.5, Inf]
ΔB+C	Elk1	chrX	28.9385912423556	-0.497740709094626	(-0.5, Inf]		ΔB+C	Hdac8	chrX	19.0002633173232	-1.12472739993466	(-1.5,-1]
ΔB+C	Emd	chrX	29.0800728496753	-0.82620908640743	(-1,-0.5]		ΔB+C	Hmgn5	chrX	126.653897312597	-0.758995591207175	(-1,-0.5]
ΔB+C	Ercc6l	chrX	83.2168365495757	-1.24778261944629	(-1.5,-1]		ΔB+C	Ids	chrX	56.0783287055728	-0.576511367795267	(-1,-0.5]
ΔB+C	F8a	chrX	32.1685923411835	-0.323054185623913	(-0.5, Inf]		ΔB+C	Igsf1	chrX	441.885560421596	-1.26961183263848	(-1.5,-1]
ΔB+C	Fam122b	chrX	153.388334930684	-0.774551695760742	(-1,-0.5]		ΔB+C	Ints6l	chrX	105.554219377675	-0.813994242777219	(-1,-0.5]
ΔB+C	Fam199x	chrX	91.6246627191587	-1.39152165646195	(-1.5,-1]		ΔB+C	Irak1	chrX	24.5647968625932	-0.733734517696176	(-1,-0.5]
ΔB+C	Fam50a	chrX	47.2423661097191	-0.443886871336728	(-0.5, Inf]		ΔB+C	Itm2a	chrX	176.743392123313	-1.02442786978236	(-1.5,-1]
ΔB+C	Fgd1	chrX	198.276883727791	-0.940616773384827	(-1,-0.5]		ΔB+C	Jade3	chrX	270.076175858181	-0.575320245191165	(-1,-0.5]
ΔB+C	Firre	chrX	271.718587206339	-1.98063375246247	(-Inf,-1.5]		ΔB+C	Kctd12b	chrX	70.9500832323599	-1.58886438105425	(-Inf,-1.5]
ΔB+C	Flna	chrX	61.7637192487645	-0.710852230124177	(-1,-0.5]		ΔB+C	Lamp2	chrX	99.5378879229995	-0.637385662350434	(-1,-0.5]
ΔB+C	Fndc3c1	chrX	181.856854512675	-2.10027904512801	(-Inf,-1.5]		ΔB+C	Lrch2	chrX	151.422022511541	-0.766294707513036	(-1,-0.5]
ΔB+C	Foxo4	chrX	64.3717893226409	-1.29519441705829	(-1.5,-1]		ΔB+C	Maged1	chrX	468.089944158897	-1.27947991019844	(-1.5,-1]
ΔB+C	Foxr2	chrX	105.238608330053	-1.56707496309616	(-Inf,-1.5]		ΔB+C	Magt1	chrX	110.656122320327	-1.240420427619	(-1.5,-1]
ΔB+C	Ftsj1	chrX	-16.6027714802842	-0.686035213225801	(-1,-0.5]		ΔB+C	Mbtps2	chrX	-4.19352927776876	-0.00495494226083945	(-0.5, Inf]
ΔB+C	Ftx	chrX	81.9103227841404	-1.12801157400278	(-1.5,-1]		ΔB+C	Mcf2	chrX	776.403400292422	-0.357123974875818	(-0.5, Inf]
ΔB+C	Fundc1	chrX	78.6597188387582	-0.791268321013269	(-1,-0.5]		ΔB+C	Mdrl	chrX	78.0247997767023	-0.472805565234654	(-0.5, Inf]
ΔB+C	Fundc2	chrX	38.7802897691139	-0.876255500932493	(-1,-0.5]		ΔB+C	Mecp2	chrX	35.9286777065737	-0.738535541242554	(-1,-0.5]
ΔB+C	G6pdx	chrX	-8.36972026149616	-0.894718084268397	(-1,-0.5]		ΔB+C	Med12	chrX	137.874349521035	-1.13041784291668	(-1.5,-1]
ΔB+C	Gabra3	chrX	110.87121342301	-1.86831726945946	(-Inf,-1.5]		ΔB+C	Mid1	chrX	620.567044705936	-1.12439937367124	(-1.5,-1]
ΔB+C	Gdi1	chrX	69.2433136259653	-0.365149687782296	(-0.5, Inf]		ΔB+C	Mid1ip1	chrX	198.944127762566	-1.26706871372289	(-1.5,-1]
ΔB+C	Gemin8	chrX	-19.6274215693801	-0.469531135184972	(-0.5, Inf]		ΔB+C	Mospd1	chrX	200.906967949946	-0.805022004445569	(-1,-0.5]
ΔB+C	Gk	chrX	76.5510636935109	-1.03482940610942	(-1.5,-1]		ΔB+C	Msn	chrX	192.488204910718	-0.810341875712799	(-1,-0.5]
ΔB+C	Gnl3l	chrX	42.6772064510673	-1.18592501830868	(-1.5,-1]		ΔB+C	Nap1l2	chrX	463.086773681487	-1.78854542930892	(-Inf,-1.5]
ΔB+C	Gria3	chrX	164.218341054528	-0.713550886064034	(-1,-0.5]		ΔB+C	Nono	chrX	176.451707770146	-1.02949675729677	(-1.5,-1]
ΔB+C	Gripap1	chrX	22.198390986827	-0.453035302717384	(-0.5, Inf]		ΔB+C	Nxt2	chrX	110.583328950794	-0.773850370128738	(-1,-0.5]
ΔB+C	Hccs	chrX	6.12934805640555	-0.467225445718024	(-0.5, Inf]		ΔB+C	Ogt	chrX	149.730490281434	-0.30392679597241	(-0.5, Inf]
ΔB+C	Hcfc1	chrX	20.6772121178609	-0.66802643728819	(-1,-0.5]		ΔB+C	Pak3	chrX	356.323484924726	-0.554513724737677	(-1,-0.5]
ΔB+C	Hdac8	chrX	37.4500767799684	-1.12472739993466	(-1.5,-1]		ΔB+C	Pdha1	chrX	114.624368812358	-0.561875257010204	(-1,-0.5]
ΔB+C	Hmgn5	chrX	76.1972409057775	-0.758995591207175	(-1,-0.5]		ΔB+C	Pdk3	chrX	249.8060750832	-1.25603103411652	(-1.5,-1]
ΔB+C	Hprt	chrX	1.84973828907164	-0.790700653598378	(-1,-0.5]		ΔB+C	Pgk1	chrX	217.25525356259	-1.48818592024421	(-1.5,-1]
ΔB+C	Htatsf1	chrX	27.8567931564451	-0.476337682668572	(-0.5, Inf]		ΔB+C	Pgrmc1	chrX	-10.601681683505	-0.554852164013247	(-1,-0.5]
ΔB+C	Huwe1	chrX	63.0135505610597	-0.936315460173708	(-1,-0.5]		ΔB+C	Phf6	chrX	213.862556984636	-0.798313653517873	(-1,-0.5]
ΔB+C	Ids	chrX	0.0490048652795707	-0.576511367795267	(-1,-0.5]		ΔB+C	Pir	chrX	74.7319635265951	-1.00408534496288	(-1.5,-1]
ΔB+C	Igbp1	chrX	8.53303106943883	-0.465602176984746	(-0.5, Inf]		ΔB+C	Plp2	chrX	78.2257556422467	-0.960121875560785	(-1,-0.5]
ΔB+C	Igsf1	chrX	140.375720306029	-1.26961183263848	(-1.5,-1]		ΔB+C	Pls3	chrX	752.87788656233	-1.45301257735259	(-1.5,-1]
ΔB+C	Ints6l	chrX	46.9352774612119	-0.813994242777219	(-1,-0.5]		ΔB+C	Praf2	chrX	95.3416186071097	-0.617269516270356	(-1,-0.5]
ΔB+C	Irak1	chrX	34.3061279499027	-0.733734517696176	(-1,-0.5]		ΔB+C	Prkx	chrX	-25.3591096237414	-0.398775070053824	(-0.5, Inf]
ΔB+C	Itm2a	chrX	69.6062903399804	-1.02442786978236	(-1.5,-1]		ΔB+C	Prps1	chrX	557.389926528671	-0.841921175845042	(-1,-0.5]
ΔB+C	Jade3	chrX	30.6314544499383	-0.575320245191165	(-1,-0.5]		ΔB+C	Prps2	chrX	239.444020011871	-0.788009349428177	(-1,-0.5]
ΔB+C	Kantr	chrX	57.820887666501	-0.812209751523505	(-1,-0.5]		ΔB+C	Rap2c	chrX	211.214113155577	-0.884772727287229	(-1,-0.5]
ΔB+C	Kctd12b	chrX	29.6286871758704	-1.58886438105425	(-Inf,-1.5]		ΔB+C	Rbbp7	chrX	1333.78701713077	-1.28890458267349	(-1.5,-1]
ΔB+C	Kdm5c	chrX	9.15079119354765	-0.63925898321814	(-1,-0.5]		ΔB+C	Rbmx	chrX	453.148219176395	-1.08081140875152	(-1.5,-1]
ΔB+C	Kdm6a	chrX	-45.8494895990261	0.176247534569886	(-0.5, Inf]		ΔB+C	Rbmx2	chrX	71.623418275426	-0.936170467673856	(-1,-0.5]
ΔB+C	Lamp2	chrX	44.5027207121586	-0.637385662350434	(-1,-0.5]		ΔB+C	Ripply1	chrX	688.09950477225	-0.432602049415375	(-0.5, Inf]
ΔB+C	Las1l	chrX	18.584230677207	-0.701710042137156	(-1,-0.5]		ΔB+C	Rlim	chrX	873.127761841785	-1.53687403297295	(-Inf,-1.5]
ΔB+C	Lpar4	chrX	40.1665730356856	-1.70702464129066	(-Inf,-1.5]		ΔB+C	Rnf128	chrX	662.67318963897	-0.929522827033864	(-1,-0.5]
ΔB+C	Lrch2	chrX	8.97404142652277	-0.766294707513036	(-1,-0.5]		ΔB+C	Rp2	chrX	100.988905138044	-0.827109948362203	(-1,-0.5]
ΔB+C	Maged1	chrX	213.632516856498	-1.27947991019844	(-1.5,-1]		ΔB+C	Rpl36a	chrX	46.5270223323399	-0.847354704121151	(-1,-0.5]
ΔB+C	Magt1	chrX	68.5177471384713	-1.240420427619	(-1.5,-1]		ΔB+C	Rps6ka3	chrX	114.360382162947	-0.581454418913704	(-1,-0.5]
ΔB+C	Maoa	chrX	-15.1575751950125	-0.715144566859803	(-1,-0.5]		ΔB+C	Rragb	chrX	662.300309265308	-1.73943162936503	(-Inf,-1.5]
ΔB+C	Mbtps2	chrX	18.4030171205143	-0.00495494226083945	(-0.5, Inf]		ΔB+C	Sat1	chrX	74.5245903131423	-0.945060270299001	(-1,-0.5]
ΔB+C	Mcf2	chrX	183.930768731201	-0.357123974875818	(-0.5, Inf]		ΔB+C	Sh3bgrl	chrX	140.938438187301	-0.993195813952408	(-1,-0.5]
ΔB+C	Mdrl	chrX	62.4829850490189	-0.472805565234654	(-0.5, Inf]		ΔB+C	Shroom2	chrX	271.54641495825	-0.921805319660962	(-1,-0.5]
ΔB+C	Mecp2	chrX	70.275891193897	-0.738535541242554	(-1,-0.5]		ΔB+C	Shroom4	chrX	198.523409789383	-0.487892829104601	(-0.5, Inf]
ΔB+C	Med12	chrX	29.9718601942609	-1.13041784291668	(-1.5,-1]		ΔB+C	Slc25a14	chrX	108.682757608974	-0.961355067992199	(-1,-0.5]
ΔB+C	Mid1	chrX	194.43256842295	-1.12439937367124	(-1.5,-1]		ΔB+C	Slc25a43	chrX	150.317704823391	-0.701875553301222	(-1,-0.5]
ΔB+C	Mid1ip1	chrX	30.6499446637137	-1.26706871372289	(-1.5,-1]		ΔB+C	Slc25a53	chrX	214.517771201605	-1.31543208389275	(-1.5,-1]
ΔB+C	Mmgt1	chrX	22.3166514999177	-0.797537451675685	(-1,-0.5]		ΔB+C	Slc7a3	chrX	502.146912745693	-1.1813505852338	(-1.5,-1]
ΔB+C	Mospd1	chrX	55.5110089078676	-0.805022004445569	(-1,-0.5]		ΔB+C	Slitrk2	chrX	431.952959999519	-1.56655417339623	(-Inf,-1.5]
ΔB+C	Msn	chrX	58.0468507428155	-0.810341875712799	(-1,-0.5]		ΔB+C	Sms	chrX	294.256673715188	-0.486704972816388	(-0.5, Inf]
ΔB+C	Naa10	chrX	-40.1012684727444	-0.63447554633353	(-1,-0.5]		ΔB+C	Spin4	chrX	270.517243268933	-0.848530616025739	(-1,-0.5]
ΔB+C	Nap1l2	chrX	49.1559172758547	-1.78854542930892	(-Inf,-1.5]		ΔB+C	Tab3	chrX	543.41922032659	-0.738229903984519	(-1,-0.5]
ΔB+C	Nbdy	chrX	15.6800048568018	-0.742730033130482	(-1,-0.5]		ΔB+C	Tbc1d8b	chrX	501.312070911027	-1.56002405315407	(-Inf,-1.5]
ΔB+C	Nkap	chrX	-13.257164411848	-0.414935462431429	(-0.5, Inf]		ΔB+C	Tbl1x	chrX	376.421872812916	-0.716857030210265	(-1,-0.5]
ΔB+C	Nono	chrX	83.5921408198321	-1.02949675729677	(-1.5,-1]		ΔB+C	Tceal5	chrX	432.165959015486	-1.67800567231213	(-Inf,-1.5]
ΔB+C	Nxt2	chrX	50.7611444717482	-0.773850370128738	(-1,-0.5]		ΔB+C	Tceal8	chrX	218.089349635372	-1.44662184488587	(-1.5,-1]
ΔB+C	Ogt	chrX	37.0436275027785	-0.30392679597241	(-0.5, Inf]		ΔB+C	Tceal9	chrX	289.628884471701	-1.26743640311806	(-1.5,-1]
ΔB+C	Otud5	chrX	0.140005946614394	-0.506982364238808	(-1,-0.5]		ΔB+C	Tfe3	chrX	140.020113327858	-0.704058674078115	(-1,-0.5]
ΔB+C	Pak3	chrX	93.4699231880519	-0.554513724737677	(-1,-0.5]		ΔB+C	Thoc2	chrX	295.181526113504	-0.751060998782984	(-1,-0.5]
ΔB+C	Pcyt1b	chrX	93.5632696612981	-1.18584266076252	(-1.5,-1]		ΔB+C	Timp1	chrX	70.8585526982505	-0.333704843723718	(-0.5, Inf]
ΔB+C	Pdha1	chrX	-23.085867896139	-0.561875257010204	(-1,-0.5]		ΔB+C	Tmem164	chrX	361.737038707058	-1.45892918047108	(-1.5,-1]
ΔB+C	Pdk3	chrX	92.2652787810201	-1.25603103411652	(-1.5,-1]		ΔB+C	Tmem47	chrX	51.6673441369866	-0.766445846471788	(-1,-0.5]
ΔB+C	Pgk1	chrX	138.283988541584	-1.48818592024421	(-1.5,-1]		ΔB+C	Tmsb4x	chrX	476.002570247744	-0.823446148238691	(-1,-0.5]
ΔB+C	Pgrmc1	chrX	40.6451764772716	-0.554852164013247	(-1,-0.5]		ΔB+C	Tro	chrX	141.580819081433	-1.53210413185685	(-Inf,-1.5]
ΔB+C	Phf6	chrX	41.4496118414154	-0.798313653517873	(-1,-0.5]		ΔB+C	Tsc22d3	chrX	321.107305724703	-1.04508141359252	(-1.5,-1]
ΔB+C	Phf8	chrX	5.61602588977237	-0.599320753561768	(-1,-0.5]		ΔB+C	Tspyl2	chrX	319.61434959919	-0.878895889975424	(-1,-0.5]
ΔB+C	Phka2	chrX	12.4422686822907	-0.37675904115302	(-0.5, Inf]		ΔB+C	Tsr2	chrX	75.2246950425742	-0.776555633795241	(-1,-0.5]
ΔB+C	Piga	chrX	34.8234901414378	-0.662847245746641	(-1,-0.5]		ΔB+C	Ubqln2	chrX	215.907470147259	-1.11869422018376	(-1.5,-1]
ΔB+C	Pim2	chrX	40.5322378283335	-1.22206999339104	(-1.5,-1]		ΔB+C	Usp26	chrX	4.7067763104009	-1.45914552207645	(-1.5,-1]
ΔB+C	Pin4	chrX	36.2427940922	-0.706337704023201	(-1,-0.5]		ΔB+C	Vegfd	chrX	4.80655623827164	-0.418004558866423	(-0.5, Inf]
ΔB+C	Pir	chrX	28.2793300909213	-1.00408534496288	(-1.5,-1]		ΔB+C	Vma21	chrX	2.71249081411185	-0.541666627338626	(-1,-0.5]
ΔB+C	Platr21	chrX	3.7508027882927	-0.68619419948712	(-1,-0.5]		ΔB+C	Xlr3a	chrX	22.4164670931365	-0.0476844452708114	(-0.5, Inf]
ΔB+C	Plp2	chrX	58.6499790417394	-0.960121875560785	(-1,-0.5]		ΔB+C	Zbtb33	chrX	77.0079136266169	-0.90581021299813	(-1,-0.5]
ΔB+C	Pls3	chrX	169.435810703212	-1.45301257735259	(-1.5,-1]		ΔB+C	Zcchc18	chrX	575.216430069397	-1.59245775779723	(-Inf,-1.5]
ΔB+C	Pola1	chrX	9.16141981806027	-0.809473245936102	(-1,-0.5]		ΔB+C	Zdhhc15	chrX	429.49449643127	-1.38611933301409	(-1.5,-1]
ΔB+C	Ppp1r3f	chrX	22.2767270540148	-0.238681750878027	(-0.5, Inf]		ΔB+C	Zfp185	chrX	235.998620385109	-0.573034195889452	(-1,-0.5]
ΔB+C	Praf2	chrX	40.5759843670193	-0.617269516270356	(-1,-0.5]		ΔB+C	Zfp275	chrX	-4.24613211406179	-1.1642171792497	(-1.5,-1]
ΔB+C	Prdx4	chrX	11.7281235108681	-0.565531257597518	(-1,-0.5]		ΔB+C	Zfp280c	chrX	451.656293262832	-1.63123700070534	(-Inf,-1.5]
ΔB+C	Prkx	chrX	35.1435506762429	-0.398775070053824	(-0.5, Inf]		ΔB+C	Zfx	chrX	417.986093676639	-0.874682219234266	(-1,-0.5]
ΔB+C	Prps1	chrX	104.505070884636	-0.841921175845042	(-1,-0.5]		ΔB+C	Zic3	chrX	484.370402856974	-0.650628454689216	(-1,-0.5]
ΔB+C	Prps2	chrX	102.016272238376	-0.788009349428177	(-1,-0.5]		FL	4933407K13Rik	chrX	427.348475330589	-1.45899615147083	(-1.5,-1]
ΔB+C	Rab9	chrX	-7.39842774590284	-0.915546251464438	(-1,-0.5]		FL	Abcb7	chrX	805.974057973216	-1.24520956608747	(-1.5,-1]
ΔB+C	Rap2c	chrX	17.7377527846695	-0.884772727287229	(-1,-0.5]		FL	Acot9	chrX	1263.27944234004	-1.0769586405588	(-1.5,-1]
ΔB+C	Rbbp7	chrX	253.993574439707	-1.28890458267349	(-1.5,-1]		FL	Acsl4	chrX	1032.03096243365	-1.10882208311732	(-1.5,-1]
ΔB+C	Rbm41	chrX	16.0944794951162	-0.592128765621659	(-1,-0.5]		FL	Aifm1	chrX	1077.23071875307	-0.728898016405301	(-1,-0.5]
ΔB+C	Rbmx	chrX	92.668005245235	-1.08081140875152	(-1.5,-1]		FL	Ammecr1	chrX	842.936164316006	-0.898690874222975	(-1,-0.5]
ΔB+C	Rbmx2	chrX	83.2473249218032	-0.936170467673856	(-1,-0.5]		FL	Ap1s2	chrX	337.456418228925	-0.748751533893188	(-1,-0.5]
ΔB+C	Renbp	chrX	11.2510801748026	-0.0464367750483688	(-0.5, Inf]		FL	Apex2	chrX	881.385973412102	-1.05488239993425	(-1.5,-1]
ΔB+C	Ripply1	chrX	119.209031634613	-0.432602049415375	(-0.5, Inf]		FL	Arhgef9	chrX	968.446855771102	-0.933017364721893	(-1,-0.5]
ΔB+C	Rlim	chrX	227.949256153702	-1.53687403297295	(-Inf,-1.5]		FL	Armcx1	chrX	1336.77778998686	-1.43595947727442	(-1.5,-1]
ΔB+C	Rnf128	chrX	135.392413365132	-0.929522827033864	(-1,-0.5]		FL	Armcx4	chrX	1392.5704500821	-1.61015854642899	(-Inf,-1.5]
ΔB+C	Rp2	chrX	60.2759263392525	-0.827109948362203	(-1,-0.5]		FL	Armcx6	chrX	2221.65199826189	-1.94989552073989	(-Inf,-1.5]
ΔB+C	Rpgr	chrX	4.72979444621181	-0.131898955180685	(-0.5, Inf]		FL	Atp7a	chrX	932.185694928414	-0.842871921345323	(-1,-0.5]
ΔB+C	Rpl10	chrX	-8.35164236022329	-0.686748061886595	(-1,-0.5]		FL	C1galt1c1	chrX	1267.05978429472	-1.2677123275741	(-1.5,-1]
ΔB+C	Rpl36a	chrX	23.4725038149251	-0.847354704121151	(-1,-0.5]		FL	Cask	chrX	323.173494824635	-1.12328137834293	(-1.5,-1]
ΔB+C	Rpl39	chrX	64.6712393453828	-0.777385025313461	(-1,-0.5]		FL	Ccdc160	chrX	988.864585853679	-1.03832887453659	(-1.5,-1]
ΔB+C	Rps4x	chrX	51.67391180005	-0.853036282081278	(-1,-0.5]		FL	Cdkl5	chrX	968.915283354006	-1.1885526376988	(-1.5,-1]
ΔB+C	Rps6ka3	chrX	109.478638097183	-0.581454418913704	(-1,-0.5]		FL	Chm	chrX	300.050923624122	-0.754277127382376	(-1,-0.5]
ΔB+C	Rragb	chrX	140.118602530214	-1.73943162936503	(-Inf,-1.5]		FL	Clcn5	chrX	910.433337792565	-1.14252310773123	(-1.5,-1]
ΔB+C	Sat1	chrX	24.5444906069681	-0.945060270299001	(-1,-0.5]		FL	Ctps2	chrX	704.164812785014	-1.18937779435315	(-1.5,-1]
ΔB+C	Sh3bgrl	chrX	18.6734701024349	-0.993195813952408	(-1,-0.5]		FL	Cul4b	chrX	828.598824911093	-0.955205700279199	(-1,-0.5]
ΔB+C	Shroom2	chrX	72.7284612887227	-0.921805319660962	(-1,-0.5]		FL	Cysltr1	chrX	789.448645845562	-2.10464393107499	(-Inf,-1.5]
ΔB+C	Shroom4	chrX	25.9340992395117	-0.487892829104601	(-0.5, Inf]		FL	Diaph2	chrX	420.888661227938	-0.987363532784282	(-1,-0.5]
ΔB+C	Siah1b	chrX	-6.33607300962282	-0.431092115457455	(-0.5, Inf]		FL	Dlg3	chrX	995.130922494624	-1.1049824596471	(-1.5,-1]
ΔB+C	Slc25a14	chrX	1.6694279515508	-0.961355067992199	(-1,-0.5]		FL	Dnase1l1	chrX	475.726153062207	-1.22528652465945	(-1.5,-1]
ΔB+C	Slc25a43	chrX	16.1036505278311	-0.701875553301222	(-1,-0.5]		FL	Dock11	chrX	593.606114453529	-1.36800266004032	(-1.5,-1]
ΔB+C	Slc25a5	chrX	64.1540433711009	-0.863283285130794	(-1,-0.5]		FL	Ebp	chrX	519.205922622112	-1.03596117360044	(-1.5,-1]
ΔB+C	Slc25a53	chrX	55.8076400704054	-1.31543208389275	(-1.5,-1]		FL	Efhc2	chrX	268.817719572228	-0.238497256386246	(-0.5, Inf]
ΔB+C	Slc35a2	chrX	-2.8160382439321	-0.31615028827395	(-0.5, Inf]		FL	Eif1ax	chrX	706.626457689353	-0.968918839639367	(-1,-0.5]
ΔB+C	Slc7a3	chrX	113.956464602317	-1.1813505852338	(-1.5,-1]		FL	F8a	chrX	186.775056223599	-0.348841851066345	(-0.5, Inf]
ΔB+C	Slitrk2	chrX	146.719373443935	-1.56655417339623	(-Inf,-1.5]		FL	Fam122b	chrX	960.148575199987	-1.00465318743765	(-1.5,-1]
ΔB+C	Sms	chrX	75.9657211319351	-0.486704972816388	(-0.5, Inf]		FL	Fam199x	chrX	1720.91336528631	-1.65825000524601	(-Inf,-1.5]
ΔB+C	Snx12	chrX	15.3938283723916	-0.828190803896655	(-1,-0.5]		FL	Fam50a	chrX	587.997819917798	-0.54406540681283	(-1,-0.5]
ΔB+C	Spin4	chrX	41.3618109373978	-0.848530616025739	(-1,-0.5]		FL	Fgd1	chrX	1494.94928104789	-0.669208021275063	(-1,-0.5]
ΔB+C	Stag2	chrX	67.3155956244876	-1.10761345931126	(-1.5,-1]		FL	Firre	chrX	2129.73890893793	-2.02011829332681	(-Inf,-1.5]
ΔB+C	Suv39h1	chrX	9.11474427842496	-0.339735554499669	(-0.5, Inf]		FL	Flna	chrX	877.046896685323	-0.637508573065355	(-1,-0.5]
ΔB+C	Tab3	chrX	62.7887433773245	-0.738229903984519	(-1,-0.5]		FL	Fmr1nb	chrX	392.87502704938	-1.03879032773346	(-1.5,-1]
ΔB+C	Taf1	chrX	-19.1699832333793	-0.226733769608866	(-0.5, Inf]		FL	Fndc3c1	chrX	1807.28409018191	-2.56758477725979	(-Inf,-1.5]
ΔB+C	Tbc1d25	chrX	34.8260536619468	-0.374734608574741	(-0.5, Inf]		FL	Foxo4	chrX	563.136080346023	-0.985772164802375	(-1,-0.5]
ΔB+C	Tbc1d8b	chrX	66.8213662648654	-1.56002405315407	(-Inf,-1.5]		FL	Foxr2	chrX	916.955542614287	-1.13575266068988	(-1.5,-1]
ΔB+C	Tbl1x	chrX	192.99795721051	-0.716857030210265	(-1,-0.5]		FL	Ftx	chrX	742.426204755505	-1.05135005178743	(-1.5,-1]
ΔB+C	Tceal5	chrX	81.971088285442	-1.67800567231213	(-Inf,-1.5]		FL	Fundc1	chrX	692.613105856514	-0.715469195862879	(-1,-0.5]
ΔB+C	Tceal8	chrX	59.4722795810856	-1.44662184488587	(-1.5,-1]		FL	Gabra3	chrX	656.979734692081	-1.97709621786493	(-Inf,-1.5]
ΔB+C	Tceal9	chrX	122.640073836321	-1.26743640311806	(-1.5,-1]		FL	Gdi1	chrX	655.584972801337	-0.464890991583388	(-0.5, Inf]
ΔB+C	Tceanc	chrX	1.23902385931291	-0.44718615227732	(-0.5, Inf]		FL	Gk	chrX	1314.66757799369	-1.31486271449968	(-1.5,-1]
ΔB+C	Tfe3	chrX	48.4481501465845	-0.704058674078115	(-1,-0.5]		FL	Gria3	chrX	898.161277341331	-1.01489879131757	(-1.5,-1]
ΔB+C	Thoc2	chrX	59.8554856560226	-0.751060998782984	(-1,-0.5]		FL	Gripap1	chrX	504.06360226954	-0.661780310022263	(-1,-0.5]
ΔB+C	Timp1	chrX	48.0607125126901	-0.333704843723718	(-0.5, Inf]		FL	Hdac8	chrX	368.456794613258	-1.04243498708114	(-1.5,-1]
ΔB+C	Tmem164	chrX	147.157271523568	-1.45892918047108	(-1.5,-1]		FL	Hmgn5	chrX	577.916039572901	-1.19969958603092	(-1.5,-1]
ΔB+C	Tmem29	chrX	52.390957366541	-0.494344692960353	(-0.5, Inf]		FL	Ids	chrX	456.873002318138	-0.969981319411348	(-1,-0.5]
ΔB+C	Tmem47	chrX	19.3915298253459	-0.766445846471788	(-1,-0.5]		FL	Igsf1	chrX	1113.58802602965	-1.37399719024922	(-1.5,-1]
ΔB+C	Tmsb4x	chrX	51.527438356898	-0.823446148238691	(-1,-0.5]		FL	Ints6l	chrX	404.298138836208	-1.04561761408139	(-1.5,-1]
ΔB+C	Tro	chrX	20.5632007042133	-1.53210413185685	(-Inf,-1.5]		FL	Irak1	chrX	530.465228343959	-0.759519430586467	(-1,-0.5]
ΔB+C	Tsc22d3	chrX	71.3810240247571	-1.04508141359252	(-1.5,-1]		FL	Itm2a	chrX	860.562752564904	-1.12347492910021	(-1.5,-1]
ΔB+C	Tspyl2	chrX	68.0637425826076	-0.878895889975424	(-1,-0.5]		FL	Jade3	chrX	546.872422010291	-0.728961324852976	(-1,-0.5]
ΔB+C	Tsr2	chrX	4.4525020366405	-0.776555633795241	(-1,-0.5]		FL	Kctd12b	chrX	722.920924583512	-2.16668905556067	(-Inf,-1.5]
ΔB+C	Txlng	chrX	47.0482320576301	-0.485603613626197	(-0.5, Inf]		FL	Lamp2	chrX	652.949637144928	-0.889773999397597	(-1,-0.5]
ΔB+C	Uba1	chrX	-14.0070623318281	-0.215679969742771	(-0.5, Inf]		FL	Lrch2	chrX	741.998052861061	-0.934412857067238	(-1,-0.5]
ΔB+C	Ubqln2	chrX	41.3436770312194	-1.11869422018376	(-1.5,-1]		FL	Maged1	chrX	846.110725250607	-1.07140519284392	(-1.5,-1]
ΔB+C	Upf3b	chrX	20.4946777762604	-0.352609403461296	(-0.5, Inf]		FL	Magt1	chrX	769.60953425021	-1.14883995958364	(-1.5,-1]
ΔB+C	Usp11	chrX	-0.329457189565517	0.441392369323336	(-0.5, Inf]		FL	Mbtps2	chrX	394.495569902951	-0.18730032110593	(-0.5, Inf]
ΔB+C	Usp26	chrX	8.90147583179786	-1.45914552207645	(-1.5,-1]		FL	Mcf2	chrX	581.335592649298	-0.170941333910075	(-0.5, Inf]
ΔB+C	Usp9x	chrX	9.96281629287083	-0.433709484420721	(-0.5, Inf]		FL	Mdrl	chrX	740.497719307971	-0.657309921744582	(-1,-0.5]
ΔB+C	Utp14a	chrX	0.426327290291084	-0.553875434874127	(-1,-0.5]		FL	Mecp2	chrX	505.0881220516	-0.770658767653234	(-1,-0.5]
ΔB+C	Vbp1	chrX	-13.1304603798519	-0.669071699793565	(-1,-0.5]		FL	Med12	chrX	615.489086372179	-0.993486818720567	(-1,-0.5]
ΔB+C	Vegfd	chrX	10.6498361975573	-0.418004558866423	(-0.5, Inf]		FL	Mid1	chrX	1562.93423952769	-1.40570051414408	(-1.5,-1]
ΔB+C	Vma21	chrX	-14.5244215495497	-0.541666627338626	(-1,-0.5]		FL	Mid1ip1	chrX	474.67197471728	-0.978431659057265	(-1,-0.5]
ΔB+C	Wdr13	chrX	-7.1562622411147	-0.116317190541239	(-0.5, Inf]		FL	Mospd1	chrX	930.12842723097	-1.3103687594942	(-1.5,-1]
ΔB+C	Wdr45	chrX	13.1861528729074	-0.362428604544434	(-0.5, Inf]		FL	Msn	chrX	1064.96603825728	-1.02103158978371	(-1.5,-1]
ΔB+C	Xiap	chrX	50.521576503857	-0.67294302160366	(-1,-0.5]		FL	Nap1l2	chrX	1040.78118131901	-1.99796950885095	(-Inf,-1.5]
ΔB+C	Xlr3a	chrX	44.511628424404	-0.0476844452708114	(-0.5, Inf]		FL	Nono	chrX	640.325042718049	-0.748385570833228	(-1,-0.5]
ΔB+C	Yipf6	chrX	-56.9762107712938	-0.234736426786951	(-0.5, Inf]		FL	Nxt2	chrX	545.73905079302	-0.964218914971799	(-1,-0.5]
ΔB+C	Yy2	chrX	-10.0049511219779	-0.268091437058363	(-0.5, Inf]		FL	Ogt	chrX	215.963331628241	-0.489028042517199	(-0.5, Inf]
ΔB+C	Zbtb33	chrX	24.2701733526926	-0.90581021299813	(-1,-0.5]		FL	Pak3	chrX	879.601578325035	-0.821744787934877	(-1,-0.5]
ΔB+C	Zcchc18	chrX	183.005095372066	-1.59245775779723	(-Inf,-1.5]		FL	Pdha1	chrX	544.735390442521	-0.646164474138635	(-1,-0.5]
ΔB+C	Zdhhc15	chrX	52.0987496122816	-1.38611933301409	(-1.5,-1]		FL	Pdk3	chrX	1385.42559105082	-1.00282603241473	(-1.5,-1]
ΔB+C	Zfp182	chrX	-0.115332995058218	-0.418856337881213	(-0.5, Inf]		FL	Pgk1	chrX	1004.05171209971	-1.18556316519796	(-1.5,-1]
ΔB+C	Zfp185	chrX	72.1558412291166	-0.573034195889452	(-1,-0.5]		FL	Pgrmc1	chrX	608.03349290202	-0.64358140952633	(-1,-0.5]
ΔB+C	Zfp275	chrX	69.6876255151361	-1.1642171792497	(-1.5,-1]		FL	Phf6	chrX	837.921453022542	-0.960517586645981	(-1,-0.5]
ΔB+C	Zfp280c	chrX	68.7868762595615	-1.63123700070534	(-Inf,-1.5]		FL	Pir	chrX	612.151812896894	-0.819510835636951	(-1,-0.5]
ΔB+C	Zfx	chrX	115.12665998645	-0.874682219234266	(-1,-0.5]		FL	Plp2	chrX	408.94682394294	-0.880540559632564	(-1,-0.5]
ΔB+C	Zic3	chrX	164.485891558439	-0.650628454689216	(-1,-0.5]		FL	Pls3	chrX	1507.39119848316	-1.49621798669015	(-1.5,-1]
ΔB+C	Zrsr2	chrX	-14.2293442463177	-0.179753022985481	(-0.5, Inf]		FL	Praf2	chrX	656.968290155149	-0.377792559160637	(-0.5, Inf]
FL	1810030O07Rik	chrX	74.7237832958675	-0.274685649043347	(-0.5, Inf]		FL	Prkx	chrX	453.481725664975	-0.583150187396825	(-1,-0.5]
FL	2010204K13Rik	chrX	164.774196577407	-0.720654897502134	(-1,-0.5]		FL	Prps1	chrX	655.967399885057	-0.790862911813368	(-1,-0.5]
FL	4933407K13Rik	chrX	175.052652814192	-1.45899615147083	(-1.5,-1]		FL	Prps2	chrX	782.949014744136	-1.00061951951111	(-1.5,-1]
FL	Abcb7	chrX	223.783314470253	-1.24520956608747	(-1.5,-1]		FL	Rap2c	chrX	856.151012009539	-1.16683299703482	(-1.5,-1]
FL	Acot9	chrX	230.239697620929	-1.0769586405588	(-1.5,-1]		FL	Rbbp7	chrX	1551.82088819439	-1.33198477433921	(-1.5,-1]
FL	Acsl4	chrX	275.66731666604	-1.10882208311732	(-1.5,-1]		FL	Rbmx	chrX	1507.76817957887	-1.43218406129445	(-1.5,-1]
FL	Aifm1	chrX	338.501192036178	-0.728898016405301	(-1,-0.5]		FL	Rbmx2	chrX	623.046518209046	-0.976151643791664	(-1,-0.5]
FL	Akap17b	chrX	141.238283099871	-0.563040971640912	(-1,-0.5]		FL	Ripply1	chrX	1354.25676685716	0.268967911592447	(-0.5, Inf]
FL	Alg13	chrX	201.6960401402	-0.338000635827023	(-0.5, Inf]		FL	Rlim	chrX	1582.31339558561	-1.38706919661778	(-1.5,-1]
FL	Ammecr1	chrX	217.305725140107	-0.898690874222975	(-1,-0.5]		FL	Rnf128	chrX	1664.15838838561	-1.47165441962421	(-1.5,-1]
FL	Ap1s2	chrX	148.831284781961	-0.748751533893188	(-1,-0.5]		FL	Rp2	chrX	547.331355724928	-1.25229312487561	(-1.5,-1]
FL	Apex2	chrX	276.43452851867	-1.05488239993425	(-1.5,-1]		FL	Rpl36a	chrX	585.496765836312	-0.610093467603871	(-1,-0.5]
FL	Araf	chrX	75.0873854759208	-0.301053741819827	(-0.5, Inf]		FL	Rps6ka3	chrX	626.037815487512	-0.855016011212424	(-1,-0.5]
FL	Arhgef9	chrX	261.832473224525	-0.933017364721893	(-1,-0.5]		FL	Rragb	chrX	1658.05946706473	-1.43481707219332	(-1.5,-1]
FL	Armcx1	chrX	271.643795414688	-1.43595947727442	(-1.5,-1]		FL	Sat1	chrX	301.367831778978	-1.79243899363028	(-Inf,-1.5]
FL	Armcx4	chrX	373.416325986658	-1.61015854642899	(-Inf,-1.5]		FL	Sh3bgrl	chrX	945.562108301329	-1.14626206874919	(-1.5,-1]
FL	Armcx6	chrX	526.809605183445	-1.94989552073989	(-Inf,-1.5]		FL	Shroom2	chrX	913.672295920856	-1.12642971336217	(-1.5,-1]
FL	Atp6ap1	chrX	198.444400380837	-0.57444999505222	(-1,-0.5]		FL	Shroom4	chrX	519.94212271401	-0.7785744471273	(-1,-0.5]
FL	Atp6ap2	chrX	87.2002772308262	-0.297780642372067	(-0.5, Inf]		FL	Slc25a14	chrX	702.129175760781	-1.1068079138578	(-1.5,-1]
FL	Atp7a	chrX	284.844889784123	-0.842871921345323	(-1,-0.5]		FL	Slc25a43	chrX	935.068427687	-1.03358802971883	(-1.5,-1]
FL	Atrx	chrX	149.618415468795	-0.658764950577455	(-1,-0.5]		FL	Slc25a53	chrX	635.070602227871	-1.13197218016575	(-1.5,-1]
FL	Bclaf3	chrX	146.239116350949	-0.448604342078232	(-0.5, Inf]		FL	Slc7a3	chrX	626.415397781607	-0.558897757016526	(-1,-0.5]
FL	Bhlhb9	chrX	166.876305242345	-1.17084041924106	(-1.5,-1]		FL	Slitrk2	chrX	621.617633388641	-1.27547372967598	(-1.5,-1]
FL	C1galt1c1	chrX	256.047056721143	-1.2677123275741	(-1.5,-1]		FL	Sms	chrX	655.816737779228	-0.588589815243081	(-1,-0.5]
FL	C330007P06Rik	chrX	155.450841954865	-0.788499393447731	(-1,-0.5]		FL	Spin4	chrX	843.802445592695	-0.70464904672881	(-1,-0.5]
FL	Cask	chrX	119.851811429682	-1.12328137834293	(-1.5,-1]		FL	Tab3	chrX	1417.16023722447	-0.821080792205115	(-1,-0.5]
FL	Ccdc160	chrX	274.783877577927	-1.03832887453659	(-1.5,-1]		FL	Tbc1d8b	chrX	1141.83750920262	-1.73431620832091	(-Inf,-1.5]
FL	Cdk16	chrX	222.113774416159	-0.472470871118237	(-0.5, Inf]		FL	Tbl1x	chrX	640.088895076047	-0.864519219687705	(-1,-0.5]
FL	Cdkl5	chrX	314.793019972241	-1.1885526376988	(-1.5,-1]		FL	Tceal5	chrX	1728.37745063744	-2.15912546612209	(-Inf,-1.5]
FL	Cenpi	chrX	110.744220812057	-0.536289247200664	(-1,-0.5]		FL	Tceal8	chrX	885.150842650364	-1.42153405786596	(-1.5,-1]
FL	Chm	chrX	68.9184911596252	-0.754277127382376	(-1,-0.5]		FL	Tceal9	chrX	1418.56031792841	-1.33905119553042	(-1.5,-1]
FL	Clcn5	chrX	262.791669238791	-1.14252310773123	(-1.5,-1]		FL	Tfe3	chrX	352.762034652445	-0.521909565104832	(-1,-0.5]
FL	Cox7b	chrX	117.964189936444	-0.777546756586997	(-1,-0.5]		FL	Thoc2	chrX	885.912110428832	-0.807439703581302	(-1,-0.5]
FL	Ctps2	chrX	253.854831061155	-1.18937779435315	(-1.5,-1]		FL	Timp1	chrX	641.834484851234	-0.196334067211212	(-0.5, Inf]
FL	Cul4b	chrX	153.200841606899	-0.955205700279199	(-1,-0.5]		FL	Tmem164	chrX	646.23957512389	-1.75569269036505	(-Inf,-1.5]
FL	Cysltr1	chrX	205.379661312265	-2.10464393107499	(-Inf,-1.5]		FL	Tmem47	chrX	186.865599761643	-0.885070014764003	(-1,-0.5]
FL	Ddx3x	chrX	21.1001968138569	-0.306516329303726	(-0.5, Inf]		FL	Tmsb4x	chrX	995.470392347999	-0.859716491441573	(-1,-0.5]
FL	Diaph2	chrX	155.719314022464	-0.987363532784282	(-1,-0.5]		FL	Tro	chrX	799.376922968021	-1.36546761356533	(-1.5,-1]
FL	Dkc1	chrX	116.8723621301	-0.3635384263356	(-0.5, Inf]		FL	Tsc22d3	chrX	1000.95973018276	-1.54685763425124	(-Inf,-1.5]
FL	Dlg3	chrX	371.278157697178	-1.1049824596471	(-1.5,-1]		FL	Tspyl2	chrX	1110.44423034873	-0.9412175247168	(-1,-0.5]
FL	Dnase1l1	chrX	185.853554830469	-1.22528652465945	(-1.5,-1]		FL	Tsr2	chrX	363.877679272055	-0.567805002468214	(-1,-0.5]
FL	Dock11	chrX	254.0837549255	-1.36800266004032	(-1.5,-1]		FL	Ubqln2	chrX	499.304168427018	-1.03057426645756	(-1.5,-1]
FL	Ebp	chrX	205.716722455937	-1.03596117360044	(-1.5,-1]		FL	Usp26	chrX	858.200487729885	-1.91760267099576	(-Inf,-1.5]
FL	Eda2r	chrX	104.105417740124	-0.0754490326007033	(-0.5, Inf]		FL	Vegfd	chrX	697.124957219703	-0.457940466872043	(-0.5, Inf]
FL	Efhc2	chrX	127.317097154252	-0.238497256386246	(-0.5, Inf]		FL	Vma21	chrX	290.455620645936	-0.736084046982227	(-1,-0.5]
FL	Eif1ax	chrX	265.949779221034	-0.968918839639367	(-1,-0.5]		FL	Xlr3a	chrX	407.98401577845	-0.408732641335471	(-0.5, Inf]
FL	Eif2s3x	chrX	43.5553347536748	-0.445895803954187	(-0.5, Inf]		FL	Zbtb33	chrX	355.27854581489	-1.01430251460716	(-1.5,-1]
FL	Elk1	chrX	235.041799693246	-0.272047807590787	(-0.5, Inf]		FL	Zcchc18	chrX	1393.31136045452	-1.54614112820063	(-Inf,-1.5]
FL	Emd	chrX	179.474813411847	-0.680197992134022	(-1,-0.5]		FL	Zdhhc15	chrX	1150.71621655565	-1.15573905697961	(-1.5,-1]
FL	Ercc6l	chrX	178.079925769319	-1.06831994326139	(-1.5,-1]		FL	Zfp185	chrX	1026.00575809828	-0.926216324790943	(-1,-0.5]
FL	F8a	chrX	89.4133655922394	-0.348841851066345	(-0.5, Inf]		FL	Zfp275	chrX	588.820494397733	-1.16955209583036	(-1.5,-1]
FL	Fam122b	chrX	310.796057416438	-1.00465318743765	(-1.5,-1]		FL	Zfp280c	chrX	1017.68264795161	-1.49639497585428	(-1.5,-1]
FL	Fam199x	chrX	420.893595219867	-1.65825000524601	(-Inf,-1.5]		FL	Zfx	chrX	1257.03739727867	-0.795367073151795	(-1,-0.5]
FL	Fam50a	chrX	236.247928057983	-0.54406540681283	(-1,-0.5]		FL	Zic3	chrX	783.004618940315	-0.457850062983436	(-0.5, Inf]
FL	Fgd1	chrX	405.632055906611	-0.669208021275063	(-1,-0.5]
FL	Firre	chrX	467.88787990249	-2.02011829332681	(-Inf,-1.5]
FL	Flna	chrX	278.253965823449	-0.637508573065355	(-1,-0.5]
FL	Fndc3c1	chrX	562.647160623292	-2.56758477725979	(-Inf,-1.5]
FL	Foxo4	chrX	207.675759934604	-0.985772164802375	(-1,-0.5]
FL	Foxr2	chrX	257.407411866745	-1.13575266068988	(-1.5,-1]
FL	Ftsj1	chrX	120.486552359409	-0.387024798258916	(-0.5, Inf]
FL	Ftx	chrX	168.822519055618	-1.05135005178743	(-1.5,-1]
FL	Fundc1	chrX	174.538826720752	-0.715469195862879	(-1,-0.5]
FL	Fundc2	chrX	81.3644112057988	-0.78201345373757	(-1,-0.5]
FL	G6pdx	chrX	112.611186397426	-0.729258211429531	(-1,-0.5]
FL	Gabra3	chrX	236.740688659696	-1.97709621786493	(-Inf,-1.5]
FL	Gdi1	chrX	239.711034244331	-0.464890991583388	(-0.5, Inf]
FL	Gemin8	chrX	100.764196299733	-0.583865848433449	(-1,-0.5]
FL	Gk	chrX	283.944754910493	-1.31486271449968	(-1.5,-1]
FL	Gnl3l	chrX	172.53251549314	-0.908412467101125	(-1,-0.5]
FL	Gria3	chrX	427.13025202051	-1.01489879131757	(-1.5,-1]
FL	Gripap1	chrX	150.699457357759	-0.661780310022263	(-1,-0.5]
FL	Hccs	chrX	157.966973479898	-0.587727534853052	(-1,-0.5]
FL	Hcfc1	chrX	112.138729358705	-0.418351863410508	(-0.5, Inf]
FL	Hdac8	chrX	187.169244914503	-1.04243498708114	(-1.5,-1]
FL	Hmgn5	chrX	241.87915635226	-1.19969958603092	(-1.5,-1]
FL	Hprt	chrX	125.189366607863	-0.720183702101469	(-1,-0.5]
FL	Htatsf1	chrX	127.168372031878	-0.63108437244366	(-1,-0.5]
FL	Huwe1	chrX	283.612032828333	-0.73647548769881	(-1,-0.5]
FL	Ids	chrX	165.804463911677	-0.969981319411348	(-1,-0.5]
FL	Igbp1	chrX	184.823882139801	-0.491033248594711	(-0.5, Inf]
FL	Igsf1	chrX	248.994824812273	-1.37399719024922	(-1.5,-1]
FL	Ints6l	chrX	159.992493658549	-1.04561761408139	(-1.5,-1]
FL	Irak1	chrX	203.904054157539	-0.759519430586467	(-1,-0.5]
FL	Itm2a	chrX	286.025859243714	-1.12347492910021	(-1.5,-1]
FL	Jade3	chrX	150.384487672971	-0.728961324852976	(-1,-0.5]
FL	Kantr	chrX	147.940805568589	-0.976646140756681	(-1,-0.5]
FL	Kctd12b	chrX	256.654401757549	-2.16668905556067	(-Inf,-1.5]
FL	Kdm5c	chrX	132.796129777498	-0.464486120967625	(-0.5, Inf]
FL	Kdm6a	chrX	-25.7841418082879	0.0311544440129472	(-0.5, Inf]
FL	Lamp2	chrX	236.498095299347	-0.889773999397597	(-1,-0.5]
FL	Las1l	chrX	181.512799921158	-0.597689479961178	(-1,-0.5]
FL	Lpar4	chrX	136.811876580296	-1.56083093133208	(-Inf,-1.5]
FL	Lrch2	chrX	149.274907812807	-0.934412857067238	(-1,-0.5]
FL	Maged1	chrX	344.114230999227	-1.07140519284392	(-1.5,-1]
FL	Magt1	chrX	230.721985389324	-1.14883995958364	(-1.5,-1]
FL	Maoa	chrX	60.9705370125152	-0.616589231265478	(-1,-0.5]
FL	Mbtps2	chrX	141.161816634106	-0.18730032110593	(-0.5, Inf]
FL	Mcf2	chrX	371.209567933999	-0.170941333910075	(-0.5, Inf]
FL	Mdrl	chrX	299.95756117994	-0.657309921744582	(-1,-0.5]
FL	Mecp2	chrX	227.587371258618	-0.770658767653234	(-1,-0.5]
FL	Med12	chrX	291.487333256164	-0.993486818720567	(-1,-0.5]
FL	Mid1	chrX	392.567482006499	-1.40570051414408	(-1.5,-1]
FL	Mid1ip1	chrX	100.68799224862	-0.978431659057265	(-1,-0.5]
FL	Mmgt1	chrX	164.670495158885	-0.722343347523245	(-1,-0.5]
FL	Mospd1	chrX	272.858571774744	-1.3103687594942	(-1.5,-1]
FL	Msn	chrX	370.669549871077	-1.02103158978371	(-1.5,-1]
FL	Naa10	chrX	74.3293917066408	-0.384681684172101	(-0.5, Inf]
FL	Nap1l2	chrX	189.889956326425	-1.99796950885095	(-Inf,-1.5]
FL	Nbdy	chrX	114.217071053227	-0.706390991710535	(-1,-0.5]
FL	Nkap	chrX	40.8212993597274	-0.369371366801681	(-0.5, Inf]
FL	Nono	chrX	264.122214919272	-0.748385570833228	(-1,-0.5]
FL	Nxt2	chrX	184.141493475279	-0.964218914971799	(-1,-0.5]
FL	Ogt	chrX	247.613810804877	-0.489028042517199	(-0.5, Inf]
FL	Otud5	chrX	141.166497223062	-0.449195482066693	(-0.5, Inf]
FL	Pak3	chrX	210.964392538409	-0.821744787934877	(-1,-0.5]
FL	Pcyt1b	chrX	254.445346564759	-0.857401096411703	(-1,-0.5]
FL	Pdha1	chrX	205.416842467095	-0.646164474138635	(-1,-0.5]
FL	Pdk3	chrX	389.340003316223	-1.00282603241473	(-1.5,-1]
FL	Pgk1	chrX	361.815683858325	-1.18556316519796	(-1.5,-1]
FL	Pgrmc1	chrX	204.343095600039	-0.64358140952633	(-1,-0.5]
FL	Phf6	chrX	251.339761464667	-0.960517586645981	(-1,-0.5]
FL	Phf8	chrX	130.206870445835	-0.80543762191303	(-1,-0.5]
FL	Phka2	chrX	152.91215329421	-0.725199502689089	(-1,-0.5]
FL	Piga	chrX	171.642423071822	-0.705553522319742	(-1,-0.5]
FL	Pim2	chrX	241.046083221586	-0.853345155812808	(-1,-0.5]
FL	Pin4	chrX	159.4198485637	-0.653071163129862	(-1,-0.5]
FL	Pir	chrX	206.618148728028	-0.819510835636951	(-1,-0.5]
FL	Platr21	chrX	129.296743789302	-0.821322301567663	(-1,-0.5]
FL	Plp2	chrX	227.95634702879	-0.880540559632564	(-1,-0.5]
FL	Pls3	chrX	428.367684083185	-1.49621798669015	(-1.5,-1]
FL	Pola1	chrX	186.562680540713	-0.770105430702743	(-1,-0.5]
FL	Ppp1r3f	chrX	103.717437229431	-0.242068701369583	(-0.5, Inf]
FL	Praf2	chrX	240.398526438084	-0.377792559160637	(-0.5, Inf]
FL	Prdx4	chrX	137.244388932878	-0.725062624216878	(-1,-0.5]
FL	Prkx	chrX	139.995462167394	-0.583150187396825	(-1,-0.5]
FL	Prps1	chrX	213.752707216606	-0.790862911813368	(-1,-0.5]
FL	Prps2	chrX	221.850364578265	-1.00061951951111	(-1.5,-1]
FL	Rab9	chrX	113.528548589565	-0.930834943143108	(-1,-0.5]
FL	Rap2c	chrX	237.91361315085	-1.16683299703482	(-1.5,-1]
FL	Rbbp7	chrX	521.076111565988	-1.33198477433921	(-1.5,-1]
FL	Rbm41	chrX	142.885019111484	-0.988411626695503	(-1,-0.5]
FL	Rbmx	chrX	327.919090595494	-1.43218406129445	(-1.5,-1]
FL	Rbmx2	chrX	251.323432820158	-0.976151643791664	(-1,-0.5]
FL	Renbp	chrX	123.891595722781	-0.181804238504931	(-0.5, Inf]
FL	Ripply1	chrX	393.374613484694	0.268967911592447	(-0.5, Inf]
FL	Rlim	chrX	542.683924077732	-1.38706919661778	(-1.5,-1]
FL	Rnf128	chrX	390.141735180523	-1.47165441962421	(-1.5,-1]
FL	Rp2	chrX	188.333147304315	-1.25229312487561	(-1.5,-1]
FL	Rpgr	chrX	42.7885026840302	-0.204360929295332	(-0.5, Inf]
FL	Rpl10	chrX	154.549174159263	-0.381611691237486	(-0.5, Inf]
FL	Rpl36a	chrX	297.23773311828	-0.610093467603871	(-1,-0.5]
FL	Rpl39	chrX	251.968471420947	-0.679555530038591	(-1,-0.5]
FL	Rps4x	chrX	188.941915062927	-0.455931091454429	(-0.5, Inf]
FL	Rps6ka3	chrX	218.827024716439	-0.855016011212424	(-1,-0.5]
FL	Rragb	chrX	329.649756754122	-1.43481707219332	(-1.5,-1]
FL	Sat1	chrX	107.508283145406	-1.79243899363028	(-Inf,-1.5]
FL	Sh3bgrl	chrX	203.375362477324	-1.14626206874919	(-1.5,-1]
FL	Shroom2	chrX	246.850684191824	-1.12642971336217	(-1.5,-1]
FL	Shroom4	chrX	213.775332087694	-0.7785744471273	(-1,-0.5]
FL	Siah1b	chrX	123.574571336586	-0.274328983418347	(-0.5, Inf]
FL	Slc25a14	chrX	198.880466502731	-1.1068079138578	(-1.5,-1]
FL	Slc25a43	chrX	232.642126802763	-1.03358802971883	(-1.5,-1]
FL	Slc25a5	chrX	141.303775200974	-0.531105105609885	(-1,-0.5]
FL	Slc25a53	chrX	154.598856119265	-1.13197218016575	(-1.5,-1]
FL	Slc35a2	chrX	65.0677019175262	-0.383563188036193	(-0.5, Inf]
FL	Slc7a3	chrX	299.765030477793	-0.558897757016526	(-1,-0.5]
FL	Slitrk2	chrX	252.47871053406	-1.27547372967598	(-1.5,-1]
FL	Sms	chrX	241.731526097282	-0.588589815243081	(-1,-0.5]
FL	Snx12	chrX	136.897653554565	-0.683623846745154	(-1,-0.5]
FL	Spin4	chrX	125.826788947513	-0.70464904672881	(-1,-0.5]
FL	Stag2	chrX	205.029316892981	-1.07791690475888	(-1.5,-1]
FL	Suv39h1	chrX	71.7512129088176	-0.272567004390879	(-0.5, Inf]
FL	Tab3	chrX	292.244826137151	-0.821080792205115	(-1,-0.5]
FL	Taf1	chrX	31.856647137579	-0.270139629888677	(-0.5, Inf]
FL	Tbc1d25	chrX	112.621895232062	-0.582196219433259	(-1,-0.5]
FL	Tbc1d8b	chrX	222.088536232838	-1.73431620832091	(-Inf,-1.5]
FL	Tbl1x	chrX	517.490077966628	-0.864519219687705	(-1,-0.5]
FL	Tceal5	chrX	422.363387154374	-2.15912546612209	(-Inf,-1.5]
FL	Tceal8	chrX	308.933197957853	-1.42153405786596	(-1.5,-1]
FL	Tceal9	chrX	390.863889818787	-1.33905119553042	(-1.5,-1]
FL	Tceanc	chrX	187.445771869478	-0.374339648451698	(-0.5, Inf]
FL	Tfe3	chrX	184.9687904851	-0.521909565104832	(-1,-0.5]
FL	Thoc2	chrX	310.201246352163	-0.807439703581302	(-1,-0.5]
FL	Timp1	chrX	166.535163055066	-0.196334067211212	(-0.5, Inf]
FL	Tmem164	chrX	364.427147871173	-1.75569269036505	(-Inf,-1.5]
FL	Tmem29	chrX	55.5734671527811	-0.701772748631777	(-1,-0.5]
FL	Tmem47	chrX	39.9665670803263	-0.885070014764003	(-1,-0.5]
FL	Tmsb4x	chrX	266.478395104606	-0.859716491441573	(-1,-0.5]
FL	Tro	chrX	210.886544056853	-1.36546761356533	(-1.5,-1]
FL	Tsc22d3	chrX	285.839682790178	-1.54685763425124	(-Inf,-1.5]
FL	Tspyl2	chrX	307.111632949452	-0.9412175247168	(-1,-0.5]
FL	Tsr2	chrX	156.36500185141	-0.567805002468214	(-1,-0.5]
FL	Txlng	chrX	202.296909206972	-0.59821174037672	(-1,-0.5]
FL	Uba1	chrX	54.1230136579012	-0.169855759392452	(-0.5, Inf]
FL	Ubqln2	chrX	209.03679793432	-1.03057426645756	(-1.5,-1]
FL	Upf3b	chrX	100.082003229611	-0.486426449104014	(-0.5, Inf]
FL	Usp11	chrX	122.925920944454	0.297252571389643	(-0.5, Inf]
FL	Usp26	chrX	148.153470581273	-1.91760267099576	(-Inf,-1.5]
FL	Usp9x	chrX	153.709051283888	-0.475810299236562	(-0.5, Inf]
FL	Utp14a	chrX	76.4968074129376	-0.582708955771853	(-1,-0.5]
FL	Vbp1	chrX	84.0433723597997	-0.772395413216057	(-1,-0.5]
FL	Vegfd	chrX	169.913132219413	-0.457940466872043	(-0.5, Inf]
FL	Vma21	chrX	102.059585887365	-0.736084046982227	(-1,-0.5]
FL	Wdr13	chrX	92.2925611615436	-0.112624532062371	(-0.5, Inf]
FL	Wdr45	chrX	66.989759816952	-0.687906855462042	(-1,-0.5]
FL	Xiap	chrX	233.345952702271	-0.79948468300894	(-1,-0.5]
FL	Xlr3a	chrX	111.53593576622	-0.408732641335471	(-0.5, Inf]
FL	Yipf6	chrX	68.9054336228401	-0.429429337019916	(-0.5, Inf]
FL	Yy2	chrX	75.3037867953985	-0.511832322765637	(-1,-0.5]
FL	Zbtb33	chrX	121.104940960214	-1.01430251460716	(-1.5,-1]
FL	Zcchc18	chrX	389.416507551199	-1.54614112820063	(-Inf,-1.5]
FL	Zdhhc15	chrX	265.740712094219	-1.15573905697961	(-1.5,-1]
FL	Zfp182	chrX	47.6597142817003	-0.717681445808581	(-1,-0.5]
FL	Zfp185	chrX	291.027930871693	-0.926216324790943	(-1,-0.5]
FL	Zfp275	chrX	229.958514860679	-1.16955209583036	(-1.5,-1]
FL	Zfp280c	chrX	241.319873379535	-1.49639497585428	(-1.5,-1]
FL	Zfx	chrX	378.905430314031	-0.795367073151795	(-1,-0.5]
FL	Zic3	chrX	345.115016773125	-0.457850062983436	(-0.5, Inf]
FL	Zrsr2	chrX	83.7247060166408	-0.367986187336386	(-0.5, Inf]

## Sheet: Fig.EV5G-source data
cellLine	Gene	Chr	Start	End	Acc_H3K27me3	Acc_H2Ub	Acc_Rep_mark_Groups_ΔB+C
ΔB+C	4933407K13Rik	chrX	75762700	75766700	35.0082575941817	53.1685739736493	Not_accumulating
ΔB+C	Abcb7	chrX	104411847	104415847	103.930343254766	79.4053285556458	Not_accumulating
ΔB+C	Acot9	chrX	155260442	155264442	140.71531973203	42.5353608934089	Not_accumulating
ΔB+C	Acsl4	chrX	142388536	142392536	432.666421139925	93.8265257246003	Accumulating
ΔB+C	Aifm1	chrX	48511564	48515564	287.910798363999	79.6892248730783	Accumulating
ΔB+C	Ammecr1	chrX	142964729	142968729	60.1238075051698	40.3466885972566	Not_accumulating
ΔB+C	Ap1s2	chrX	163907016	163911016	2.39671137129849	50.5408625322983	Not_accumulating
ΔB+C	Apex2	chrX	150586156	150590156	72.1740796013862	49.970243418905	Not_accumulating
ΔB+C	Arhgef9	chrX	95164540	95168540	158.075444639817	71.5321616405118	Not_accumulating
ΔB+C	Armcx1	chrX	134715937	134719937	724.133716133189	108.699211518988	Accumulating
ΔB+C	Armcx4	chrX	134684518	134688518	516.941580806292	123.605548604639	Accumulating
ΔB+C	Armcx6	chrX	134749420	134753420	1490.54521221988	213.063903286643	Accumulating
ΔB+C	Atp7a	chrX	106025223	106029223	62.7931403464175	63.4281401750195	Not_accumulating
ΔB+C	C1galt1c1	chrX	38633144	38637144	96.5967750997515	53.6338822752537	Not_accumulating
ΔB+C	Cask	chrX	13844557	13848557	-19.0256520781391	20.7278807308299	Not_accumulating
ΔB+C	Ccdc160	chrX	52789199	52793199	272.667962633431	60.8658064882491	Accumulating
ΔB+C	Cdkl5	chrX	160992682	160996682	231.244618482347	60.0426290090078	Accumulating
ΔB+C	Chm	chrX	113183516	113187516	4.4693080143314	0.146073512271201	Not_accumulating
ΔB+C	Clcn5	chrX	7186715	7190715	94.1674280164241	41.205417274469	Not_accumulating
ΔB+C	Ctps2	chrX	162899559	162903559	192.9358150315	54.4125570245162	Not_accumulating
ΔB+C	Cul4b	chrX	38574197	38578197	28.1857784947215	4.27431699029977	Not_accumulating
ΔB+C	Cysltr1	chrX	106601680	106605680	138.659858665289	43.6681885775122	Not_accumulating
ΔB+C	Diaph2	chrX	129747741	129751741	56.9212395051244	26.8852544268155	Not_accumulating
ΔB+C	Dlg3	chrX	100775270	100779270	483.9803489645	209.543968716769	Accumulating
ΔB+C	Dnase1l1	chrX	74280334	74284334	45.7164702395426	40.1296064726737	Not_accumulating
ΔB+C	Dock11	chrX	35886831	35890831	136.257098673791	57.0281134674632	Not_accumulating
ΔB+C	Ebp	chrX	8191513	8195513	106.040796540258	20.1226824599364	Not_accumulating
ΔB+C	Efhc2	chrX	17317369	17321369	7.00864869195789	30.1202852974735	Not_accumulating
ΔB+C	Eif1ax	chrX	159370194	159374194	146.593029579155	38.943818990413	Not_accumulating
ΔB+C	F8a	chrX	73226305	73230305	-109.139128124999	32.1685923411835	Not_accumulating
ΔB+C	Fam122b	chrX	53267806	53271806	236.424655991566	153.388334930684	Accumulating
ΔB+C	Fam199x	chrX	137047593	137051593	852.988482195695	91.6246627191587	Accumulating
ΔB+C	Fam50a	chrX	74311032	74315032	43.2303578645196	47.2423661097191	Not_accumulating
ΔB+C	Fgd1	chrX	151045169	151049169	1248.11705946946	198.276883727791	Accumulating
ΔB+C	Firre	chrX	50633322	50637322	1405.13628240226	271.718587206339	Accumulating
ΔB+C	Flna	chrX	74244535	74248535	214.128618832905	61.7637192487645	Not_accumulating
ΔB+C	Fndc3c1	chrX	106483230	106487230	1260.59052489943	181.856854512675	Accumulating
ΔB+C	Foxo4	chrX	101252527	101256527	596.670905281821	64.3717893226409	Accumulating
ΔB+C	Foxr2	chrX	153116787	153120787	159.456477388384	105.238608330053	Accumulating
ΔB+C	Ftx	chrX	103621755	103625755	329.067856620087	81.9103227841404	Accumulating
ΔB+C	Fundc1	chrX	17570008	17574008	162.589223249814	78.6597188387582	Not_accumulating
ΔB+C	Gabra3	chrX	72654247	72658247	303.684569341063	110.87121342301	Accumulating
ΔB+C	Gdi1	chrX	74303011	74307011	28.5101900697685	69.2433136259653	Not_accumulating
ΔB+C	Gk	chrX	85774820	85778820	542.824602336302	76.5510636935109	Accumulating
ΔB+C	Gria3	chrX	41399300	41403300	386.683109041761	164.218341054528	Accumulating
ΔB+C	Gripap1	chrX	7787992	7791992	48.4232433450902	22.198390986827	Not_accumulating
ΔB+C	Hdac8	chrX	102503159	102507159	19.0002633173232	37.4500767799684	Not_accumulating
ΔB+C	Hmgn5	chrX	109011381	109015381	126.653897312597	76.1972409057775	Not_accumulating
ΔB+C	Ids	chrX	70363086	70367086	56.0783287055728	0.0490048652795707	Not_accumulating
ΔB+C	Igsf1	chrX	49795746	49799746	441.885560421596	140.375720306029	Accumulating
ΔB+C	Ints6l	chrX	56452838	56456838	105.554219377675	46.9352774612119	Not_accumulating
ΔB+C	Irak1	chrX	74021922	74025922	24.5647968625932	34.3061279499027	Not_accumulating
ΔB+C	Itm2a	chrX	107401361	107405361	176.743392123313	69.6062903399804	Not_accumulating
ΔB+C	Jade3	chrX	20423687	20427687	270.076175858181	30.6314544499383	Accumulating
ΔB+C	Kctd12b	chrX	153694281	153698281	70.9500832323599	29.6286871758704	Not_accumulating
ΔB+C	Lamp2	chrX	38454461	38458461	99.5378879229995	44.5027207121586	Not_accumulating
ΔB+C	Lrch2	chrX	147552082	147556082	151.422022511541	8.97404142652277	Not_accumulating
ΔB+C	Maged1	chrX	94540075	94544075	468.089944158897	213.632516856498	Accumulating
ΔB+C	Magt1	chrX	106009900	106013900	110.656122320327	68.5177471384713	Not_accumulating
ΔB+C	Mbtps2	chrX	157596716	157600716	-4.19352927776876	18.4030171205143	Not_accumulating
ΔB+C	Mcf2	chrX	60177090	60181090	776.403400292422	183.930768731201	Accumulating
ΔB+C	Mdrl	chrX	36815201	36819201	78.0247997767023	62.4829850490189	Not_accumulating
ΔB+C	Mecp2	chrX	74083691	74087691	35.9286777065737	70.275891193897	Not_accumulating
ΔB+C	Med12	chrX	101272090	101276090	137.874349521035	29.9718601942609	Not_accumulating
ΔB+C	Mid1	chrX	169877618	169881618	620.567044705936	194.43256842295	Accumulating
ΔB+C	Mid1ip1	chrX	10715364	10719364	198.944127762566	30.6499446637137	Not_accumulating
ΔB+C	Mospd1	chrX	53368560	53372560	200.906967949946	55.5110089078676	Not_accumulating
ΔB+C	Msn	chrX	96094044	96098044	192.488204910718	58.0468507428155	Not_accumulating
ΔB+C	Nap1l2	chrX	103184665	103188665	463.086773681487	49.1559172758547	Accumulating
ΔB+C	Nono	chrX	101427650	101431650	176.451707770146	83.5921408198321	Not_accumulating
ΔB+C	Nxt2	chrX	142225936	142229936	110.583328950794	50.7611444717482	Not_accumulating
ΔB+C	Ogt	chrX	101638050	101642050	149.730490281434	37.0436275027785	Not_accumulating
ΔB+C	Pak3	chrX	143516590	143520590	356.323484924726	93.4699231880519	Accumulating
ΔB+C	Pdha1	chrX	160136431	160140431	114.624368812358	-23.085867896139	Not_accumulating
ΔB+C	Pdk3	chrX	93830096	93834096	249.8060750832	92.2652787810201	Accumulating
ΔB+C	Pgk1	chrX	106185099	106189099	217.25525356259	138.283988541584	Accumulating
ΔB+C	Pgrmc1	chrX	36596192	36600192	-10.601681683505	40.6451764772716	Not_accumulating
ΔB+C	Phf6	chrX	52910213	52914213	213.862556984636	41.4496118414154	Not_accumulating
ΔB+C	Pir	chrX	164267430	164271430	74.7319635265951	28.2793300909213	Not_accumulating
ΔB+C	Plp2	chrX	7669391	7673391	78.2257556422467	58.6499790417394	Not_accumulating
ΔB+C	Pls3	chrX	75873183	75877183	752.87788656233	169.435810703212	Accumulating
ΔB+C	Praf2	chrX	7726570	7730570	95.3416186071097	40.5759843670193	Not_accumulating
ΔB+C	Prkx	chrX	77793961	77797961	-25.3591096237414	35.1435506762429	Not_accumulating
ΔB+C	Prps1	chrX	140454602	140458602	557.389926528671	104.505070884636	Accumulating
ΔB+C	Prps2	chrX	167380750	167384750	239.444020011871	102.016272238376	Accumulating
ΔB+C	Rap2c	chrX	51016019	51020019	211.214113155577	17.7377527846695	Not_accumulating
ΔB+C	Rbbp7	chrX	162758371	162762371	1333.78701713077	253.993574439707	Accumulating
ΔB+C	Rbmx	chrX	57391037	57395037	453.148219176395	92.668005245235	Accumulating
ΔB+C	Rbmx2	chrX	48693003	48697003	71.623418275426	83.2473249218032	Not_accumulating
ΔB+C	Ripply1	chrX	139780354	139784354	688.09950477225	119.209031634613	Accumulating
ΔB+C	Rlim	chrX	103979285	103983285	873.127761841785	227.949256153702	Accumulating
ΔB+C	Rnf128	chrX	139608619	139612619	662.67318963897	135.392413365132	Accumulating
ΔB+C	Rp2	chrX	20362480	20366480	100.988905138044	60.2759263392525	Not_accumulating
ΔB+C	Rpl36a	chrX	134583653	134587653	46.5270223323399	23.4725038149251	Not_accumulating
ΔB+C	Rps6ka3	chrX	159253781	159257781	114.360382162947	109.478638097183	Accumulating
ΔB+C	Rragb	chrX	153137957	153141957	662.300309265308	140.118602530214	Accumulating
ΔB+C	Sat1	chrX	155214450	155218450	74.5245903131423	24.5444906069681	Not_accumulating
ΔB+C	Sh3bgrl	chrX	109093406	109097406	140.938438187301	18.6734701024349	Not_accumulating
ΔB+C	Shroom2	chrX	152767487	152771487	271.54641495825	72.7284612887227	Accumulating
ΔB+C	Shroom4	chrX	6398031	6402031	198.523409789383	25.9340992395117	Not_accumulating
ΔB+C	Slc25a14	chrX	48621577	48625577	108.682757608974	1.6694279515508	Not_accumulating
ΔB+C	Slc25a43	chrX	36741631	36745631	150.317704823391	16.1036505278311	Not_accumulating
ΔB+C	Slc25a53	chrX	137036303	137040303	214.517771201605	55.8076400704054	Not_accumulating
ΔB+C	Slc7a3	chrX	101083406	101087406	502.146912745693	113.956464602317	Accumulating
ΔB+C	Slitrk2	chrX	66651158	66655158	431.952959999519	146.719373443935	Accumulating
ΔB+C	Sms	chrX	157490047	157494047	294.256673715188	75.9657211319351	Accumulating
ΔB+C	Spin4	chrX	95024683	95028683	270.517243268933	41.3618109373978	Accumulating
ΔB+C	Tab3	chrX	85572021	85576021	543.41922032659	62.7887433773245	Accumulating
ΔB+C	Tbc1d8b	chrX	139682995	139686995	501.312070911027	66.8213662648654	Accumulating
ΔB+C	Tbl1x	chrX	77509226	77513226	376.421872812916	192.99795721051	Accumulating
ΔB+C	Tceal5	chrX	136201852	136205852	432.165959015486	81.971088285442	Accumulating
ΔB+C	Tceal8	chrX	136170252	136174252	218.089349635372	59.4722795810856	Not_accumulating
ΔB+C	Tceal9	chrX	136243079	136247079	289.628884471701	122.640073836321	Accumulating
ΔB+C	Tfe3	chrX	7760660	7764660	140.020113327858	48.4481501465845	Not_accumulating
ΔB+C	Thoc2	chrX	41909902	41913902	295.181526113504	59.8554856560226	Accumulating
ΔB+C	Timp1	chrX	20868165	20872165	70.8585526982505	48.0607125126901	Not_accumulating
ΔB+C	Tmem164	chrX	142679399	142683399	361.737038707058	147.157271523568	Accumulating
ΔB+C	Tmem47	chrX	81068643	81072643	51.6673441369866	19.3915298253459	Not_accumulating
ΔB+C	Tmsb4x	chrX	167207219	167211219	476.002570247744	51.527438356898	Accumulating
ΔB+C	Tro	chrX	150655584	150659584	141.580819081433	20.5632007042133	Not_accumulating
ΔB+C	Tsc22d3	chrX	140541188	140545188	321.107305724703	71.3810240247571	Accumulating
ΔB+C	Tspyl2	chrX	152340485	152344485	319.61434959919	68.0637425826076	Accumulating
ΔB+C	Tsr2	chrX	151094544	151098544	75.2246950425742	4.4525020366405	Not_accumulating
ΔB+C	Ubqln2	chrX	153496231	153500231	215.907470147259	41.3436770312194	Not_accumulating
ΔB+C	Usp26	chrX	51799234	51803234	4.7067763104009	8.90147583179786	Not_accumulating
ΔB+C	Vegfd	chrX	164371521	164375521	4.80655623827164	10.6498361975573	Not_accumulating
ΔB+C	Vma21	chrX	71814079	71818079	2.71249081411185	-14.5244215495497	Not_accumulating
ΔB+C	Xlr3a	chrX	73095096	73099096	22.4164670931365	44.511628424404	Not_accumulating
ΔB+C	Zbtb33	chrX	38187792	38191792	77.0079136266169	24.2701733526926	Not_accumulating
ΔB+C	Zcchc18	chrX	136991154	136995154	575.216430069397	183.005095372066	Accumulating
ΔB+C	Zdhhc15	chrX	104669065	104673065	429.49449643127	52.0987496122816	Accumulating
ΔB+C	Zfp185	chrX	72985338	72989338	235.998620385109	72.1558412291166	Accumulating
ΔB+C	Zfp275	chrX	73340619	73344619	-4.24613211406179	69.6876255151361	Not_accumulating
ΔB+C	Zfp280c	chrX	48592453	48596453	451.656293262832	68.7868762595615	Accumulating
ΔB+C	Zfx	chrX	94121408	94125408	417.986093676639	115.12665998645	Accumulating
ΔB+C	Zic3	chrX	58028627	58032627	484.370402856974	164.485891558439	Accumulating
FL	4933407K13Rik	chrX	75762700	75766700	427.348475330589	175.052652814192	Not_accumulating
FL	Abcb7	chrX	104411847	104415847	805.974057973216	223.783314470253	Not_accumulating
FL	Acot9	chrX	155260442	155264442	1263.27944234004	230.239697620929	Not_accumulating
FL	Acsl4	chrX	142388536	142392536	1032.03096243365	275.66731666604	Accumulating
FL	Aifm1	chrX	48511564	48515564	1077.23071875307	338.501192036178	Accumulating
FL	Ammecr1	chrX	142964729	142968729	842.936164316006	217.305725140107	Not_accumulating
FL	Ap1s2	chrX	163907016	163911016	337.456418228925	148.831284781961	Not_accumulating
FL	Apex2	chrX	150586156	150590156	881.385973412102	276.43452851867	Not_accumulating
FL	Arhgef9	chrX	95164540	95168540	968.446855771102	261.832473224525	Not_accumulating
FL	Armcx1	chrX	134715937	134719937	1336.77778998686	271.643795414688	Accumulating
FL	Armcx4	chrX	134684518	134688518	1392.5704500821	373.416325986658	Accumulating
FL	Armcx6	chrX	134749420	134753420	2221.65199826189	526.809605183445	Accumulating
FL	Atp7a	chrX	106025223	106029223	932.185694928414	284.844889784123	Not_accumulating
FL	C1galt1c1	chrX	38633144	38637144	1267.05978429472	256.047056721143	Not_accumulating
FL	Cask	chrX	13844557	13848557	323.173494824635	119.851811429682	Not_accumulating
FL	Ccdc160	chrX	52789199	52793199	988.864585853679	274.783877577927	Accumulating
FL	Cdkl5	chrX	160992682	160996682	968.915283354006	314.793019972241	Accumulating
FL	Chm	chrX	113183516	113187516	300.050923624122	68.9184911596252	Not_accumulating
FL	Clcn5	chrX	7186715	7190715	910.433337792565	262.791669238791	Not_accumulating
FL	Ctps2	chrX	162899559	162903559	704.164812785014	253.854831061155	Not_accumulating
FL	Cul4b	chrX	38574197	38578197	828.598824911093	153.200841606899	Not_accumulating
FL	Cysltr1	chrX	106601680	106605680	789.448645845562	205.379661312265	Not_accumulating
FL	Diaph2	chrX	129747741	129751741	420.888661227938	155.719314022464	Not_accumulating
FL	Dlg3	chrX	100775270	100779270	995.130922494624	371.278157697178	Accumulating
FL	Dnase1l1	chrX	74280334	74284334	475.726153062207	185.853554830469	Not_accumulating
FL	Dock11	chrX	35886831	35890831	593.606114453529	254.0837549255	Not_accumulating
FL	Ebp	chrX	8191513	8195513	519.205922622112	205.716722455937	Not_accumulating
FL	Efhc2	chrX	17317369	17321369	268.817719572228	127.317097154252	Not_accumulating
FL	Eif1ax	chrX	159370194	159374194	706.626457689353	265.949779221034	Not_accumulating
FL	F8a	chrX	73226305	73230305	186.775056223599	89.4133655922394	Not_accumulating
FL	Fam122b	chrX	53267806	53271806	960.148575199987	310.796057416438	Accumulating
FL	Fam199x	chrX	137047593	137051593	1720.91336528631	420.893595219867	Accumulating
FL	Fam50a	chrX	74311032	74315032	587.997819917798	236.247928057983	Not_accumulating
FL	Fgd1	chrX	151045169	151049169	1494.94928104789	405.632055906611	Accumulating
FL	Firre	chrX	50633322	50637322	2129.73890893793	467.88787990249	Accumulating
FL	Flna	chrX	74244535	74248535	877.046896685323	278.253965823449	Not_accumulating
FL	Fndc3c1	chrX	106483230	106487230	1807.28409018191	562.647160623292	Accumulating
FL	Foxo4	chrX	101252527	101256527	563.136080346023	207.675759934604	Accumulating
FL	Foxr2	chrX	153116787	153120787	916.955542614287	257.407411866745	Accumulating
FL	Ftx	chrX	103621755	103625755	742.426204755505	168.822519055618	Accumulating
FL	Fundc1	chrX	17570008	17574008	692.613105856514	174.538826720752	Not_accumulating
FL	Gabra3	chrX	72654247	72658247	656.979734692081	236.740688659696	Accumulating
FL	Gdi1	chrX	74303011	74307011	655.584972801337	239.711034244331	Not_accumulating
FL	Gk	chrX	85774820	85778820	1314.66757799369	283.944754910493	Accumulating
FL	Gria3	chrX	41399300	41403300	898.161277341331	427.13025202051	Accumulating
FL	Gripap1	chrX	7787992	7791992	504.06360226954	150.699457357759	Not_accumulating
FL	Hdac8	chrX	102503159	102507159	368.456794613258	187.169244914503	Not_accumulating
FL	Hmgn5	chrX	109011381	109015381	577.916039572901	241.87915635226	Not_accumulating
FL	Ids	chrX	70363086	70367086	456.873002318138	165.804463911677	Not_accumulating
FL	Igsf1	chrX	49795746	49799746	1113.58802602965	248.994824812273	Accumulating
FL	Ints6l	chrX	56452838	56456838	404.298138836208	159.992493658549	Not_accumulating
FL	Irak1	chrX	74021922	74025922	530.465228343959	203.904054157539	Not_accumulating
FL	Itm2a	chrX	107401361	107405361	860.562752564904	286.025859243714	Not_accumulating
FL	Jade3	chrX	20423687	20427687	546.872422010291	150.384487672971	Accumulating
FL	Kctd12b	chrX	153694281	153698281	722.920924583512	256.654401757549	Not_accumulating
FL	Lamp2	chrX	38454461	38458461	652.949637144928	236.498095299347	Not_accumulating
FL	Lrch2	chrX	147552082	147556082	741.998052861061	149.274907812807	Not_accumulating
FL	Maged1	chrX	94540075	94544075	846.110725250607	344.114230999227	Accumulating
FL	Magt1	chrX	106009900	106013900	769.60953425021	230.721985389324	Not_accumulating
FL	Mbtps2	chrX	157596716	157600716	394.495569902951	141.161816634106	Not_accumulating
FL	Mcf2	chrX	60177090	60181090	581.335592649298	371.209567933999	Accumulating
FL	Mdrl	chrX	36815201	36819201	740.497719307971	299.95756117994	Not_accumulating
FL	Mecp2	chrX	74083691	74087691	505.0881220516	227.587371258618	Not_accumulating
FL	Med12	chrX	101272090	101276090	615.489086372179	291.487333256164	Not_accumulating
FL	Mid1	chrX	169877618	169881618	1562.93423952769	392.567482006499	Accumulating
FL	Mid1ip1	chrX	10715364	10719364	474.67197471728	100.68799224862	Not_accumulating
FL	Mospd1	chrX	53368560	53372560	930.12842723097	272.858571774744	Not_accumulating
FL	Msn	chrX	96094044	96098044	1064.96603825728	370.669549871077	Not_accumulating
FL	Nap1l2	chrX	103184665	103188665	1040.78118131901	189.889956326425	Accumulating
FL	Nono	chrX	101427650	101431650	640.325042718049	264.122214919272	Not_accumulating
FL	Nxt2	chrX	142225936	142229936	545.73905079302	184.141493475279	Not_accumulating
FL	Ogt	chrX	101638050	101642050	215.963331628241	247.613810804877	Not_accumulating
FL	Pak3	chrX	143516590	143520590	879.601578325035	210.964392538409	Accumulating
FL	Pdha1	chrX	160136431	160140431	544.735390442521	205.416842467095	Not_accumulating
FL	Pdk3	chrX	93830096	93834096	1385.42559105082	389.340003316223	Accumulating
FL	Pgk1	chrX	106185099	106189099	1004.05171209971	361.815683858325	Accumulating
FL	Pgrmc1	chrX	36596192	36600192	608.03349290202	204.343095600039	Not_accumulating
FL	Phf6	chrX	52910213	52914213	837.921453022542	251.339761464667	Not_accumulating
FL	Pir	chrX	164267430	164271430	612.151812896894	206.618148728028	Not_accumulating
FL	Plp2	chrX	7669391	7673391	408.94682394294	227.95634702879	Not_accumulating
FL	Pls3	chrX	75873183	75877183	1507.39119848316	428.367684083185	Accumulating
FL	Praf2	chrX	7726570	7730570	656.968290155149	240.398526438084	Not_accumulating
FL	Prkx	chrX	77793961	77797961	453.481725664975	139.995462167394	Not_accumulating
FL	Prps1	chrX	140454602	140458602	655.967399885057	213.752707216606	Accumulating
FL	Prps2	chrX	167380750	167384750	782.949014744136	221.850364578265	Accumulating
FL	Rap2c	chrX	51016019	51020019	856.151012009539	237.91361315085	Not_accumulating
FL	Rbbp7	chrX	162758371	162762371	1551.82088819439	521.076111565988	Accumulating
FL	Rbmx	chrX	57391037	57395037	1507.76817957887	327.919090595494	Accumulating
FL	Rbmx2	chrX	48693003	48697003	623.046518209046	251.323432820158	Not_accumulating
FL	Ripply1	chrX	139780354	139784354	1354.25676685716	393.374613484694	Accumulating
FL	Rlim	chrX	103979285	103983285	1582.31339558561	542.683924077732	Accumulating
FL	Rnf128	chrX	139608619	139612619	1664.15838838561	390.141735180523	Accumulating
FL	Rp2	chrX	20362480	20366480	547.331355724928	188.333147304315	Not_accumulating
FL	Rpl36a	chrX	134583653	134587653	585.496765836312	297.23773311828	Not_accumulating
FL	Rps6ka3	chrX	159253781	159257781	626.037815487512	218.827024716439	Accumulating
FL	Rragb	chrX	153137957	153141957	1658.05946706473	329.649756754122	Accumulating
FL	Sat1	chrX	155214450	155218450	301.367831778978	107.508283145406	Not_accumulating
FL	Sh3bgrl	chrX	109093406	109097406	945.562108301329	203.375362477324	Not_accumulating
FL	Shroom2	chrX	152767487	152771487	913.672295920856	246.850684191824	Accumulating
FL	Shroom4	chrX	6398031	6402031	519.94212271401	213.775332087694	Not_accumulating
FL	Slc25a14	chrX	48621577	48625577	702.129175760781	198.880466502731	Not_accumulating
FL	Slc25a43	chrX	36741631	36745631	935.068427687	232.642126802763	Not_accumulating
FL	Slc25a53	chrX	137036303	137040303	635.070602227871	154.598856119265	Not_accumulating
FL	Slc7a3	chrX	101083406	101087406	626.415397781607	299.765030477793	Accumulating
FL	Slitrk2	chrX	66651158	66655158	621.617633388641	252.47871053406	Accumulating
FL	Sms	chrX	157490047	157494047	655.816737779228	241.731526097282	Accumulating
FL	Spin4	chrX	95024683	95028683	843.802445592695	125.826788947513	Accumulating
FL	Tab3	chrX	85572021	85576021	1417.16023722447	292.244826137151	Accumulating
FL	Tbc1d8b	chrX	139682995	139686995	1141.83750920262	222.088536232838	Accumulating
FL	Tbl1x	chrX	77509226	77513226	640.088895076047	517.490077966628	Accumulating
FL	Tceal5	chrX	136201852	136205852	1728.37745063744	422.363387154374	Accumulating
FL	Tceal8	chrX	136170252	136174252	885.150842650364	308.933197957853	Not_accumulating
FL	Tceal9	chrX	136243079	136247079	1418.56031792841	390.863889818787	Accumulating
FL	Tfe3	chrX	7760660	7764660	352.762034652445	184.9687904851	Not_accumulating
FL	Thoc2	chrX	41909902	41913902	885.912110428832	310.201246352163	Accumulating
FL	Timp1	chrX	20868165	20872165	641.834484851234	166.535163055066	Not_accumulating
FL	Tmem164	chrX	142679399	142683399	646.23957512389	364.427147871173	Accumulating
FL	Tmem47	chrX	81068643	81072643	186.865599761643	39.9665670803263	Not_accumulating
FL	Tmsb4x	chrX	167207219	167211219	995.470392347999	266.478395104606	Accumulating
FL	Tro	chrX	150655584	150659584	799.376922968021	210.886544056853	Not_accumulating
FL	Tsc22d3	chrX	140541188	140545188	1000.95973018276	285.839682790178	Accumulating
FL	Tspyl2	chrX	152340485	152344485	1110.44423034873	307.111632949452	Accumulating
FL	Tsr2	chrX	151094544	151098544	363.877679272055	156.36500185141	Not_accumulating
FL	Ubqln2	chrX	153496231	153500231	499.304168427018	209.03679793432	Not_accumulating
FL	Usp26	chrX	51799234	51803234	858.200487729885	148.153470581273	Not_accumulating
FL	Vegfd	chrX	164371521	164375521	697.124957219703	169.913132219413	Not_accumulating
FL	Vma21	chrX	71814079	71818079	290.455620645936	102.059585887365	Not_accumulating
FL	Xlr3a	chrX	73095096	73099096	407.98401577845	111.53593576622	Not_accumulating
FL	Zbtb33	chrX	38187792	38191792	355.27854581489	121.104940960214	Not_accumulating
FL	Zcchc18	chrX	136991154	136995154	1393.31136045452	389.416507551199	Accumulating
FL	Zdhhc15	chrX	104669065	104673065	1150.71621655565	265.740712094219	Accumulating
FL	Zfp185	chrX	72985338	72989338	1026.00575809828	291.027930871693	Accumulating
FL	Zfp275	chrX	73340619	73344619	588.820494397733	229.958514860679	Not_accumulating
FL	Zfp280c	chrX	48592453	48596453	1017.68264795161	241.319873379535	Accumulating
FL	Zfx	chrX	94121408	94125408	1257.03739727867	378.905430314031	Accumulating
FL	Zic3	chrX	58028627	58032627	783.004618940315	345.115016773125	Accumulating

## Sheet: Fig.EV5H-source data
Chr	Start	End	Gene	Acc_Rep_mark_Groups_delBC	CpG_content
chrX	75762700	75766700	4933407K13Rik	Not_accumulating	1.63790947736934
chrX	104411847	104415847	Abcb7	Not_accumulating	2.82570642660665
chrX	155260442	155264442	Acot9	Not_accumulating	2.18804701175294
chrX	142388536	142392536	Acsl4	Accumulating	4.10102525631408
chrX	48511564	48515564	Aifm1	Accumulating	2.71317829457364
chrX	142964729	142968729	Ammecr1	Not_accumulating	4.15103775943986
chrX	163907016	163911016	Ap1s2	Not_accumulating	5.35133783445861
chrX	150586156	150590156	Apex2	Not_accumulating	2.85071267816954
chrX	95164540	95168540	Arhgef9	Not_accumulating	2.45061265316329
chrX	134715937	134719937	Armcx1	Accumulating	2.53813453363341
chrX	134684518	134688518	Armcx4	Accumulating	3.30082520630158
chrX	134749420	134753420	Armcx6	Accumulating	3.088272068017
chrX	106025223	106029223	Atp7a	Not_accumulating	2.17554388597149
chrX	38633144	38637144	C1galt1c1	Not_accumulating	2.41310327581895
chrX	13844557	13848557	Cask	Not_accumulating	5.93898474618655
chrX	52789199	52793199	Ccdc160	Accumulating	2.88822205551388
chrX	160992682	160996682	Cdkl5	Accumulating	4.83870967741935
chrX	113183516	113187516	Chm	Not_accumulating	1.98799699924981
chrX	7186715	7190715	Clcn5	Not_accumulating	2.1505376344086
chrX	162899559	162903559	Ctps2	Not_accumulating	2.8382095523881
chrX	38574197	38578197	Cul4b	Not_accumulating	1.30032508127032
chrX	106601680	106605680	Cysltr1	Not_accumulating	2.25056264066016
chrX	129747741	129751741	Diaph2	Not_accumulating	3.78844711177794
chrX	100775270	100779270	Dlg3	Accumulating	3.9134783695924
chrX	74280334	74284334	Dnase1l1	Not_accumulating	3.97599399849963
chrX	35886831	35890831	Dock11	Not_accumulating	4.65116279069767
chrX	8191513	8195513	Ebp	Not_accumulating	2.90072518129532
chrX	17317369	17321369	Efhc2	Not_accumulating	2.46311577894474
chrX	159370194	159374194	Eif1ax	Not_accumulating	3.05076269067267
chrX	73226305	73230305	F8a	Not_accumulating	4.55113778444611
chrX	53267806	53271806	Fam122b	Accumulating	2.90072518129532
chrX	137047593	137051593	Fam199x	Accumulating	3.01325331332833
chrX	74311032	74315032	Fam50a	Not_accumulating	3.20080020005001
chrX	151045169	151049169	Fgd1	Accumulating	5.10127531882971
chrX	50633322	50637322	Firre	Accumulating	2.60065016254064
chrX	74244535	74248535	Flna	Not_accumulating	4.51362840710178
chrX	106483230	106487230	Fndc3c1	Accumulating	3.85096274068517
chrX	101252527	101256527	Foxo4	Accumulating	3.52588147036759
chrX	153116787	153120787	Foxr2	Accumulating	0.525131282820705
chrX	103621755	103625755	Ftx	Accumulating	3.12578144536134
chrX	17570008	17574008	Fundc1	Not_accumulating	2.31307826956739
chrX	72654247	72658247	Gabra3	Accumulating	2.38809702425606
chrX	74303011	74307011	Gdi1	Not_accumulating	2.85071267816954
chrX	85774820	85778820	Gk	Accumulating	4.07601900475119
chrX	41399300	41403300	Gria3	Accumulating	3.47586896724181
chrX	7787992	7791992	Gripap1	Not_accumulating	2.32558139534884
chrX	102503159	102507159	Hdac8	Not_accumulating	2.43810952738185
chrX	109011381	109015381	Hmgn5	Not_accumulating	3.66341585396349
chrX	70363086	70367086	Ids	Not_accumulating	3.06326581645411
chrX	49795746	49799746	Igsf1	Accumulating	2.73818454613653
chrX	56452838	56456838	Ints6l	Not_accumulating	4.28857214303576
chrX	74021922	74025922	Irak1	Not_accumulating	3.7759439859965
chrX	107401361	107405361	Itm2a	Not_accumulating	2.88822205551388
chrX	20423687	20427687	Jade3	Accumulating	4.75118779694924
chrX	153694281	153698281	Kctd12b	Not_accumulating	1.68792198049512
chrX	38454461	38458461	Lamp2	Not_accumulating	2.26306576644161
chrX	147552082	147556082	Lrch2	Not_accumulating	3.20080020005001
chrX	94540075	94544075	Maged1	Accumulating	5.48887221805451
chrX	106009900	106013900	Magt1	Not_accumulating	2.51312828207052
chrX	157596716	157600716	Mbtps2	Not_accumulating	3.25081270317579
chrX	60177090	60181090	Mcf2	Accumulating	3.51337834458615
chrX	36815201	36819201	Mdrl	Not_accumulating	1.52538134533633
chrX	74083691	74087691	Mecp2	Not_accumulating	3.86346586646662
chrX	101272090	101276090	Med12	Not_accumulating	2.33808452113028
chrX	169877618	169881618	Mid1	Accumulating	3.45086271567892
chrX	10715364	10719364	Mid1ip1	Not_accumulating	5.1262815703926
chrX	53368560	53372560	Mospd1	Not_accumulating	2.50062515628907
chrX	96094044	96098044	Msn	Not_accumulating	3.13828457114279
chrX	103184665	103188665	Nap1l2	Accumulating	2.47561890472618
chrX	101427650	101431650	Nono	Not_accumulating	3.23830957739435
chrX	142225936	142229936	Nxt2	Not_accumulating	3.02575643910978
chrX	101638050	101642050	Ogt	Not_accumulating	3.03825956489122
chrX	143516590	143520590	Pak3	Accumulating	2.31307826956739
chrX	160136431	160140431	Pdha1	Not_accumulating	3.72593148287072
chrX	93830096	93834096	Pdk3	Accumulating	3.98849712428107
chrX	106185099	106189099	Pgk1	Accumulating	3.45086271567892
chrX	36596192	36600192	Pgrmc1	Not_accumulating	4.27606901725431
chrX	52910213	52914213	Phf6	Not_accumulating	4.11352838209552
chrX	164267430	164271430	Pir	Not_accumulating	2.32558139534884
chrX	7669391	7673391	Plp2	Not_accumulating	3.31332833208302
chrX	75873183	75877183	Pls3	Accumulating	3.73843460865216
chrX	7726570	7730570	Praf2	Not_accumulating	4.62615653913478
chrX	77793961	77797961	Prkx	Not_accumulating	4.25106276569142
chrX	140454602	140458602	Prps1	Accumulating	3.35083770942736
chrX	167380750	167384750	Prps2	Accumulating	3.72593148287072
chrX	51016019	51020019	Rap2c	Not_accumulating	4.66366591647912
chrX	162758371	162762371	Rbbp7	Accumulating	5.86396599149787
chrX	57391037	57395037	Rbmx	Accumulating	2.68817204301075
chrX	48693003	48697003	Rbmx2	Not_accumulating	3.18829707426857
chrX	139780354	139784354	Ripply1	Accumulating	3.20080020005001
chrX	103979285	103983285	Rlim	Accumulating	3.40085021255314
chrX	139608619	139612619	Rnf128	Accumulating	3.80095023755939
chrX	20362480	20366480	Rp2	Not_accumulating	2.57564391097774
chrX	134583653	134587653	Rpl36a	Not_accumulating	3.30082520630158
chrX	159253781	159257781	Rps6ka3	Accumulating	6.65166291572893
chrX	153137957	153141957	Rragb	Accumulating	3.05076269067267
chrX	155214450	155218450	Sat1	Not_accumulating	2.81320330082521
chrX	109093406	109097406	Sh3bgrl	Not_accumulating	2.10052513128282
chrX	152767487	152771487	Shroom2	Accumulating	4.07601900475119
chrX	6398031	6402031	Shroom4	Not_accumulating	4.82620655163791
chrX	48621577	48625577	Slc25a14	Not_accumulating	2.52563140785196
chrX	36741631	36745631	Slc25a43	Not_accumulating	3.05076269067267
chrX	137036303	137040303	Slc25a53	Not_accumulating	2.37559389847462
chrX	101083406	101087406	Slc7a3	Accumulating	3.23830957739435
chrX	66651158	66655158	Slitrk2	Accumulating	3.7759439859965
chrX	157490047	157494047	Sms	Accumulating	5.11377844461115
chrX	95024683	95028683	Spin4	Accumulating	2.85071267816954
chrX	85572021	85576021	Tab3	Accumulating	3.87596899224806
chrX	139682995	139686995	Tbc1d8b	Accumulating	3.20080020005001
chrX	77509226	77513226	Tbl1x	Accumulating	5.71392848212053
chrX	136201852	136205852	Tceal5	Accumulating	2.16304076019005
chrX	136170252	136174252	Tceal8	Not_accumulating	2.80070017504376
chrX	136243079	136247079	Tceal9	Accumulating	2.5631407851963
chrX	7760660	7764660	Tfe3	Not_accumulating	4.03850962740685
chrX	41909902	41913902	Thoc2	Accumulating	3.42585646411603
chrX	20868165	20872165	Timp1	Not_accumulating	2.08802200550138
chrX	142679399	142683399	Tmem164	Accumulating	5.01375343835959
chrX	81068643	81072643	Tmem47	Not_accumulating	3.7759439859965
chrX	167207219	167211219	Tmsb4x	Accumulating	4.40110027506877
chrX	150655584	150659584	Tro	Not_accumulating	2.60065016254064
chrX	140541188	140545188	Tsc22d3	Accumulating	3.73843460865216
chrX	152340485	152344485	Tspyl2	Accumulating	3.40085021255314
chrX	151094544	151098544	Tsr2	Not_accumulating	2.07551887971993
chrX	153496231	153500231	Ubqln2	Not_accumulating	4.61365341335334
chrX	51799234	51803234	Usp26	Not_accumulating	1.47536884221055
chrX	164371521	164375521	Vegfd	Not_accumulating	2.22555638909727
chrX	71814079	71818079	Vma21	Not_accumulating	3.60090022505626
chrX	73095096	73099096	Xlr3a	Not_accumulating	2.78819704926232
chrX	38187792	38191792	Zbtb33	Not_accumulating	3.07576894223556
chrX	136991154	136995154	Zcchc18	Accumulating	3.78844711177794
chrX	104669065	104673065	Zdhhc15	Accumulating	2.80070017504376
chrX	72985338	72989338	Zfp185	Accumulating	3.96349087271818
chrX	73340619	73344619	Zfp275	Not_accumulating	3.00075018754689
chrX	48592453	48596453	Zfp280c	Accumulating	2.91322830707677
chrX	94121408	94125408	Zfx	Accumulating	6.01400350087522
chrX	58028627	58032627	Zic3	Accumulating	6.10152538134534
