# Supplementary material for: The role of Xist‐mediated Polycomb recruitment in the initiation of X‐chromosome inactivation
Source: EMBO Rep. 2019 Aug 27;20(10):e48019. doi: 10.15252/embr.201948019 (PMC6776897; doi:10.15252/embr.201948019)
Supplement: Supplementary file 10 — Source Data for Figure 1 [file EMBR-20-e48019-s008.xlsx]

## Sheet: Data Fig.1C
H3K27me3												H2AK119ub
Xist FL	Exp1	Exp2	Exp3	Total								Xist FL	Exp1	Exp2	Exp3	Total
H3K27me3+	86	73	69	228								H2AK119ub+	59	58	99	216
H3K27me3-	0	1	19	20								H2AK119ub-	4	2	1	7
total	86	74	88	248	Mean %	SD	n	SEM				total	63	60	100	223	Mean %	SD	n	SEM
%	1	0.986486	0.784091		0.923526	0.120943	3	0.0698265				%	0.936508	0.966667	0.99		0.964392	0.0268185	3	0.0154837
Xist ΔA	Exp1	Exp2	Exp3	Total								Xist ΔA	Exp1	Exp2	Exp3	Total
H3K27me3+	71	68	83	222								H2AK119ub+	71	68	124	263
H3K27me3-	5	0	1	6								H2AK119ub-	5	0	1	6
total	76	68	84	228	Mean %	SD	n	SEM				total	76	68	125	269	Mean %	SD	n	SEM
%	0.934211	1	0.988095		0.974102	0.035056	3	0.0202396				%	0.934211	1	0.992		0.975404	0.0358977	3	0.0207256
Xist ΔF+B+C	Exp1	Exp2	Exp3	Total								Xist ΔF+B+C	Exp1	Exp2	Exp3	Total
H3K27me3+	0	4	1	5								H2AK119ub+	1	1	0	2
H3K27me3-	76	56	99	231								H2AK119ub-	83	58	84	225
total	76	60	100	236	Mean %	SD	n	SEM				total	84	59	84	227	Mean %	SD	n	SEM
%	0	0.0666667	0.01		0.0255556	0.0359526	3	0.0207573				%	0.0119048	0.0169492	0		0.00961797	0.0087029	3	0.00502462
Xist ΔF+B	Exp1		Exp3	Total								Xist ΔF+B	Exp1		Exp3	Total
H3K27me3+	26		4	30								H2AK119ub+	21		20	41
H3K27me3-	51		117	168								H2AK119ub-	39		74	113
total	77		121	198	Mean %	SD	n	SEM				total	60		94	154	Mean %	SD	n	SEM
%	0.337662		0.0330579		0.18536	0.215388	2	0.152302				%	0.35		0.212766		0.281383	0.0970391	2	0.068617
Xist ΔB+C	Exp1	Exp2	Exp3	Total								Xist ΔB+C	Exp1		Exp3	Total
H3K27me3+	1	1	1	3								H2AK119ub+	1		0	1
H3K27me3-	71	68	66	205								H2AK119ub-	60		120	180
total	72	69	67	208	Mean %	SD	n	SEM				total	61		120	181	Mean %	SD	n	SEM
%	0.0138889	0.0144928	0.0149254		0.0144357	0.000520595	3	0.000300565				%	0.0163934		0		0.00819672	0.0115919	2	0.00819672
Xist ΔB+1/2C		Exp2	Exp3	Total								Xist ΔB+1/2C	Exp1	Exp2	Exp3	Total
H3K27me3+		5	4	9								H2AK119ub+	13	17	15	45
H3K27me3-		89	84	173								H2AK119ub-	80	67	70	217
total		94	88	182	Mean %	SD	n	SEM				total	93	84	85	262	Mean %	SD	n	SEM
%		0.0531915	0.0454545		0.049323	0.00547085	2	0.00386847				%	0.139785	0.202381	0.176471		0.172879	0.0314522	3	0.0181589
Xist ΔB	Exp1	Exp2	Exp3	Total								Xist ΔB	Exp1	Exp2	Exp3	Total
H3K27me3+	53	34	32	119								H2AK119ub+	63	37	51	151
H3K27me3-	31	38	52	121								H2AK119ub-	28	17	61	106
total	84	72	84	240	Mean %	SD	n	SEM				total	91	54	112	257	Mean %	SD	n	SEM
%	0.630952	0.472222	0.380952		0.494709	0.126508	3	0.0730394				%	0.692308	0.685185	0.455357		0.61095	0.134794	3	0.0778236
Xist ΔC	Exp1	Exp2	Exp3	Total								Xist ΔC	Exp1	Exp2	Exp3	Total
H3K27me3+	46	52	55	153								H2AK119ub+	62	128	95	285
H3K27me3-	15	11	16	42								H2AK119ub-	0	2	1	3
total	61	63	71	195	Mean %	SD	n	SEM				total	62	130	96	288	Mean %	SD	n	SEM
%	0.754098	0.825397	0.774648		0.784714	0.0366997	3	0.0211886				%	1	0.984615	0.989583		0.9914	0.00785147	3	0.00453305
