# Supplementary material for: The role of Xist‐mediated Polycomb recruitment in the initiation of X‐chromosome inactivation
Source: EMBO Rep. 2019 Aug 27;20(10):e48019. doi: 10.15252/embr.201948019 (PMC6776897; doi:10.15252/embr.201948019)
Supplement: Supplementary file 11 — Source Data for Figure 3 [file EMBR-20-e48019-s009.xlsx]

## Sheet: Legend
source-data-Fig.3
The different TABs correspond to the data points of the graph in Fig.3B

## Sheet: Active_gene_body_H2Ub
Chr	Start	End	Gene	Strand	samples	logFC
chrX	7724219	7728201	Wdr45	+	ΔB+C	-0.206154520473027
chrX	7724219	7728201	Wdr45	+	FL	0.964246348892179
chrX	7730570	7731063	Praf2	+	ΔB+C	-1.06456644751254
chrX	7730570	7731063	Praf2	+	FL	1.17566483706832
chrX	7764660	7775202	Tfe3	+	ΔB+C	0.0641630325861323
chrX	7764660	7775202	Tfe3	+	FL	0.851422449936769
chrX	7791992	7820567	Gripap1	+	FL	1.39888613774061
chrX	7791992	7820567	Gripap1	+	ΔB+C	0.0245651407579871
chrX	7843830	7876626	Otud5	+	ΔB+C	-0.00611997279928352
chrX	7843830	7876626	Otud5	+	FL	1.51392238045124
chrX	7880305	7883432	Pim2	+	ΔB+C	-0.255080624360263
chrX	7880305	7883432	Pim2	+	FL	0.327830399803202
chrX	7886243	7894492	Slc35a2	+	ΔB+C	-0.0988699594457912
chrX	7886243	7894492	Slc35a2	+	FL	1.06662013659596
chrX	7901335	7907652	Timm17b	+	FL	1.21294488245385
chrX	7901335	7907652	Timm17b	+	ΔB+C	0.0847417569763619
chrX	8099086	8106701	Gm6787	+	ΔB+C	-0.0263612563476845
chrX	8099086	8106701	Gm6787	+	FL	1.11021636882433
chrX	8147426	8147963	Rbm3os	+	ΔB+C	-0.324390059174981
chrX	8147426	8147963	Rbm3os	+	FL	0.399975695188402
chrX	10719364	10719702	Mid1ip1	+	ΔB+C	-0.0153245206073122
chrX	10719364	10719702	Mid1ip1	+	FL	0.523891735183576
chrX	12589758	12617051	Atp6ap2	+	FL	1.29995555035984
chrX	12589758	12617051	Atp6ap2	+	ΔB+C	0.0455138530464741
chrX	12764277	12821492	Gm14634	+	FL	1.27143100163246
chrX	12764277	12821492	Gm14634	+	ΔB+C	0.00217324532983655
chrX	13044014	13045295	5730405O15Rik	+	FL	1.99268056450733
chrX	13044014	13045295	5730405O15Rik	+	ΔB+C	0.388529519139992
chrX	20366480	20405653	Rp2	+	ΔB+C	0.134668762034836
chrX	20366480	20405653	Rp2	+	FL	1.79880752600541
chrX	20427687	20519939	Jade3	+	ΔB+C	0.113965470879222
chrX	20427687	20519939	Jade3	+	FL	2.0657932862057
chrX	20619502	20650905	Rbm10	+	FL	1.81085680138445
chrX	20619502	20650905	Rbm10	+	ΔB+C	0.0986393069634213
chrX	20660301	20683179	Uba1	+	FL	1.35469945710521
chrX	20660301	20683179	Uba1	+	ΔB+C	-0.161143860310867
chrX	20689953	20699879	Cdk16	+	ΔB+C	0.232658169428497
chrX	20689953	20699879	Cdk16	+	FL	1.822775535523
chrX	20705908	20720539	Usp11	+	ΔB+C	0.157893180450549
chrX	20705908	20720539	Usp11	+	FL	1.6279231262015
chrX	20872165	20874737	Timp1	+	FL	0.81295675234646
chrX	20872165	20874737	Timp1	+	ΔB+C	-0.0668604269033137
chrX	20963675	20987349	A230072C01Rik	+	FL	2.34877888303541
chrX	20963675	20987349	A230072C01Rik	+	ΔB+C	0.347528701215297
chrX	35890831	36076562	Dock11	+	ΔB+C	0.100355486343212
chrX	35890831	36076562	Dock11	+	FL	1.61015146925484
chrX	36600192	36606079	Pgrmc1	+	ΔB+C	0.0396364969569586
chrX	36600192	36606079	Pgrmc1	+	FL	1.66791410747138
chrX	36745631	36777307	Slc25a43	+	FL	1.28350725460817
chrX	36745631	36777307	Slc25a43	+	ΔB+C	0.164716096603863
chrX	36797596	36798808	Slc25a5	+	FL	1.23570862484664
chrX	36797596	36798808	Slc25a5	+	ΔB+C	-0.301349625092992
chrX	38191792	38197046	Zbtb33	+	FL	1.13947807503791
chrX	38191792	38197046	Zbtb33	+	ΔB+C	0.134123661740348
chrX	41403300	41678601	Gria3	+	ΔB+C	0.179666665058966
chrX	41403300	41678601	Gria3	+	FL	1.69791432399547
chrX	42069835	42109664	Xiap	+	ΔB+C	0.137370523750174
chrX	42069835	42109664	Xiap	+	FL	1.98333572550008
chrX	42151411	42277186	Stag2	+	FL	2.11660868012916
chrX	42151411	42277186	Stag2	+	ΔB+C	0.157139109974415
chrX	48110724	48136981	Xpnpep2	+	FL	1.26311096707343
chrX	48110724	48136981	Xpnpep2	+	ΔB+C	0.117666794469696
chrX	48625577	48662298	Slc25a14	+	ΔB+C	0.171053452039053
chrX	48625577	48662298	Slc25a14	+	FL	1.86064306688059
chrX	52793199	52799468	Ccdc160	+	ΔB+C	0.266177414951686
chrX	52793199	52799468	Ccdc160	+	FL	0.97596107318844
chrX	52914213	52956961	Phf6	+	FL	1.75162238291995
chrX	52914213	52956961	Phf6	+	ΔB+C	0.0661359620765141
chrX	56456838	56507843	Ints6l	+	FL	1.81961355970364
chrX	56456838	56507843	Ints6l	+	ΔB+C	0.363276246411936
chrX	57055569	57067182	Htatsf1	+	ΔB+C	0.131460216910284
chrX	57055569	57067182	Htatsf1	+	FL	2.32136549640217
chrX	58032627	58036630	Zic3	+	ΔB+C	0.0500564185981025
chrX	58032627	58036630	Zic3	+	FL	0.388066501937822
chrX	66655158	66661402	Slitrk2	+	FL	0.614132610049385
chrX	66655158	66661402	Slitrk2	+	ΔB+C	0.0043258300558616
chrX	72989338	73031543	Zfp185	+	FL	1.50632220214691
chrX	72989338	73031543	Zfp185	+	ΔB+C	0.141554230162132
chrX	73230305	73230795	F8a	+	FL	0.302308295720643
chrX	73230305	73230795	F8a	+	ΔB+C	0.14288306836105
chrX	73344619	73359080	Zfp275	+	ΔB+C	0.445044344895476
chrX	73344619	73359080	Zfp275	+	FL	1.58304347532727
chrX	73718596	73738534	AΔB+Cd1	+	ΔB+C	0.0383757591736602
chrX	73718596	73738534	AΔB+Cd1	+	FL	1.13957736890136
chrX	73789027	73790828	Ssr4	+	ΔB+C	-0.416267172631629
chrX	73789027	73790828	Ssr4	+	FL	0.761771936848146
chrX	74256686	74257893	Emd	+	FL	1.49584862155042
chrX	74256686	74257893	Emd	+	ΔB+C	0.0963877942449517
chrX	74272815	74273135	Rpl10	+	ΔB+C	-0.0618828417879407
chrX	74272815	74273135	Rpl10	+	FL	1.222941115795
chrX	74299096	74304721	Atp6ap1	+	ΔB+C	0.0707075292611887
chrX	74299096	74304721	Atp6ap1	+	FL	1.29517155712245
chrX	74307011	74311867	Gdi1	+	ΔB+C	0.0712906156543521
chrX	74307011	74311867	Gdi1	+	FL	1.22788750814558
chrX	74315032	74320149	Fam50a	+	FL	1.75360296232798
chrX	74315032	74320149	Fam50a	+	ΔB+C	0.130306709575541
chrX	74395290	74453778	Ikbkg	+	ΔB+C	-0.08385987765823
chrX	74395290	74453778	Ikbkg	+	FL	1.38446092864718
chrX	77513226	77660265	Tbl1x	+	ΔB+C	0.420452561018416
chrX	77513226	77660265	Tbl1x	+	FL	1.85210378369913
chrX	85576021	85634469	Tab3	+	ΔB+C	0.349374636089293
chrX	85576021	85634469	Tab3	+	FL	2.32640631590884
chrX	93677111	93749948	Pcyt1b	+	FL	2.09223430712126
chrX	93677111	93749948	Pcyt1b	+	ΔB+C	0.296367223468213
chrX	96098044	96168553	Msn	+	FL	2.23596692949359
chrX	96098044	96168553	Msn	+	ΔB+C	0.300836344035049
chrX	100496290	100516125	Igbp1	+	FL	2.12934513535566
chrX	100496290	100516125	Igbp1	+	ΔB+C	-0.0165444647760638
chrX	100628064	100727271	Kif4	+	ΔB+C	0.360185383391263
chrX	100628064	100727271	Kif4	+	FL	2.47061959234362
chrX	100731846	100738901	Gdpd2	+	ΔB+C	0.24358395188382
chrX	100731846	100738901	Gdpd2	+	FL	1.14421663058209
chrX	100779270	100818410	Dlg3	+	FL	2.17443127758105
chrX	100779270	100818410	Dlg3	+	ΔB+C	0.41708293132984
chrX	101256527	101260873	Foxo4	+	FL	0.843411779503557
chrX	101256527	101260873	Foxo4	+	ΔB+C	0.106071164853939
chrX	101276090	101298934	Med12	+	ΔB+C	0.314626307125211
chrX	101276090	101298934	Med12	+	FL	1.80152915854195
chrX	101384117	101385629	Gjb1	+	ΔB+C	-0.0507632765482768
chrX	101384117	101385629	Gjb1	+	FL	0.146419978727655
chrX	101431650	101448593	Nono	+	FL	2.09304695127903
chrX	101431650	101448593	Nono	+	ΔB+C	0.332262164633375
chrX	103433516	103484957	Tsix	+	FL	0.41634310911041
chrX	103433516	103484957	Tsix	+	ΔB+C	-0.171005085197658
chrX	103495557	103506425	Jpx	+	ΔB+C	-0.0463044918274324
chrX	103495557	103506425	Jpx	+	FL	1.22453150070273
chrX	106029223	106128160	Atp7a	+	ΔB+C	0.269772914929136
chrX	106029223	106128160	Atp7a	+	FL	2.47018341396881
chrX	106189099	106203699	Pgk1	+	FL	1.96917885245135
chrX	106189099	106203699	Pgk1	+	ΔB+C	0.291509933121004
chrX	108836477	108886896	2810403D21Rik	+	FL	1.82529685890086
chrX	108836477	108886896	2810403D21Rik	+	ΔB+C	0.0689394428782077
chrX	109097406	109162467	Sh3bgrl	+	FL	2.00026092966389
chrX	109097406	109162467	Sh3bgrl	+	ΔB+C	0.375588725355414
chrX	134310083	134363104	Cenpi	+	ΔB+C	0.0872542759164909
chrX	134310083	134363104	Cenpi	+	FL	2.08061683739212
chrX	134587653	134588062	Rpl36a	+	ΔB+C	0.156780955214951
chrX	134587653	134588062	Rpl36a	+	FL	1.99953836125921
chrX	134603178	134607057	Hnrnph2	+	FL	2.42093940650575
chrX	134603178	134607057	Hnrnph2	+	ΔB+C	0.503278575971785
chrX	134688518	134697772	Armcx4	+	FL	2.26201948823614
chrX	134688518	134697772	Armcx4	+	ΔB+C	0.801050644314245
chrX	134719937	134721912	Armcx1	+	ΔB+C	1.06690311306273
chrX	134719937	134721912	Armcx1	+	FL	2.09106544297046
chrX	135744691	135803468	Gprasp1	+	ΔB+C	0.126733772405832
chrX	135744691	135803468	Gprasp1	+	FL	1.76930661360724
chrX	135887850	135891081	Bhlhb9	+	FL	1.94394753296507
chrX	135887850	135891081	Bhlhb9	+	ΔB+C	0.180599645125739
chrX	136247079	136247139	Tceal9	+	FL	1.38742104800051
chrX	136247079	136247139	Tceal9	+	ΔB+C	0.898932513922753
chrX	136744956	136803361	ΔB+C065397	+	ΔB+C	0.452561895883474
chrX	136744956	136803361	ΔB+C065397	+	FL	2.73293954772878
chrX	137051593	137082501	Fam199x	+	ΔB+C	0.282812564438713
chrX	137051593	137082501	Fam199x	+	FL	2.15401408894445
chrX	139612619	139673145	Rnf128	+	FL	1.94300275736376
chrX	139612619	139673145	Rnf128	+	ΔB+C	0.147124553497699
chrX	139686995	139754218	TΔB+C1d8b	+	FL	2.09894778610368
chrX	139686995	139754218	TΔB+C1d8b	+	ΔB+C	0.273898078559636
chrX	140458602	140476140	Prps1	+	FL	1.67152385131028
chrX	140458602	140476140	Prps1	+	ΔB+C	0.0944686844784315
chrX	142683399	142843494	Tmem164	+	ΔB+C	0.183936149482585
chrX	142683399	142843494	Tmem164	+	FL	1.61340201709713
chrX	143520590	143797796	Pak3	+	ΔB+C	0.201744576759378
chrX	143520590	143797796	Pak3	+	FL	1.78290469507734
chrX	151049169	151089686	Fgd1	+	ΔB+C	0.317883180491977
chrX	151049169	151089686	Fgd1	+	FL	2.06370287728484
chrX	151346222	151474134	Fam120c	+	FL	2.00946485607474
chrX	151346222	151474134	Fam120c	+	ΔB+C	0.114517457991229
chrX	151522671	151633857	Phf8	+	ΔB+C	0.136457565759749
chrX	151522671	151633857	Phf8	+	FL	1.979177390045
chrX	151805281	151935417	Huwe1	+	ΔB+C	0.204778758598538
chrX	151805281	151935417	Huwe1	+	FL	2.58717601821365
chrX	152018427	152061973	Smc1a	+	ΔB+C	0.280538531657134
chrX	152018427	152061973	Smc1a	+	FL	2.74248279595345
chrX	152370571	152416702	3010001F23Rik	+	FL	2.05913113738955
chrX	152370571	152416702	3010001F23Rik	+	ΔB+C	0.213997404249054
chrX	153039628	153072915	9530051G07Rik	+	ΔB+C	0.266019749412321
chrX	153039628	153072915	9530051G07Rik	+	FL	1.79306288686375
chrX	153120787	153132861	Foxr2	+	ΔB+C	0.203703374120113
chrX	153120787	153132861	Foxr2	+	FL	2.33928381878369
chrX	153141957	153171943	Rragb	+	ΔB+C	0.381862855130972
chrX	153141957	153171943	Rragb	+	FL	2.27415487352919
chrX	153500231	153501558	Ubqln2	+	FL	1.17815111849498
chrX	153500231	153501558	Ubqln2	+	ΔB+C	-0.288359914270939
chrX	153725553	153741296	Nbdy	+	FL	1.8491968109719
chrX	153725553	153741296	Nbdy	+	ΔB+C	0.00408841571490844
chrX	155264442	155297654	Acot9	+	FL	2.44233744102999
chrX	155264442	155297654	Acot9	+	ΔB+C	0.189640335632863
chrX	159257781	159368244	Rps6ka3	+	FL	1.71978594245079
chrX	159257781	159368244	Rps6ka3	+	ΔB+C	0.114099031473739
chrX	159374194	159385699	Eif1ax	+	ΔB+C	0.238878241693965
chrX	159374194	159385699	Eif1ax	+	FL	1.90121719968215
chrX	160504165	160598878	Phka2	+	FL	2.05833055225406
chrX	160504165	160598878	Phka2	+	ΔB+C	0.305016511565113
chrX	162762371	162779090	Rbbp7	+	FL	2.71587004626346
chrX	162762371	162779090	Rbbp7	+	ΔB+C	0.548368827863297
chrX	162903559	163034541	Ctps2	+	FL	1.85970051305702
chrX	162903559	163034541	Ctps2	+	ΔB+C	0.266413104830464
chrX	164271430	164373013	Pir	+	ΔB+C	0.238273709815918
chrX	164271430	164373013	Pir	+	FL	1.95824229698794
chrX	164375521	164402650	Vegfd	+	FL	1.50237343073905
chrX	164375521	164402650	Vegfd	+	ΔB+C	0.203122702482492
chrX	164421786	164433915	Piga	+	FL	2.61729356797938
chrX	164421786	164433915	Piga	+	ΔB+C	0.425582309242029
chrX	164982591	164997272	Fancb	+	FL	2.14996574887612
chrX	164982591	164997272	Fancb	+	ΔB+C	0.28723949948429
chrX	166172453	166190512	Gemin8	+	ΔB+C	0.144748458245653
chrX	166172453	166190512	Gemin8	+	FL	1.59201850964803
chrX	166664024	166689812	Gm1720	+	FL	1.42332170257346
chrX	166664024	166689812	Gm1720	+	ΔB+C	0.0880761782167499
chrX	169881618	169990797	Mid1	+	FL	1.44688844681225
chrX	169881618	169990797	Mid1	+	ΔB+C	0.071010072008674
chrX	7158411	7186715	Clcn5	-	FL	2.09301389873484
chrX	7158411	7186715	Clcn5	-	ΔB+C	0.222598047343595
chrX	7412103	7419048	2010204K13Rik	-	FL	1.7564202347563
chrX	7412103	7419048	2010204K13Rik	-	ΔB+C	0.156533504118491
chrX	7558561	7572282	Ppp1r3f	-	ΔB+C	0.132832942689195
chrX	7558561	7572282	Ppp1r3f	-	FL	0.928150238622912
chrX	7667940	7669391	Plp2	-	FL	0.945937742959049
chrX	7667940	7669391	Plp2	-	ΔB+C	-0.482634021992759
chrX	7894518	7897270	Pqbp1	-	FL	1.04287235139413
chrX	7894518	7897270	Pqbp1	-	ΔB+C	-0.640141757233552
chrX	8061170	8072761	Suv39h1	-	FL	1.291054456757
chrX	8061170	8072761	Suv39h1	-	ΔB+C	-0.135788677659739
chrX	8123300	8130859	Wdr13	-	ΔB+C	-0.0489844542880707
chrX	8123300	8130859	Wdr13	-	FL	1.04119134924393
chrX	8154471	8174182	TΔB+C1d25	-	FL	1.2213134536829
chrX	8154471	8174182	TΔB+C1d25	-	ΔB+C	-0.0384187243597658
chrX	8185328	8191513	Ebp	-	FL	1.08919026892016
chrX	8185328	8191513	Ebp	-	ΔB+C	0.162572153137292
chrX	8238667	8250407	Ftsj1	-	FL	1.33896656182877
chrX	8238667	8250407	Ftsj1	-	ΔB+C	0.0718050893682525
chrX	13517080	13844557	Cask	-	ΔB+C	0.087577938404662
chrX	13517080	13844557	Cask	-	FL	1.67563683686524
chrX	17555599	17570008	Fundc1	-	FL	2.1150565996059
chrX	17555599	17570008	Fundc1	-	ΔB+C	0.328412640412184
chrX	20615325	20615565	Ndufb11	-	FL	0.809321164987397
chrX	20615325	20615565	Ndufb11	-	ΔB+C	0.179298041442569
chrX	20933394	20948609	Elk1	-	FL	1.69698242885555
chrX	20933394	20948609	Elk1	-	ΔB+C	0.208360296617366
chrX	20951664	20959979	Uxt	-	FL	2.44163337389485
chrX	20951664	20959979	Uxt	-	ΔB+C	0.278176077062297
chrX	36608182	36643415	Akap17b	-	ΔB+C	0.203615289411205
chrX	36608182	36643415	Akap17b	-	FL	1.77015646283168
chrX	36814767	36815201	Mdrl	-	ΔB+C	-0.0429454241668967
chrX	36814767	36815201	Mdrl	-	FL	1.49040676246952
chrX	36848543	36862247	C330007P06Rik	-	ΔB+C	0.279162127804664
chrX	36848543	36862247	C330007P06Rik	-	FL	2.35880499629828
chrX	37082517	37083223	Rpl39	-	FL	1.86743203439293
chrX	37082517	37083223	Rpl39	-	ΔB+C	0.0726281869010439
chrX	37091677	37108323	Upf3b	-	ΔB+C	-0.123394932233329
chrX	37091677	37108323	Upf3b	-	FL	1.8264702887333
chrX	38401356	38454461	Lamp2	-	ΔB+C	0.117170358011788
chrX	38401356	38454461	Lamp2	-	FL	2.15092134865761
chrX	38531620	38574197	Cul4b	-	ΔB+C	0.0570493003166128
chrX	38531620	38574197	Cul4b	-	FL	1.83791458480966
chrX	38630782	38633144	C1galt1c1	-	FL	2.46035048531202
chrX	38630782	38633144	C1galt1c1	-	ΔB+C	0.489996131911844
chrX	48474943	48511564	Aifm1	-	ΔB+C	0.237531731924424
chrX	48474943	48511564	Aifm1	-	FL	2.09358841838596
chrX	48541625	48592453	Zfp280c	-	ΔB+C	0.258384065771929
chrX	48541625	48592453	Zfp280c	-	FL	2.25253676581041
chrX	49782536	49795746	Igsf1	-	ΔB+C	0.182353309971931
chrX	49782536	49795746	Igsf1	-	FL	1.11126559524361
chrX	51003913	51016019	Rap2c	-	FL	1.97626418413737
chrX	51003913	51016019	Rap2c	-	ΔB+C	0.295875708047961
chrX	51753958	51799234	Usp26	-	FL	1.86735382426031
chrX	51753958	51799234	Usp26	-	ΔB+C	0.189682938225485
chrX	52742562	52742594	Kis2	-	FL	-0.0296171851617048
chrX	52742562	52742594	Kis2	-	ΔB+C	-0.602048968022077
chrX	53243414	53267806	Fam122b	-	ΔB+C	0.315196789062583
chrX	53243414	53267806	Fam122b	-	FL	2.24566480384743
chrX	53344593	53368560	Mospd1	-	ΔB+C	0.261060173312966
chrX	53344593	53368560	Mospd1	-	FL	2.19653990401228
chrX	53696921	53714579	AW822252	-	FL	1.2707887481599
chrX	53696921	53714579	AW822252	-	ΔB+C	0.132229977194365
chrX	56585511	56595920	Mmgt1	-	FL	2.00731449688556
chrX	56585511	56595920	Mmgt1	-	ΔB+C	-0.0796920992595283
chrX	57383347	57391037	Rbmx	-	ΔB+C	0.489970128296638
chrX	57383347	57391037	Rbmx	-	FL	2.29212564698344
chrX	68667513	68676400	Fmr1os	-	ΔB+C	0.137599519147206
chrX	68667513	68676400	Fmr1os	-	FL	1.54448931080577
chrX	70343069	70363086	Ids	-	FL	1.8845643597748
chrX	70343069	70363086	Ids	-	ΔB+C	0.0414892485797767
chrX	72913564	72916345	Cetn2	-	FL	1.51484630084716
chrX	72913564	72916345	Cetn2	-	ΔB+C	0.178258232956907
chrX	73686177	73714205	ΔB+Cap31	-	ΔB+C	0.0963513571558944
chrX	73686177	73714205	ΔB+Cap31	-	FL	1.7949237080878
chrX	73916869	73919945	Naa10	-	ΔB+C	-0.165655421555029
chrX	73916869	73919945	Naa10	-	FL	0.941391512476855
chrX	73922120	73928851	Renbp	-	FL	0.612085156413927
chrX	73922120	73928851	Renbp	-	ΔB+C	-0.184403243866405
chrX	73942791	73964358	Hcfc1	-	FL	1.83535917923291
chrX	73942791	73964358	Hcfc1	-	ΔB+C	-0.0392563989569494
chrX	74013913	74021922	Irak1	-	FL	1.57102974480251
chrX	74013913	74021922	Irak1	-	ΔB+C	0.0780901059390722
chrX	74026591	74083691	Mecp2	-	ΔB+C	0.00532404724347973
chrX	74026591	74083691	Mecp2	-	FL	1.95017469766505
chrX	74223460	74244535	Flna	-	ΔB+C	0.38257493630705
chrX	74223460	74244535	Flna	-	FL	2.37239016911303
chrX	74273216	74280334	Dnase1l1	-	FL	1.4014296694187
chrX	74273216	74280334	Dnase1l1	-	ΔB+C	0.00631855431209712
chrX	74384719	74391275	Fam3a	-	FL	1.65570948681109
chrX	74384719	74391275	Fam3a	-	ΔB+C	0.0276133713721971
chrX	75785652	75873183	Pls3	-	ΔB+C	0.292546212510336
chrX	75785652	75873183	Pls3	-	FL	1.74837163676545
chrX	77762029	77793961	Prkx	-	ΔB+C	0.20367854225213
chrX	77762029	77793961	Prkx	-	FL	1.56209343302036
chrX	85701936	85774820	Gk	-	FL	1.99753532334994
chrX	85701936	85774820	Gk	-	ΔB+C	0.319468564522156
chrX	93304765	93630156	Pola1	-	FL	2.15571394653162
chrX	93304765	93630156	Pola1	-	ΔB+C	0.18794425620846
chrX	93764615	93830096	Pdk3	-	ΔB+C	0.364202965419176
chrX	93764615	93830096	Pdk3	-	FL	2.5614561848294
chrX	94074630	94121408	Zfx	-	ΔB+C	0.242239513112836
chrX	94074630	94121408	Zfx	-	FL	2.5640227492796
chrX	94535473	94540075	Maged1	-	FL	2.34597163818293
chrX	94535473	94540075	Maged1	-	ΔB+C	1.06422576242175
chrX	95048934	95164540	Arhgef9	-	FL	1.98290568257248
chrX	95048934	95164540	Arhgef9	-	ΔB+C	0.253440221148843
chrX	95935312	95954975	Las1l	-	FL	2.58766129786365
chrX	95935312	95954975	Las1l	-	ΔB+C	0.331971883548122
chrX	98554279	98889026	Ophn1	-	ΔB+C	0.270607845164734
chrX	98554279	98889026	Ophn1	-	FL	1.89003942622766
chrX	100622870	100623942	Pdzd11	-	ΔB+C	-0.0693303024026014
chrX	100622870	100623942	Pdzd11	-	FL	1.98748291188584
chrX	101079209	101083406	Slc7a3	-	ΔB+C	0.497674207608498
chrX	101079209	101083406	Slc7a3	-	FL	1.67998652738496
chrX	101097785	101220564	Snx12	-	FL	2.04628287704218
chrX	101097785	101220564	Snx12	-	ΔB+C	0.21936281671998
chrX	102142819	102155092	Ercc6l	-	ΔB+C	0.188060837765845
chrX	102142819	102155092	Ercc6l	-	FL	1.80604061649678
chrX	102184940	102187392	Rps4x	-	ΔB+C	0.182900903981707
chrX	102184940	102187392	Rps4x	-	FL	1.50583844079107
chrX	102284637	102503159	Hdac8	-	ΔB+C	0.193326784118505
chrX	102284637	102503159	Hdac8	-	FL	2.07698405605422
chrX	103184058	103184665	Nap1l2	-	FL	0.763479618992642
chrX	103184058	103184665	Nap1l2	-	ΔB+C	0.162159643889657
chrX	103560909	103621755	Ftx	-	ΔB+C	0.142278353984999
chrX	103560909	103621755	Ftx	-	FL	1.55064123935873
chrX	103957166	103979285	Rlim	-	ΔB+C	0.775595512142975
chrX	103957166	103979285	Rlim	-	FL	2.98251784992488
chrX	104280564	104411847	AΔB+Cb7	-	ΔB+C	0.246340159005276
chrX	104280564	104411847	AΔB+Cb7	-	FL	2.414769137091
chrX	104536969	104669065	Zdhhc15	-	FL	2.19598806649054
chrX	104536969	104669065	Zdhhc15	-	ΔB+C	0.334724439331741
chrX	105372993	105389755	5330434G04Rik	-	FL	2.04793124557293
chrX	105372993	105389755	5330434G04Rik	-	ΔB+C	0.337664160978652
chrX	105968084	106009900	Magt1	-	FL	2.61565987518895
chrX	105968084	106009900	Magt1	-	ΔB+C	0.364934239150645
chrX	106420042	106483230	Fndc3c1	-	ΔB+C	0.306645589433104
chrX	106420042	106483230	Fndc3c1	-	FL	2.22934020820135
chrX	106576508	106601680	Cysltr1	-	ΔB+C	0.164516847936806
chrX	106576508	106601680	Cysltr1	-	FL	1.88690889557523
chrX	107397194	107401361	Itm2a	-	FL	1.70555979868362
chrX	107397194	107401361	Itm2a	-	ΔB+C	0.101680258678341
chrX	109004536	109011381	Hmgn5	-	FL	1.61006411077417
chrX	109004536	109011381	Hmgn5	-	ΔB+C	0.123415413300169
chrX	134588168	134599006	Gla	-	ΔB+C	0.381446966881217
chrX	134588168	134599006	Gla	-	FL	2.21225759231775
chrX	134971372	135007210	Zmat1	-	ΔB+C	0.232302594703368
chrX	134971372	135007210	Zmat1	-	FL	1.8407396688373
chrX	136168983	136170252	Tceal8	-	FL	1.61783329164296
chrX	136168983	136170252	Tceal8	-	ΔB+C	-0.132273093502369
chrX	136200950	136201852	Tceal5	-	FL	1.04926966068925
chrX	136200950	136201852	Tceal5	-	ΔB+C	-0.0157223702733907
chrX	136732947	136741687	Morf4l2	-	ΔB+C	0.224273352690269
chrX	136732947	136741687	Morf4l2	-	FL	2.31979819030192
chrX	136981115	137036303	Slc25a53	-	ΔB+C	0.200168690676872
chrX	136981115	137036303	Slc25a53	-	FL	1.59779818852236
chrX	139240225	139355739	Platr21	-	FL	1.78789885702514
chrX	139240225	139355739	Platr21	-	ΔB+C	0.176533396609942
chrX	139779680	139780354	Ripply1	-	FL	0.980365077688899
chrX	139779680	139780354	Ripply1	-	ΔB+C	-0.0252073869592548
chrX	139889510	139996596	Rbm41	-	FL	2.03446735890623
chrX	139889510	139996596	Rbm41	-	ΔB+C	0.230944443418379
chrX	140539528	140541188	Tsc22d3	-	ΔB+C	0.925628370821078
chrX	140539528	140541188	Tsc22d3	-	FL	1.38552693824778
chrX	142317992	142388536	Acsl4	-	ΔB+C	0.160320405435373
chrX	142317992	142388536	Acsl4	-	FL	2.25086680269877
chrX	142853473	142964729	Ammecr1	-	FL	1.74923902487534
chrX	142853473	142964729	Ammecr1	-	ΔB+C	0.0897120245982422
chrX	150571506	150586156	Apex2	-	FL	2.92004464710594
chrX	150571506	150586156	Apex2	-	ΔB+C	0.273036838289481
chrX	150644709	150655584	Tro	-	ΔB+C	0.371693562280266
chrX	150644709	150655584	Tro	-	FL	2.05977524452514
chrX	150983132	151015323	Gnl3l	-	ΔB+C	0.138899472017158
chrX	150983132	151015323	Gnl3l	-	FL	2.88087815306119
chrX	151087093	151094544	Tsr2	-	FL	2.01966783912269
chrX	151087093	151094544	Tsr2	-	ΔB+C	-0.133300007609068
chrX	152004579	152014296	RiΔB+C1	-	FL	2.17301136155079
chrX	152004579	152014296	RiΔB+C1	-	ΔB+C	0.22874125412952
chrX	152336851	152340485	Tspyl2	-	ΔB+C	0.140993390512307
chrX	152336851	152340485	Tspyl2	-	FL	1.24361415485004
chrX	152343598	152366705	Gpr173	-	ΔB+C	0.151297688188644
chrX	152343598	152366705	Gpr173	-	FL	1.83019990864386
chrX	152609508	152767487	Shroom2	-	FL	2.09114002496652
chrX	152609508	152767487	Shroom2	-	ΔB+C	0.208766262793068
chrX	153685153	153694281	Kctd12b	-	FL	1.72202645491566
chrX	153685153	153694281	Kctd12b	-	ΔB+C	-0.0150551766625968
chrX	155213125	155214450	Sat1	-	FL	0.836464449179513
chrX	155213125	155214450	Sat1	-	ΔB+C	0.271229125651904
chrX	157443953	157490047	Sms	-	ΔB+C	0.010094164344027
chrX	157443953	157490047	Sms	-	FL	1.45280145791165
chrX	157547821	157596716	Mbtps2	-	ΔB+C	0.0301431567077659
chrX	157547821	157596716	Mbtps2	-	FL	1.10265620316542
chrX	160122218	160136431	Pdha1	-	ΔB+C	0.168170741977377
chrX	160122218	160136431	Pdha1	-	FL	1.78555690592086
chrX	160784307	160992682	Cdkl5	-	FL	2.05929219333485
chrX	160784307	160992682	Cdkl5	-	ΔB+C	0.151398477295987
chrX	162778916	162827455	Txlng	-	ΔB+C	0.253785695845463
chrX	162778916	162827455	Txlng	-	FL	2.22196172563686
chrX	164936170	164978376	Mospd2	-	ΔB+C	0.198762750782524
chrX	164936170	164978376	Mospd2	-	FL	1.82689906164305
chrX	166457251	166477868	Rab9	-	ΔB+C	0.24665060545181
chrX	166457251	166477868	Rab9	-	FL	1.58959429372113
chrX	166499814	166508479	Tceanc	-	FL	1.81311580979463
chrX	166499814	166508479	Tceanc	-	ΔB+C	-0.041788978862741
chrX	167207093	167207219	Tmsb4x	-	ΔB+C	0.0263758887787904
chrX	167207093	167207219	Tmsb4x	-	FL	0.0446038377027841
chrX	167346319	167380750	Prps2	-	ΔB+C	0.030207438549626
chrX	167346319	167380750	Prps2	-	FL	1.91746023193613
chrX	169311530	169318373	Hccs	-	ΔB+C	0.0847608186342945
chrX	169311530	169318373	Hccs	-	FL	1.54952093190598

## Sheet: Active_gene_body_H3K27me3
Chr	Start	End	Gene	Strand	samples	logFC
chrX	6402031	6637454	Shroom4	+	ΔB+C	0.134285131251815
chrX	6402031	6637454	Shroom4	+	FL	2.52367682337219
chrX	7730570	7731063	Praf2	+	ΔB+C	0.119645845802638
chrX	7730570	7731063	Praf2	+	FL	3.53511012686357
chrX	7791992	7820567	Gripap1	+	ΔB+C	0.65989132505753
chrX	7791992	7820567	Gripap1	+	FL	4.95068592092004
chrX	7901335	7907652	Timm17b	+	ΔB+C	0.929193703683565
chrX	7901335	7907652	Timm17b	+	FL	5.4650436606507
chrX	8099086	8106701	Gm6787	+	ΔB+C	-0.0200667031656527
chrX	8099086	8106701	Gm6787	+	FL	1.79491978136051
chrX	10719364	10719702	Mid1ip1	+	ΔB+C	3.06054510818871
chrX	10719364	10719702	Mid1ip1	+	FL	2.43214951384522
chrX	12764277	12821492	Gm14634	+	ΔB+C	-0.251621904434962
chrX	12764277	12821492	Gm14634	+	FL	2.13320578214281
chrX	13044014	13045295	5730405O15Rik	+	ΔB+C	3.25019007996624
chrX	13044014	13045295	5730405O15Rik	+	FL	6.20443825979973
chrX	13073497	13173327	Usp9x	+	FL	6.4076689188702
chrX	13073497	13173327	Usp9x	+	ΔB+C	-0.068910158606383
chrX	20366480	20405653	Rp2	+	ΔB+C	0.152105929530927
chrX	20366480	20405653	Rp2	+	FL	4.89116528606851
chrX	20427687	20519939	Jade3	+	ΔB+C	1.45636408168322
chrX	20427687	20519939	Jade3	+	FL	6.15173491131279
chrX	20689953	20699879	Cdk16	+	ΔB+C	-0.0650099791074034
chrX	20689953	20699879	Cdk16	+	FL	6.14442249937106
chrX	20705908	20720539	Usp11	+	FL	5.80304321411426
chrX	20705908	20720539	Usp11	+	ΔB+C	0.372483649074625
chrX	20872165	20874737	Timp1	+	ΔB+C	1.01331500376198
chrX	20872165	20874737	Timp1	+	FL	3.39728524689431
chrX	20963675	20987349	A230072C01Rik	+	ΔB+C	0.742322748818474
chrX	20963675	20987349	A230072C01Rik	+	FL	6.54661265267257
chrX	35890831	36076562	Dock11	+	ΔB+C	0.0700467707399787
chrX	35890831	36076562	Dock11	+	FL	3.40258009696147
chrX	36600192	36606079	Pgrmc1	+	ΔB+C	-0.210815746322185
chrX	36600192	36606079	Pgrmc1	+	FL	5.27731939584477
chrX	36745631	36777307	Slc25a43	+	ΔB+C	0.290031636386779
chrX	36745631	36777307	Slc25a43	+	FL	3.4459965624387
chrX	38191792	38197046	Zbtb33	+	ΔB+C	1.29601375197856
chrX	38191792	38197046	Zbtb33	+	FL	4.0045286958185
chrX	38602470	38613524	Mcts1	+	ΔB+C	0.537641560524684
chrX	38602470	38613524	Mcts1	+	FL	6.19762478933209
chrX	41403300	41678601	Gria3	+	ΔB+C	-0.0484606295284613
chrX	41403300	41678601	Gria3	+	FL	2.19956485570007
chrX	42069835	42109664	Xiap	+	FL	5.88132158657412
chrX	42069835	42109664	Xiap	+	ΔB+C	-0.333370301370648
chrX	42151411	42277186	Stag2	+	ΔB+C	0.779079843061345
chrX	42151411	42277186	Stag2	+	FL	5.67534418914285
chrX	48110724	48136981	Xpnpep2	+	ΔB+C	-0.100908557358941
chrX	48110724	48136981	Xpnpep2	+	FL	1.8808273775845
chrX	48625577	48662298	Slc25a14	+	ΔB+C	0.0762955512742903
chrX	48625577	48662298	Slc25a14	+	FL	3.05838346065326
chrX	52793199	52799468	Ccdc160	+	FL	3.81880304563026
chrX	52793199	52799468	Ccdc160	+	ΔB+C	2.98925370823635
chrX	56456838	56507843	Ints6l	+	ΔB+C	0.304807982018846
chrX	56456838	56507843	Ints6l	+	FL	3.7774598957889
chrX	57055569	57067182	Htatsf1	+	ΔB+C	-1.44774534165022
chrX	57055569	57067182	Htatsf1	+	FL	7.10582291217425
chrX	58032627	58036630	Zic3	+	ΔB+C	2.25847818007166
chrX	58032627	58036630	Zic3	+	FL	1.55723892751225
chrX	66655158	66661402	Slitrk2	+	ΔB+C	0.204838338762684
chrX	66655158	66661402	Slitrk2	+	FL	0.919458775462296
chrX	68680540	68717961	Fmr1	+	ΔB+C	0.835130861142367
chrX	68680540	68717961	Fmr1	+	FL	5.66622938731621
chrX	68763838	68804560	Fmr1nb	+	ΔB+C	-0.193416093679827
chrX	68763838	68804560	Fmr1nb	+	FL	3.99997881648368
chrX	72989338	73031543	Zfp185	+	ΔB+C	0.0880973802882358
chrX	72989338	73031543	Zfp185	+	FL	2.87790762128573
chrX	73230305	73230795	F8a	+	ΔB+C	-0.694835874459563
chrX	73230305	73230795	F8a	+	FL	0.238612181720435
chrX	73344619	73359080	Zfp275	+	FL	4.09902866080644
chrX	73344619	73359080	Zfp275	+	ΔB+C	0.599020854312323
chrX	73718596	73738534	AΔB+Cd1	+	FL	3.15239418521106
chrX	73718596	73738534	AΔB+Cd1	+	ΔB+C	0.0786918909680653
chrX	74256686	74257893	Emd	+	ΔB+C	0.112844267013395
chrX	74256686	74257893	Emd	+	FL	3.9775351990505
chrX	74299096	74304721	Atp6ap1	+	ΔB+C	0.823803684823223
chrX	74299096	74304721	Atp6ap1	+	FL	5.14321065298426
chrX	74307011	74311867	Gdi1	+	FL	5.86939375576876
chrX	74307011	74311867	Gdi1	+	ΔB+C	1.64408275547356
chrX	74315032	74320149	Fam50a	+	FL	6.76356634272762
chrX	74315032	74320149	Fam50a	+	ΔB+C	0.365074411167466
chrX	74395290	74453778	Ikbkg	+	ΔB+C	-0.183642786769125
chrX	74395290	74453778	Ikbkg	+	FL	4.11474913803652
chrX	75384398	75397158	Fundc2	+	ΔB+C	0.0657608716005665
chrX	75384398	75397158	Fundc2	+	FL	5.78159694146893
chrX	77513226	77660265	Tbl1x	+	ΔB+C	0.598567729256593
chrX	77513226	77660265	Tbl1x	+	FL	2.57193180020663
chrX	85576021	85634469	Tab3	+	ΔB+C	1.04021938797295
chrX	85576021	85634469	Tab3	+	FL	6.61344459149305
chrX	93677111	93749948	Pcyt1b	+	ΔB+C	1.13312471980673
chrX	93677111	93749948	Pcyt1b	+	FL	6.13723325872028
chrX	96098044	96168553	Msn	+	ΔB+C	0.672888085322183
chrX	96098044	96168553	Msn	+	FL	6.55026426886096
chrX	96458345	96574484	Heph	+	ΔB+C	0.111080513918527
chrX	96458345	96574484	Heph	+	FL	1.94715866381792
chrX	100496290	100516125	Igbp1	+	ΔB+C	0.779108453799844
chrX	100496290	100516125	Igbp1	+	FL	6.62443556762992
chrX	100628064	100727271	Kif4	+	FL	7.06637622451186
chrX	100628064	100727271	Kif4	+	ΔB+C	0.822795337079839
chrX	100731846	100738901	Gdpd2	+	ΔB+C	0.427293506205749
chrX	100731846	100738901	Gdpd2	+	FL	1.78111707544603
chrX	100779270	100818410	Dlg3	+	ΔB+C	2.01945818364062
chrX	100779270	100818410	Dlg3	+	FL	6.0318498374806
chrX	101256527	101260873	Foxo4	+	ΔB+C	2.77434372785872
chrX	101256527	101260873	Foxo4	+	FL	3.09571465267576
chrX	101276090	101298934	Med12	+	FL	5.13015835905345
chrX	101276090	101298934	Med12	+	ΔB+C	1.18587494417245
chrX	101384117	101385629	Gjb1	+	ΔB+C	-0.127096045334397
chrX	101384117	101385629	Gjb1	+	FL	-0.106321652847799
chrX	101431650	101448593	Nono	+	ΔB+C	-0.926145894243986
chrX	101431650	101448593	Nono	+	FL	7.65873956824721
chrX	103495557	103506425	Jpx	+	ΔB+C	-0.27387846023973
chrX	103495557	103506425	Jpx	+	FL	1.65706627772203
chrX	106017699	106022450	Cox7b	+	ΔB+C	-1.82927706786558
chrX	106017699	106022450	Cox7b	+	FL	6.44135663478527
chrX	106029223	106128160	Atp7a	+	ΔB+C	0.625324536212754
chrX	106029223	106128160	Atp7a	+	FL	6.30642580850623
chrX	106189099	106203699	Pgk1	+	ΔB+C	0.657476087617653
chrX	106189099	106203699	Pgk1	+	FL	6.56068935984547
chrX	108836477	108886896	2810403D21Rik	+	ΔB+C	0.0664692474148718
chrX	108836477	108886896	2810403D21Rik	+	FL	3.62586901817919
chrX	109097406	109162467	Sh3bgrl	+	ΔB+C	0.605211731111515
chrX	109097406	109162467	Sh3bgrl	+	FL	3.85492273514216
chrX	129751741	130465833	Diaph2	+	FL	3.35854361617126
chrX	129751741	130465833	Diaph2	+	ΔB+C	0.00327740056279085
chrX	134603178	134607057	Hnrnph2	+	ΔB+C	3.64436392935607
chrX	134603178	134607057	Hnrnph2	+	FL	7.09926951124339
chrX	134688518	134697772	Armcx4	+	ΔB+C	2.32277250389328
chrX	134688518	134697772	Armcx4	+	FL	6.26795631392785
chrX	134719937	134721912	Armcx1	+	ΔB+C	5.02851769893039
chrX	134719937	134721912	Armcx1	+	FL	6.4079156384604
chrX	135744691	135803468	Gprasp1	+	FL	4.22232036500709
chrX	135744691	135803468	Gprasp1	+	ΔB+C	0.148050317376939
chrX	135887850	135891081	Bhlhb9	+	ΔB+C	-0.250285272963001
chrX	135887850	135891081	Bhlhb9	+	FL	6.94756491848371
chrX	136247079	136247139	Tceal9	+	ΔB+C	0.901602790883899
chrX	136247079	136247139	Tceal9	+	FL	4.11665336677231
chrX	136744956	136803361	ΔB+C065397	+	ΔB+C	1.098317681571
chrX	136744956	136803361	ΔB+C065397	+	FL	6.57788807700246
chrX	137051593	137082501	Fam199x	+	ΔB+C	0.461853388665586
chrX	137051593	137082501	Fam199x	+	FL	4.27285322985522
chrX	139612619	139673145	Rnf128	+	ΔB+C	0.0159902961283021
chrX	139612619	139673145	Rnf128	+	FL	3.19638988630294
chrX	139686995	139754218	TΔB+C1d8b	+	ΔB+C	0.259627316755384
chrX	139686995	139754218	TΔB+C1d8b	+	FL	3.66211909348115
chrX	142229936	142239700	Nxt2	+	ΔB+C	0.244500247394227
chrX	142229936	142239700	Nxt2	+	FL	3.92186300045944
chrX	142683399	142843494	Tmem164	+	ΔB+C	0.363505055360798
chrX	142683399	142843494	Tmem164	+	FL	3.53892975289174
chrX	143520590	143797796	Pak3	+	FL	2.67181669965444
chrX	143520590	143797796	Pak3	+	ΔB+C	0.0781000690279546
chrX	151049169	151089686	Fgd1	+	FL	7.11979024058906
chrX	151049169	151089686	Fgd1	+	ΔB+C	3.40591117899563
chrX	151346222	151474134	Fam120c	+	FL	3.26456454994718
chrX	151346222	151474134	Fam120c	+	ΔB+C	0.0966677462403442
chrX	151522671	151633857	Phf8	+	ΔB+C	0.277670183440139
chrX	151522671	151633857	Phf8	+	FL	5.35661994012379
chrX	151805281	151935417	Huwe1	+	FL	6.43383943268884
chrX	151805281	151935417	Huwe1	+	ΔB+C	0.519079169333143
chrX	152018427	152061973	Smc1a	+	FL	6.77925086940317
chrX	152018427	152061973	Smc1a	+	ΔB+C	-0.193088215968134
chrX	152370571	152416702	3010001F23Rik	+	FL	3.48514931935083
chrX	152370571	152416702	3010001F23Rik	+	ΔB+C	0.094602539969177
chrX	153039628	153072915	9530051G07Rik	+	ΔB+C	0.31748696196637
chrX	153039628	153072915	9530051G07Rik	+	FL	2.81271970484291
chrX	153120787	153132861	Foxr2	+	ΔB+C	1.44211577721161
chrX	153120787	153132861	Foxr2	+	FL	4.71777628406793
chrX	153141957	153171943	Rragb	+	ΔB+C	2.69966883400892
chrX	153141957	153171943	Rragb	+	FL	6.64203295929235
chrX	153500231	153501558	Ubqln2	+	FL	3.79448884976854
chrX	153500231	153501558	Ubqln2	+	ΔB+C	3.46031229220022
chrX	153725553	153741296	Nbdy	+	ΔB+C	0.973628746907885
chrX	153725553	153741296	Nbdy	+	FL	5.71481752416626
chrX	155264442	155297654	Acot9	+	ΔB+C	1.27511708371206
chrX	155264442	155297654	Acot9	+	FL	7.14388610795449
chrX	159257781	159368244	Rps6ka3	+	ΔB+C	0.0331565654418228
chrX	159257781	159368244	Rps6ka3	+	FL	3.15667888170913
chrX	160504165	160598878	Phka2	+	FL	5.31428002064286
chrX	160504165	160598878	Phka2	+	ΔB+C	0.325923758382543
chrX	162762371	162779090	Rbbp7	+	FL	6.86532942634411
chrX	162762371	162779090	Rbbp7	+	ΔB+C	3.49243125877367
chrX	162903559	163034541	Ctps2	+	ΔB+C	0.705602595171572
chrX	162903559	163034541	Ctps2	+	FL	4.35603734156489
chrX	163911016	163933666	Ap1s2	+	ΔB+C	-0.20260679118721
chrX	163911016	163933666	Ap1s2	+	FL	2.84150782661685
chrX	164271430	164373013	Pir	+	FL	5.20282684815922
chrX	164271430	164373013	Pir	+	ΔB+C	0.593348878000722
chrX	164375521	164402650	Vegfd	+	FL	4.35507548872268
chrX	164375521	164402650	Vegfd	+	ΔB+C	0.566370680257095
chrX	164421786	164433915	Piga	+	ΔB+C	-0.136294700393536
chrX	164421786	164433915	Piga	+	FL	7.05634830272341
chrX	164982591	164997272	Fancb	+	ΔB+C	0.781570908780833
chrX	164982591	164997272	Fancb	+	FL	6.5461537334374
chrX	166664024	166689812	Gm1720	+	ΔB+C	-0.190839826949922
chrX	166664024	166689812	Gm1720	+	FL	2.53752532232967
chrX	169881618	169990797	Mid1	+	FL	1.9115806780027
chrX	169881618	169990797	Mid1	+	ΔB+C	0.126863755210978
chrX	7158411	7186715	Clcn5	-	ΔB+C	0.128980944673292
chrX	7158411	7186715	Clcn5	-	FL	4.87744397120173
chrX	7412103	7419048	2010204K13Rik	-	ΔB+C	0.685133868261481
chrX	7412103	7419048	2010204K13Rik	-	FL	4.81803666011475
chrX	7558561	7572282	Ppp1r3f	-	ΔB+C	0.226225478974814
chrX	7558561	7572282	Ppp1r3f	-	FL	2.20525881899243
chrX	8185328	8191513	Ebp	-	FL	1.93869990736147
chrX	8185328	8191513	Ebp	-	ΔB+C	0.502065870646873
chrX	8238667	8250407	Ftsj1	-	FL	4.88616024115045
chrX	8238667	8250407	Ftsj1	-	ΔB+C	-0.665538682649821
chrX	13517080	13844557	Cask	-	ΔB+C	0.00270796855304605
chrX	13517080	13844557	Cask	-	FL	2.84181614314764
chrX	17132048	17317369	Efhc2	-	ΔB+C	-0.0740456331240954
chrX	17132048	17317369	Efhc2	-	FL	1.65971994234282
chrX	17555599	17570008	Fundc1	-	FL	6.33512895519726
chrX	17555599	17570008	Fundc1	-	ΔB+C	1.71965510504975
chrX	20933394	20948609	Elk1	-	FL	6.11695633254248
chrX	20933394	20948609	Elk1	-	ΔB+C	0.0539605403915874
chrX	20951664	20959979	Uxt	-	ΔB+C	0.311069829992338
chrX	20951664	20959979	Uxt	-	FL	7.21015827822253
chrX	21026183	21060039	Zfp182	-	ΔB+C	-0.194901504743512
chrX	21026183	21060039	Zfp182	-	FL	3.4153058607707
chrX	36608182	36643415	Akap17b	-	ΔB+C	0.245387458700005
chrX	36608182	36643415	Akap17b	-	FL	4.25020966916552
chrX	36814767	36815201	Mdrl	-	FL	5.82579146816981
chrX	36814767	36815201	Mdrl	-	ΔB+C	0.914850308472638
chrX	36848543	36862247	C330007P06Rik	-	ΔB+C	0.539595189977313
chrX	36848543	36862247	C330007P06Rik	-	FL	6.7681453054142
chrX	37082517	37083223	Rpl39	-	ΔB+C	1.5350411338081
chrX	37082517	37083223	Rpl39	-	FL	5.46239037930584
chrX	37091677	37108323	Upf3b	-	ΔB+C	0.438600797469638
chrX	37091677	37108323	Upf3b	-	FL	6.40249843197052
chrX	38401356	38454461	Lamp2	-	FL	6.00742023373823
chrX	38401356	38454461	Lamp2	-	ΔB+C	0.232802669654491
chrX	38531620	38574197	Cul4b	-	FL	6.30472645912023
chrX	38531620	38574197	Cul4b	-	ΔB+C	0.972006672347171
chrX	38630782	38633144	C1galt1c1	-	FL	7.34325768611074
chrX	38630782	38633144	C1galt1c1	-	ΔB+C	1.64763393874126
chrX	41794993	41909902	Thoc2	-	ΔB+C	0.286425899422781
chrX	41794993	41909902	Thoc2	-	FL	6.70920859308652
chrX	48474943	48511564	Aifm1	-	FL	6.53979013485217
chrX	48474943	48511564	Aifm1	-	ΔB+C	0.886258021881708
chrX	48541625	48592453	Zfp280c	-	FL	5.63335587049375
chrX	48541625	48592453	Zfp280c	-	ΔB+C	0.692469619798576
chrX	49782536	49795746	Igsf1	-	FL	1.62076519186707
chrX	49782536	49795746	Igsf1	-	ΔB+C	0.569643409554453
chrX	51003913	51016019	Rap2c	-	ΔB+C	0.174880316604533
chrX	51003913	51016019	Rap2c	-	FL	6.03838161247624
chrX	51753958	51799234	Usp26	-	ΔB+C	-0.201992558178178
chrX	51753958	51799234	Usp26	-	FL	2.95891487985065
chrX	52742562	52742594	Kis2	-	ΔB+C	0.914850308472637
chrX	52742562	52742594	Kis2	-	FL	3.06788184279131
chrX	53243414	53267806	Fam122b	-	ΔB+C	1.58772374563576
chrX	53243414	53267806	Fam122b	-	FL	6.33458265629599
chrX	53344593	53368560	Mospd1	-	ΔB+C	0.309541243621288
chrX	53344593	53368560	Mospd1	-	FL	4.84545672931518
chrX	53696921	53714579	AW822252	-	ΔB+C	0.0630936627866328
chrX	53696921	53714579	AW822252	-	FL	1.41479031717793
chrX	56585511	56595920	Mmgt1	-	ΔB+C	0.907182658186837
chrX	56585511	56595920	Mmgt1	-	FL	6.25258954260733
chrX	57383347	57391037	Rbmx	-	ΔB+C	1.40606452248214
chrX	57383347	57391037	Rbmx	-	FL	6.8099760059215
chrX	68667513	68676400	Fmr1os	-	FL	1.58204569869739
chrX	68667513	68676400	Fmr1os	-	ΔB+C	-0.134059650511251
chrX	70343069	70363086	Ids	-	ΔB+C	0.492656827619303
chrX	70343069	70363086	Ids	-	FL	5.47505905100439
chrX	72432675	72654247	Gabra3	-	ΔB+C	0.068592516621019
chrX	72432675	72654247	Gabra3	-	FL	2.02313950438735
chrX	72913564	72916345	Cetn2	-	ΔB+C	0.857909823988774
chrX	72913564	72916345	Cetn2	-	FL	5.13523545214552
chrX	74013913	74021922	Irak1	-	FL	6.36492890790204
chrX	74013913	74021922	Irak1	-	ΔB+C	0.360878117375929
chrX	74026591	74083691	Mecp2	-	ΔB+C	0.74719481880545
chrX	74026591	74083691	Mecp2	-	FL	6.60840930077779
chrX	74223460	74244535	Flna	-	ΔB+C	0.674373130959256
chrX	74223460	74244535	Flna	-	FL	6.74173575188156
chrX	74273216	74280334	Dnase1l1	-	ΔB+C	-0.890617822406858
chrX	74273216	74280334	Dnase1l1	-	FL	3.51244603014761
chrX	74384719	74391275	Fam3a	-	ΔB+C	0.325461006122863
chrX	74384719	74391275	Fam3a	-	FL	6.15795922753754
chrX	75785652	75873183	Pls3	-	ΔB+C	1.08116415930402
chrX	75785652	75873183	Pls3	-	FL	4.02817304521212
chrX	77762029	77793961	Prkx	-	ΔB+C	-0.0482413277413338
chrX	77762029	77793961	Prkx	-	FL	4.30921460611822
chrX	79482567	79515286	Gm7173	-	ΔB+C	-0.0928119834818728
chrX	79482567	79515286	Gm7173	-	FL	3.05675295316401
chrX	79623230	79669436	Mageb16	-	ΔB+C	-0.180682397909846
chrX	79623230	79669436	Mageb16	-	FL	3.50327518396229
chrX	85701936	85774820	Gk	-	FL	5.00398977710524
chrX	85701936	85774820	Gk	-	ΔB+C	0.820311423177823
chrX	93304765	93630156	Pola1	-	ΔB+C	0.336504102433763
chrX	93304765	93630156	Pola1	-	FL	5.45798279984106
chrX	93764615	93830096	Pdk3	-	ΔB+C	0.98057710996737
chrX	93764615	93830096	Pdk3	-	FL	6.26037661581325
chrX	94074630	94121408	Zfx	-	ΔB+C	2.59862129678505
chrX	94074630	94121408	Zfx	-	FL	7.25826531184495
chrX	94535473	94540075	Maged1	-	FL	7.04679439484936
chrX	94535473	94540075	Maged1	-	ΔB+C	4.4789127588397
chrX	95022506	95024683	Spin4	-	ΔB+C	1.04180925131596
chrX	95022506	95024683	Spin4	-	FL	1.7327511518596
chrX	95048934	95164540	Arhgef9	-	ΔB+C	0.421229836328728
chrX	95048934	95164540	Arhgef9	-	FL	3.35537628066669
chrX	95935312	95954975	Las1l	-	ΔB+C	0.569992750209146
chrX	95935312	95954975	Las1l	-	FL	6.40312797417928
chrX	96306177	96454295	Hsf3	-	ΔB+C	0.0220049919725195
chrX	96306177	96454295	Hsf3	-	FL	2.01257921273913
chrX	98554279	98889026	Ophn1	-	ΔB+C	0.226977653771584
chrX	98554279	98889026	Ophn1	-	FL	2.78176901388212
chrX	100622870	100623942	Pdzd11	-	ΔB+C	-0.682360195656604
chrX	100622870	100623942	Pdzd11	-	FL	6.61137117397823
chrX	101079209	101083406	Slc7a3	-	ΔB+C	2.62334322416615
chrX	101079209	101083406	Slc7a3	-	FL	6.38766289532505
chrX	101097785	101220564	Snx12	-	ΔB+C	-0.0132581898097249
chrX	101097785	101220564	Snx12	-	FL	4.70681134428829
chrX	102142819	102155092	Ercc6l	-	FL	5.63983004530617
chrX	102142819	102155092	Ercc6l	-	ΔB+C	0.203405806113555
chrX	102284637	102503159	Hdac8	-	FL	4.32052382536833
chrX	102284637	102503159	Hdac8	-	ΔB+C	0.136854508905599
chrX	103184058	103184665	Nap1l2	-	ΔB+C	-0.194822133405367
chrX	103184058	103184665	Nap1l2	-	FL	1.02358516903876
chrX	103560909	103621755	Ftx	-	ΔB+C	0.674501145512619
chrX	103560909	103621755	Ftx	-	FL	2.77324795194009
chrX	103957166	103979285	Rlim	-	FL	6.96016356140548
chrX	103957166	103979285	Rlim	-	ΔB+C	2.68546868170115
chrX	104280564	104411847	AΔB+Cb7	-	FL	5.87804881487032
chrX	104280564	104411847	AΔB+Cb7	-	ΔB+C	0.597853394385699
chrX	104536969	104669065	Zdhhc15	-	ΔB+C	0.773556577047209
chrX	104536969	104669065	Zdhhc15	-	FL	4.851839161797
chrX	105372993	105389755	5330434G04Rik	-	ΔB+C	0.011455295276465
chrX	105372993	105389755	5330434G04Rik	-	FL	3.28070667747701
chrX	105968084	106009900	Magt1	-	ΔB+C	1.33920681414087
chrX	105968084	106009900	Magt1	-	FL	6.89159395879962
chrX	106420042	106483230	Fndc3c1	-	ΔB+C	0.264460174905866
chrX	106420042	106483230	Fndc3c1	-	FL	2.64075515010178
chrX	106576508	106601680	Cysltr1	-	ΔB+C	0.121006675713826
chrX	106576508	106601680	Cysltr1	-	FL	2.56471674253585
chrX	107397194	107401361	Itm2a	-	ΔB+C	0.206714353639551
chrX	107397194	107401361	Itm2a	-	FL	2.78255742621519
chrX	108742207	108832356	Brwd3	-	ΔB+C	-0.0272306946071204
chrX	108742207	108832356	Brwd3	-	FL	5.86397754738122
chrX	109004536	109011381	Hmgn5	-	ΔB+C	0.651017795457309
chrX	109004536	109011381	Hmgn5	-	FL	2.93884121939797
chrX	134588168	134599006	Gla	-	FL	7.09386176881424
chrX	134588168	134599006	Gla	-	ΔB+C	2.07056348539577
chrX	134971372	135007210	Zmat1	-	ΔB+C	-0.105105294284684
chrX	134971372	135007210	Zmat1	-	FL	1.89973368139463
chrX	136168983	136170252	Tceal8	-	ΔB+C	1.41778644879705
chrX	136168983	136170252	Tceal8	-	FL	5.33962270723565
chrX	136200950	136201852	Tceal5	-	ΔB+C	2.51746424305675
chrX	136200950	136201852	Tceal5	-	FL	3.57978613907024
chrX	136732947	136741687	Morf4l2	-	FL	6.8769929218266
chrX	136732947	136741687	Morf4l2	-	ΔB+C	1.53952932483767
chrX	136981115	137036303	Slc25a53	-	ΔB+C	0.712917236869451
chrX	136981115	137036303	Slc25a53	-	FL	3.93433286039615
chrX	139240225	139355739	Platr21	-	ΔB+C	0.145458529415126
chrX	139240225	139355739	Platr21	-	FL	3.47338292189048
chrX	139779680	139780354	Ripply1	-	ΔB+C	1.25130509890659
chrX	139779680	139780354	Ripply1	-	FL	3.44423392435623
chrX	139889510	139996596	Rbm41	-	ΔB+C	0.0871303889199518
chrX	139889510	139996596	Rbm41	-	FL	3.6132679217505
chrX	140539528	140541188	Tsc22d3	-	ΔB+C	0.938344959704071
chrX	140539528	140541188	Tsc22d3	-	FL	2.39605993073208
chrX	142317992	142388536	Acsl4	-	ΔB+C	1.01295925800673
chrX	142317992	142388536	Acsl4	-	FL	5.75872742877901
chrX	142853473	142964729	Ammecr1	-	ΔB+C	0.159149484720694
chrX	142853473	142964729	Ammecr1	-	FL	4.13002613111839
chrX	150571506	150586156	Apex2	-	ΔB+C	0.0681401114538442
chrX	150571506	150586156	Apex2	-	FL	7.28340302390763
chrX	150644709	150655584	Tro	-	FL	7.4042991310901
chrX	150644709	150655584	Tro	-	ΔB+C	1.20144475852442
chrX	150983132	151015323	Gnl3l	-	ΔB+C	0.895633388838951
chrX	150983132	151015323	Gnl3l	-	FL	7.30359258929872
chrX	152004579	152014296	RiΔB+C1	-	ΔB+C	1.01284489472986
chrX	152004579	152014296	RiΔB+C1	-	FL	7.40750724047003
chrX	152336851	152340485	Tspyl2	-	ΔB+C	4.74897061309522
chrX	152336851	152340485	Tspyl2	-	FL	7.8181846265239
chrX	152343598	152366705	Gpr173	-	FL	3.08448767479192
chrX	152343598	152366705	Gpr173	-	ΔB+C	0.230510745158877
chrX	152609508	152767487	Shroom2	-	ΔB+C	0.280605953613957
chrX	152609508	152767487	Shroom2	-	FL	4.90177088912412
chrX	153685153	153694281	Kctd12b	-	ΔB+C	-0.0436813940262775
chrX	153685153	153694281	Kctd12b	-	FL	2.47709494824353
chrX	155213125	155214450	Sat1	-	ΔB+C	0.638017657902477
chrX	155213125	155214450	Sat1	-	FL	2.79886222472334
chrX	160122218	160136431	Pdha1	-	ΔB+C	2.27922520755076
chrX	160122218	160136431	Pdha1	-	FL	6.32112727354031
chrX	160784307	160992682	Cdkl5	-	ΔB+C	0.0826316202598304
chrX	160784307	160992682	Cdkl5	-	FL	4.41031758437957
chrX	164936170	164978376	Mospd2	-	ΔB+C	0.181689070227441
chrX	164936170	164978376	Mospd2	-	FL	5.7519480547795
chrX	166499814	166508479	Tceanc	-	ΔB+C	0.699567910315906
chrX	166499814	166508479	Tceanc	-	FL	5.4629615464282
chrX	167207093	167207219	Tmsb4x	-	ΔB+C	0.544715282044779
chrX	167207093	167207219	Tmsb4x	-	FL	1.06732466188365

## Sheet: Active_promoters_H2Ub
Chr	Start	End	Gene	Strand	samples	logFC
chrX	6398031	6402031	Shroom4	+	ΔB+C	0.0702454589663206
chrX	6398031	6402031	Shroom4	+	FL	0.52739089843283
chrX	7720219	7724219	Wdr45	+	ΔB+C	0.108959884574954
chrX	7720219	7724219	Wdr45	+	FL	0.566108582236379
chrX	7726570	7730570	Praf2	+	ΔB+C	0.136834620143649
chrX	7726570	7730570	Praf2	+	FL	0.806379775369952
chrX	7760660	7764660	Tfe3	+	FL	0.500510732374072
chrX	7760660	7764660	Tfe3	+	ΔB+C	0.150445162462582
chrX	7787992	7791992	Gripap1	+	ΔB+C	0.104755694402036
chrX	7787992	7791992	Gripap1	+	FL	0.593360251222174
chrX	7839830	7843830	Otud5	+	ΔB+C	-0.00168424805017563
chrX	7839830	7843830	Otud5	+	FL	0.486975109319894
chrX	7876305	7880305	Pim2	+	ΔB+C	0.170647300948172
chrX	7876305	7880305	Pim2	+	FL	0.829995755346284
chrX	7882243	7886243	Slc35a2	+	FL	0.421054393849011
chrX	7882243	7886243	Slc35a2	+	ΔB+C	-0.00751867045268469
chrX	8095086	8099086	Gm6787	+	ΔB+C	0.217942475543564
chrX	8095086	8099086	Gm6787	+	FL	1.07766217710922
chrX	10715364	10719364	Mid1ip1	+	ΔB+C	0.0704381042336569
chrX	10715364	10719364	Mid1ip1	+	FL	0.196917201983491
chrX	12585758	12589758	Atp6ap2	+	ΔB+C	0.131840683644352
chrX	12585758	12589758	Atp6ap2	+	FL	0.284721196378378
chrX	13040014	13044014	5730405O15Rik	+	FL	1.10824974726771
chrX	13040014	13044014	5730405O15Rik	+	ΔB+C	0.444193882987219
chrX	13069497	13073497	Usp9x	+	FL	0.606641203659247
chrX	13069497	13073497	Usp9x	+	ΔB+C	0.0596075178875612
chrX	13279021	13283021	Ddx3x	+	ΔB+C	-0.0708232474371811
chrX	13279021	13283021	Ddx3x	+	FL	0.0835005860937865
chrX	16617697	16621697	Maoa	+	ΔB+C	-0.0804132674697703
chrX	16617697	16621697	Maoa	+	FL	0.267876796420985
chrX	18160574	18164574	Kdm6a	+	ΔB+C	-0.239701805150815
chrX	18160574	18164574	Kdm6a	+	FL	-0.140150271744809
chrX	20362480	20366480	Rp2	+	FL	1.18336421675844
chrX	20362480	20366480	Rp2	+	ΔB+C	0.485535137738413
chrX	20423687	20427687	Jade3	+	ΔB+C	0.100350199589258
chrX	20423687	20427687	Jade3	+	FL	0.420795680002542
chrX	20656301	20660301	Uba1	+	ΔB+C	-0.0583066093760612
chrX	20656301	20660301	Uba1	+	FL	0.203816332274835
chrX	20685953	20689953	Cdk16	+	ΔB+C	0.233419283293864
chrX	20685953	20689953	Cdk16	+	FL	0.953274024239443
chrX	20701908	20705908	Usp11	+	FL	0.921862178911604
chrX	20701908	20705908	Usp11	+	ΔB+C	0.0157196390947738
chrX	20846542	20850542	Araf	+	ΔB+C	0.0552024201323302
chrX	20846542	20850542	Araf	+	FL	0.637605570506657
chrX	20868165	20872165	Timp1	+	ΔB+C	0.264044078988487
chrX	20868165	20872165	Timp1	+	FL	0.810457326192016
chrX	35886831	35890831	Dock11	+	ΔB+C	0.164818768557477
chrX	35886831	35890831	Dock11	+	FL	0.625598941291233
chrX	36596192	36600192	Pgrmc1	+	FL	0.627880135536683
chrX	36596192	36600192	Pgrmc1	+	ΔB+C	0.144902640624746
chrX	36741631	36745631	Slc25a43	+	FL	0.793075896420696
chrX	36741631	36745631	Slc25a43	+	ΔB+C	0.0565210917640632
chrX	36793596	36797596	Slc25a5	+	ΔB+C	0.274190509659273
chrX	36793596	36797596	Slc25a5	+	FL	0.559588664743734
chrX	37124762	37128762	Nkap	+	ΔB+C	-0.075309698669319
chrX	37124762	37128762	Nkap	+	FL	0.188133516391749
chrX	38187792	38191792	Zbtb33	+	ΔB+C	0.128022752187901
chrX	38187792	38191792	Zbtb33	+	FL	0.520354890690838
chrX	41399300	41403300	Gria3	+	FL	0.820199613140571
chrX	41399300	41403300	Gria3	+	ΔB+C	0.377395591028815
chrX	42065835	42069835	Xiap	+	ΔB+C	0.512084248884328
chrX	42065835	42069835	Xiap	+	FL	1.572338727184
chrX	42147411	42151411	Stag2	+	ΔB+C	0.286787576333219
chrX	42147411	42151411	Stag2	+	FL	0.72271819133209
chrX	48106724	48110724	Xpnpep2	+	ΔB+C	0.525827886733085
chrX	48106724	48110724	Xpnpep2	+	FL	1.33922427681602
chrX	48254933	48258933	Utp14a	+	FL	0.4052944873996
chrX	48254933	48258933	Utp14a	+	ΔB+C	-0.00401575885802709
chrX	48621577	48625577	Slc25a14	+	ΔB+C	-0.0175420175953122
chrX	48621577	48625577	Slc25a14	+	FL	0.876980355126312
chrX	48693003	48697003	Rbmx2	+	ΔB+C	0.387566427284677
chrX	48693003	48697003	Rbmx2	+	FL	1.00337753471952
chrX	52789199	52793199	Ccdc160	+	ΔB+C	0.345419142355937
chrX	52789199	52793199	Ccdc160	+	FL	1.26389951920921
chrX	52910213	52914213	Phf6	+	FL	0.527959922175913
chrX	52910213	52914213	Phf6	+	ΔB+C	0.102509027015666
chrX	52986077	52990077	Hprt	+	FL	0.631953328394768
chrX	52986077	52990077	Hprt	+	ΔB+C	0.0229809979474603
chrX	56452838	56456838	Ints6l	+	FL	0.654887098012493
chrX	56452838	56456838	Ints6l	+	ΔB+C	0.216564370602381
chrX	57051569	57055569	Htatsf1	+	ΔB+C	0.224351932449138
chrX	57051569	57055569	Htatsf1	+	FL	0.871223205414102
chrX	58028627	58032627	Zic3	+	ΔB+C	0.187020101921125
chrX	58028627	58032627	Zic3	+	FL	0.363406990291132
chrX	66651158	66655158	Slitrk2	+	ΔB+C	0.399290876983027
chrX	66651158	66655158	Slitrk2	+	FL	0.660698396130762
chrX	71814079	71818079	Vma21	+	FL	0.34264808386451
chrX	71814079	71818079	Vma21	+	ΔB+C	-0.0641869154587528
chrX	72985338	72989338	Zfp185	+	ΔB+C	0.238306200951004
chrX	72985338	72989338	Zfp185	+	FL	0.728544253014747
chrX	73226305	73230305	F8a	+	ΔB+C	0.114764261539936
chrX	73226305	73230305	F8a	+	FL	0.251637015340561
chrX	73340619	73344619	Zfp275	+	ΔB+C	0.30726803591373
chrX	73340619	73344619	Zfp275	+	FL	0.816847007657584
chrX	74252686	74256686	Emd	+	FL	0.65324745065522
chrX	74252686	74256686	Emd	+	ΔB+C	0.119633865220773
chrX	74268815	74272815	Rpl10	+	ΔB+C	-0.0291687550968552
chrX	74268815	74272815	Rpl10	+	FL	0.836427156619973
chrX	74295096	74299096	Atp6ap1	+	ΔB+C	0.307274969790129
chrX	74295096	74299096	Atp6ap1	+	FL	1.0220457251808
chrX	74303011	74307011	Gdi1	+	ΔB+C	0.338012190489464
chrX	74303011	74307011	Gdi1	+	FL	1.00902588742737
chrX	74311032	74315032	Fam50a	+	FL	0.724471770777028
chrX	74311032	74315032	Fam50a	+	ΔB+C	0.177807978732078
chrX	75093853	75097853	Dkc1	+	FL	0.697759501322404
chrX	75093853	75097853	Dkc1	+	ΔB+C	0.299052315289121
chrX	75380398	75384398	Fundc2	+	ΔB+C	0.360328256429172
chrX	75380398	75384398	Fundc2	+	FL	0.582635892659572
chrX	75512296	75516296	Vbp1	+	ΔB+C	-0.211830337363666
chrX	75512296	75516296	Vbp1	+	FL	0.985964111617931
chrX	77509226	77513226	Tbl1x	+	ΔB+C	0.670013281519046
chrX	77509226	77513226	Tbl1x	+	FL	1.37499078937864
chrX	81068643	81072643	Tmem47	+	FL	0.15764207409612
chrX	81068643	81072643	Tmem47	+	ΔB+C	0.0898374810089529
chrX	85572021	85576021	Tab3	+	ΔB+C	0.254825717892378
chrX	85572021	85576021	Tab3	+	FL	0.834490522368502
chrX	93673111	93677111	Pcyt1b	+	ΔB+C	0.824313670805468
chrX	93673111	93677111	Pcyt1b	+	FL	1.55751382339636
chrX	96094044	96098044	Msn	+	ΔB+C	0.232868173718019
chrX	96094044	96098044	Msn	+	FL	1.14642980287187
chrX	98935780	98939780	Yipf6	+	FL	0.199241495858764
chrX	98935780	98939780	Yipf6	+	ΔB+C	-0.194981958467132
chrX	100492290	100496290	Igbp1	+	ΔB+C	0.0491579323504122
chrX	100492290	100496290	Igbp1	+	FL	0.898497717506634
chrX	100727846	100731846	Gdpd2	+	ΔB+C	0.294268170790065
chrX	100727846	100731846	Gdpd2	+	FL	1.24366106197819
chrX	100775270	100779270	Dlg3	+	ΔB+C	0.8256219689147
chrX	100775270	100779270	Dlg3	+	FL	1.24899909865309
chrX	101252527	101256527	Foxo4	+	FL	0.299457307828118
chrX	101252527	101256527	Foxo4	+	ΔB+C	0.0913270184041526
chrX	101272090	101276090	Med12	+	FL	1.04006557389311
chrX	101272090	101276090	Med12	+	ΔB+C	0.11435145473877
chrX	101380117	101384117	Gjb1	+	ΔB+C	0.107002655542587
chrX	101380117	101384117	Gjb1	+	FL	0.604604699676311
chrX	101427650	101431650	Nono	+	ΔB+C	0.466643141663222
chrX	101427650	101431650	Nono	+	FL	1.11939585939595
chrX	101530734	101534734	Taf1	+	ΔB+C	-0.207701451503362
chrX	101530734	101534734	Taf1	+	FL	0.255373099363119
chrX	101638050	101642050	Ogt	+	FL	0.464339893817213
chrX	101638050	101642050	Ogt	+	ΔB+C	0.118143106549488
chrX	102117464	102121464	Pin4	+	ΔB+C	0.234716537164456
chrX	102117464	102121464	Pin4	+	FL	0.777305281543644
chrX	103429516	103433516	Tsix	+	ΔB+C	0.50516442154387
chrX	103429516	103433516	Tsix	+	FL	1.59815326269166
chrX	103491557	103495557	Jpx	+	ΔB+C	0.0644199546023352
chrX	103491557	103495557	Jpx	+	FL	0.470575589729072
chrX	106013699	106017699	Cox7b	+	FL	1.10812980130979
chrX	106013699	106017699	Cox7b	+	ΔB+C	0.11352654698176
chrX	106025223	106029223	Atp7a	+	ΔB+C	0.351426296281991
chrX	106025223	106029223	Atp7a	+	FL	1.15248701892938
chrX	106185099	106189099	Pgk1	+	ΔB+C	0.546512260747148
chrX	106185099	106189099	Pgk1	+	FL	1.13574880846193
chrX	106918624	106922624	Lpar4	+	ΔB+C	0.424050139507914
chrX	106918624	106922624	Lpar4	+	FL	1.14007545853316
chrX	109093406	109097406	Sh3bgrl	+	FL	1.31646821606876
chrX	109093406	109097406	Sh3bgrl	+	ΔB+C	0.200103428155535
chrX	129747741	129751741	Diaph2	+	FL	0.560826494022723
chrX	129747741	129751741	Diaph2	+	ΔB+C	0.122808146473177
chrX	134306083	134310083	Cenpi	+	FL	0.835928227240244
chrX	134306083	134310083	Cenpi	+	ΔB+C	-0.0484700434282412
chrX	134583653	134587653	Rpl36a	+	ΔB+C	0.107183759552295
chrX	134583653	134587653	Rpl36a	+	FL	1.12638791205185
chrX	134684518	134688518	Armcx4	+	ΔB+C	0.625887239093153
chrX	134684518	134688518	Armcx4	+	FL	1.39955136090768
chrX	134715937	134719937	Armcx1	+	ΔB+C	0.840459065415893
chrX	134715937	134719937	Armcx1	+	FL	1.57144404914453
chrX	135883850	135887850	Bhlhb9	+	FL	1.16393941880556
chrX	135883850	135887850	Bhlhb9	+	ΔB+C	0.403171522185868
chrX	136243079	136247079	Tceal9	+	ΔB+C	0.794621632271246
chrX	136243079	136247079	Tceal9	+	FL	1.7623682767749
chrX	136991154	136995154	Zcchc18	+	ΔB+C	0.559453869388704
chrX	136991154	136995154	Zcchc18	+	FL	0.884093668645773
chrX	137047593	137051593	Fam199x	+	ΔB+C	0.315931042723993
chrX	137047593	137051593	Fam199x	+	FL	1.17835425099784
chrX	139608619	139612619	Rnf128	+	FL	0.783427499370809
chrX	139608619	139612619	Rnf128	+	ΔB+C	0.357102516686528
chrX	139682995	139686995	TΔB+C1d8b	+	ΔB+C	0.30287014518907
chrX	139682995	139686995	TΔB+C1d8b	+	FL	0.691038423312824
chrX	140454602	140458602	Prps1	+	ΔB+C	0.404200805863837
chrX	140454602	140458602	Prps1	+	FL	0.707079730185053
chrX	142225936	142229936	Nxt2	+	ΔB+C	0.426049767673141
chrX	142225936	142229936	Nxt2	+	FL	1.14180425256955
chrX	142679399	142683399	Tmem164	+	FL	0.665441405826673
chrX	142679399	142683399	Tmem164	+	ΔB+C	0.281663951386625
chrX	143516590	143520590	Pak3	+	FL	1.06207617546496
chrX	143516590	143520590	Pak3	+	ΔB+C	0.524974114819989
chrX	144315965	144319965	Alg13	+	ΔB+C	0.409089372058522
chrX	144315965	144319965	Alg13	+	FL	0.627881409697031
chrX	151045169	151049169	Fgd1	+	ΔB+C	0.413027942195677
chrX	151045169	151049169	Fgd1	+	FL	0.753218573372912
chrX	151342222	151346222	Fam120c	+	ΔB+C	0.259086129538652
chrX	151342222	151346222	Fam120c	+	FL	0.688797651517949
chrX	151518671	151522671	Phf8	+	FL	0.381088757494463
chrX	151518671	151522671	Phf8	+	ΔB+C	0.0193467128213448
chrX	151801281	151805281	Huwe1	+	ΔB+C	0.372346758829552
chrX	151801281	151805281	Huwe1	+	FL	1.24332559297045
chrX	152231226	152235226	Kdm5c	+	ΔB+C	0.0569703065157166
chrX	152231226	152235226	Kdm5c	+	FL	0.763518527301738
chrX	153035628	153039628	9530051G07Rik	+	ΔB+C	0.111803485305632
chrX	153035628	153039628	9530051G07Rik	+	FL	0.591673609553834
chrX	153116787	153120787	Foxr2	+	FL	1.52679834338597
chrX	153116787	153120787	Foxr2	+	ΔB+C	0.85301622482697
chrX	153137957	153141957	Rragb	+	ΔB+C	0.736262827012913
chrX	153137957	153141957	Rragb	+	FL	1.27927424788344
chrX	153496231	153500231	Ubqln2	+	ΔB+C	0.144116435403902
chrX	153496231	153500231	Ubqln2	+	FL	0.598230284911021
chrX	153721553	153725553	Nbdy	+	ΔB+C	0.146069884001983
chrX	153721553	153725553	Nbdy	+	FL	0.84429486085164
chrX	155260442	155264442	Acot9	+	FL	1.16535265726197
chrX	155260442	155264442	Acot9	+	ΔB+C	0.352053756292245
chrX	159253781	159257781	Rps6ka3	+	FL	0.33592575328316
chrX	159253781	159257781	Rps6ka3	+	ΔB+C	0.206446008758393
chrX	159370194	159374194	Eif1ax	+	ΔB+C	0.263620253718122
chrX	159370194	159374194	Eif1ax	+	FL	1.27245846716733
chrX	159530667	159534667	ΔB+Claf3	+	ΔB+C	0.0460305745766101
chrX	159530667	159534667	ΔB+Claf3	+	FL	0.434222034803598
chrX	160500165	160504165	Phka2	+	ΔB+C	0.0789195356205312
chrX	160500165	160504165	Phka2	+	FL	0.794207889592356
chrX	162758371	162762371	Rbbp7	+	FL	1.2599483972511
chrX	162758371	162762371	Rbbp7	+	ΔB+C	0.677464091752953
chrX	162899559	162903559	Ctps2	+	ΔB+C	0.260265023528198
chrX	162899559	162903559	Ctps2	+	FL	0.923121125317797
chrX	163907016	163911016	Ap1s2	+	ΔB+C	0.142363175250851
chrX	163907016	163911016	Ap1s2	+	FL	0.333773890634835
chrX	164267430	164271430	Pir	+	ΔB+C	0.223487087781231
chrX	164267430	164271430	Pir	+	FL	1.12822438310361
chrX	164371521	164375521	Vegfd	+	FL	2.30160184906955
chrX	164371521	164375521	Vegfd	+	ΔB+C	0.226327920734817
chrX	164417786	164421786	Piga	+	ΔB+C	0.213090861412856
chrX	164417786	164421786	Piga	+	FL	0.934293168199868
chrX	166168453	166172453	Gemin8	+	ΔB+C	-0.273933816979304
chrX	166168453	166172453	Gemin8	+	FL	0.879214207317708
chrX	166660024	166664024	Gm1720	+	ΔB+C	0.322410223891103
chrX	166660024	166664024	Gm1720	+	FL	1.01075674041289
chrX	169877618	169881618	Mid1	+	FL	0.846313164945079
chrX	169877618	169881618	Mid1	+	ΔB+C	0.506619278089917
chrX	7186715	7190715	Clcn5	-	FL	1.31619771841339
chrX	7186715	7190715	Clcn5	-	ΔB+C	0.327007809413761
chrX	7419048	7423048	2010204K13Rik	-	FL	0.887380144136595
chrX	7419048	7423048	2010204K13Rik	-	ΔB+C	0.120541270612604
chrX	7572282	7576282	Ppp1r3f	-	FL	0.24521591578443
chrX	7572282	7576282	Ppp1r3f	-	ΔB+C	0.0517148537400502
chrX	7669391	7673391	Plp2	-	ΔB+C	0.180931265283536
chrX	7669391	7673391	Plp2	-	FL	0.67883554683434
chrX	8072761	8076761	Suv39h1	-	ΔB+C	0.0532455743674579
chrX	8072761	8076761	Suv39h1	-	FL	0.312425450519419
chrX	8130859	8134859	Wdr13	-	ΔB+C	-0.0602033898904222
chrX	8130859	8134859	Wdr13	-	FL	0.572527326788855
chrX	8174182	8178182	TΔB+C1d25	-	FL	0.685758629417583
chrX	8174182	8178182	TΔB+C1d25	-	ΔB+C	0.266854046675141
chrX	8191513	8195513	Ebp	-	ΔB+C	0.07996955084206
chrX	8191513	8195513	Ebp	-	FL	0.807674431268021
chrX	8250407	8254407	Ftsj1	-	ΔB+C	-0.090932747955699
chrX	8250407	8254407	Ftsj1	-	FL	0.555256281996983
chrX	10214454	10218454	Rpgr	-	ΔB+C	0.0517965976537636
chrX	10214454	10218454	Rpgr	-	FL	0.3965838925077
chrX	12671640	12675640	1810030O07Rik	-	FL	0.522154216669154
chrX	12671640	12675640	1810030O07Rik	-	ΔB+C	-0.316830376354175
chrX	13844557	13848557	Cask	-	ΔB+C	0.0109697690741842
chrX	13844557	13848557	Cask	-	FL	0.1963010851683
chrX	17317369	17321369	Efhc2	-	ΔB+C	0.271287495142846
chrX	17317369	17321369	Efhc2	-	FL	0.86581707048574
chrX	17570008	17574008	Fundc1	-	ΔB+C	0.885626851631027
chrX	17570008	17574008	Fundc1	-	FL	1.56098742890999
chrX	20948609	20952609	Elk1	-	FL	1.43865979131927
chrX	20948609	20952609	Elk1	-	ΔB+C	0.266645214935145
chrX	21060039	21064039	Zfp182	-	FL	0.425758798567783
chrX	21060039	21064039	Zfp182	-	ΔB+C	-0.0043814208175994
chrX	36643415	36647415	Akap17b	-	ΔB+C	0.209165284436008
chrX	36643415	36647415	Akap17b	-	FL	0.934101695803734
chrX	36815201	36819201	Mdrl	-	ΔB+C	0.315163557447236
chrX	36815201	36819201	Mdrl	-	FL	1.26488241598571
chrX	36862247	36866247	C330007P06Rik	-	ΔB+C	0.0928636084683612
chrX	36862247	36866247	C330007P06Rik	-	FL	1.0558244579138
chrX	37083223	37087223	Rpl39	-	FL	1.08164774623413
chrX	37083223	37087223	Rpl39	-	ΔB+C	0.303805751895556
chrX	37108323	37112323	Upf3b	-	ΔB+C	0.116055599801079
chrX	37108323	37112323	Upf3b	-	FL	0.414868629122388
chrX	38454461	38458461	Lamp2	-	ΔB+C	0.246614069041241
chrX	38454461	38458461	Lamp2	-	FL	0.923888619494421
chrX	38574197	38578197	Cul4b	-	ΔB+C	0.0381072695855613
chrX	38574197	38578197	Cul4b	-	FL	0.952117404050263
chrX	38633144	38637144	C1galt1c1	-	FL	1.13529441727051
chrX	38633144	38637144	C1galt1c1	-	ΔB+C	0.374917503861929
chrX	41909902	41913902	Thoc2	-	ΔB+C	0.199113792512433
chrX	41909902	41913902	Thoc2	-	FL	0.812216859945927
chrX	48511564	48515564	Aifm1	-	ΔB+C	0.303020978658996
chrX	48511564	48515564	Aifm1	-	FL	1.00146777331668
chrX	48592453	48596453	Zfp280c	-	ΔB+C	0.287379890441138
chrX	48592453	48596453	Zfp280c	-	FL	0.795463241739546
chrX	49795746	49799746	Igsf1	-	FL	1.16114042443714
chrX	49795746	49799746	Igsf1	-	ΔB+C	0.924432115107024
chrX	50633322	50637322	Firre	-	FL	2.01008449096125
chrX	50633322	50637322	Firre	-	ΔB+C	1.54921505974102
chrX	51016019	51020019	Rap2c	-	ΔB+C	0.0454540159992937
chrX	51016019	51020019	Rap2c	-	FL	0.617556759562914
chrX	51799234	51803234	Usp26	-	ΔB+C	0.172622495820662
chrX	51799234	51803234	Usp26	-	FL	1.52020900759779
chrX	52742594	52746594	Kis2	-	ΔB+C	0.566282863789572
chrX	52742594	52746594	Kis2	-	FL	1.006584352156
chrX	53267806	53271806	Fam122b	-	FL	1.20039191124087
chrX	53267806	53271806	Fam122b	-	ΔB+C	0.814540064727612
chrX	53368560	53372560	Mospd1	-	ΔB+C	0.393375224338173
chrX	53368560	53372560	Mospd1	-	FL	1.42045913546826
chrX	53714579	53718579	AW822252	-	ΔB+C	0.312318756671489
chrX	53714579	53718579	AW822252	-	FL	0.707311694873179
chrX	56595920	56599920	Mmgt1	-	ΔB+C	0.164818282438288
chrX	56595920	56599920	Mmgt1	-	FL	0.906829386177877
chrX	57391037	57395037	Rbmx	-	FL	1.12507506922339
chrX	57391037	57395037	Rbmx	-	ΔB+C	0.416742913906432
chrX	60177090	60181090	Mcf2	-	ΔB+C	0.404423265977108
chrX	60177090	60181090	Mcf2	-	FL	0.740010272038476
chrX	70363086	70367086	Ids	-	ΔB+C	-0.0146189407140275
chrX	70363086	70367086	Ids	-	FL	0.784687755886096
chrX	72654247	72658247	Gabra3	-	ΔB+C	0.585157618338641
chrX	72654247	72658247	Gabra3	-	FL	1.05059227124322
chrX	73095096	73099096	Xlr3a	-	FL	0.987103050201285
chrX	73095096	73099096	Xlr3a	-	ΔB+C	0.60158721904488
chrX	73919945	73923945	Naa10	-	FL	0.30087349953396
chrX	73919945	73923945	Naa10	-	ΔB+C	-0.154222970877703
chrX	73928851	73932851	Renbp	-	FL	0.808921370325414
chrX	73928851	73932851	Renbp	-	ΔB+C	0.0990091289305385
chrX	73964358	73968358	Hcfc1	-	ΔB+C	0.193308375570454
chrX	73964358	73968358	Hcfc1	-	FL	0.665628746480108
chrX	74021922	74025922	Irak1	-	ΔB+C	0.120463242093991
chrX	74021922	74025922	Irak1	-	FL	0.680234731321146
chrX	74083691	74087691	Mecp2	-	ΔB+C	0.380174400014579
chrX	74083691	74087691	Mecp2	-	FL	0.877127265381608
chrX	74244535	74248535	Flna	-	FL	0.847446526986573
chrX	74244535	74248535	Flna	-	ΔB+C	0.223345837396194
chrX	74280334	74284334	Dnase1l1	-	ΔB+C	0.152076922499694
chrX	74280334	74284334	Dnase1l1	-	FL	0.600093853846128
chrX	74427162	74431162	G6pdx	-	ΔB+C	-0.035309749107999
chrX	74427162	74431162	G6pdx	-	FL	0.387949881741045
chrX	75762700	75766700	4933407K13Rik	-	ΔB+C	0.420126198596711
chrX	75762700	75766700	4933407K13Rik	-	FL	1.1005415355097
chrX	75873183	75877183	Pls3	-	FL	1.25758533464516
chrX	75873183	75877183	Pls3	-	ΔB+C	0.616123399967598
chrX	77793961	77797961	Prkx	-	ΔB+C	0.0924347268849748
chrX	77793961	77797961	Prkx	-	FL	0.329514372110283
chrX	79515286	79519286	Gm7173	-	ΔB+C	0.343976463126706
chrX	79515286	79519286	Gm7173	-	FL	1.09715952415453
chrX	85774820	85778820	Gk	-	ΔB+C	0.380320220120373
chrX	85774820	85778820	Gk	-	FL	1.06620663016331
chrX	93630156	93634156	Pola1	-	FL	0.967075975534135
chrX	93630156	93634156	Pola1	-	ΔB+C	0.100000389335298
chrX	93830096	93834096	Pdk3	-	FL	1.30345484045116
chrX	93830096	93834096	Pdk3	-	ΔB+C	0.403057500115953
chrX	94121408	94125408	Zfx	-	ΔB+C	0.498061787628468
chrX	94121408	94125408	Zfx	-	FL	1.18750451786662
chrX	94210652	94214652	Eif2s3x	-	ΔB+C	-0.102650173914888
chrX	94210652	94214652	Eif2s3x	-	FL	0.371824147652267
chrX	94540075	94544075	Maged1	-	ΔB+C	0.509496528780076
chrX	94540075	94544075	Maged1	-	FL	0.719145303188558
chrX	95024683	95028683	Spin4	-	FL	0.388287792094204
chrX	95024683	95028683	Spin4	-	ΔB+C	0.151484764204658
chrX	95164540	95168540	Arhgef9	-	ΔB+C	0.477018478108039
chrX	95164540	95168540	Arhgef9	-	FL	1.29801379702519
chrX	95954975	95958975	Las1l	-	ΔB+C	0.119088461543296
chrX	95954975	95958975	Las1l	-	FL	0.732364485410222
chrX	97375210	97379210	Eda2r	-	ΔB+C	-0.0264967866730844
chrX	97375210	97379210	Eda2r	-	FL	0.831755772505729
chrX	98889026	98893026	Ophn1	-	FL	0.863066249476052
chrX	98889026	98893026	Ophn1	-	ΔB+C	0.20358306039966
chrX	101083406	101087406	Slc7a3	-	ΔB+C	0.419031506718918
chrX	101083406	101087406	Slc7a3	-	FL	0.967708739439905
chrX	101220564	101224564	Snx12	-	ΔB+C	0.0763286946892759
chrX	101220564	101224564	Snx12	-	FL	0.877467943128364
chrX	102155092	102159092	Ercc6l	-	ΔB+C	0.490953675228613
chrX	102155092	102159092	Ercc6l	-	FL	0.819197677081688
chrX	102187392	102191392	Rps4x	-	FL	0.83072815905037
chrX	102187392	102191392	Rps4x	-	ΔB+C	0.2381474793858
chrX	102503159	102507159	Hdac8	-	FL	1.06209968834136
chrX	102503159	102507159	Hdac8	-	ΔB+C	0.299080293860316
chrX	103184665	103188665	Nap1l2	-	ΔB+C	0.227523391571299
chrX	103184665	103188665	Nap1l2	-	FL	0.763344875460803
chrX	103621755	103625755	Ftx	-	ΔB+C	0.292588520178706
chrX	103621755	103625755	Ftx	-	FL	0.511939730031588
chrX	103979285	103983285	Rlim	-	ΔB+C	0.956493225413305
chrX	103979285	103983285	Rlim	-	FL	1.76798758910231
chrX	104411847	104415847	AΔB+Cb7	-	FL	1.17196778026847
chrX	104411847	104415847	AΔB+Cb7	-	ΔB+C	0.578184400947592
chrX	104669065	104673065	Zdhhc15	-	ΔB+C	0.232434587902133
chrX	104669065	104673065	Zdhhc15	-	FL	0.939810130968471
chrX	105389755	105393755	5330434G04Rik	-	ΔB+C	0.355804997642549
chrX	105389755	105393755	5330434G04Rik	-	FL	2.05220595942988
chrX	105927373	105931373	Atrx	-	ΔB+C	0.104445629185916
chrX	105927373	105931373	Atrx	-	FL	0.584381569930393
chrX	106009900	106013900	Magt1	-	FL	0.945029483262875
chrX	106009900	106013900	Magt1	-	ΔB+C	0.373967674156114
chrX	106483230	106487230	Fndc3c1	-	ΔB+C	0.483125894043942
chrX	106483230	106487230	Fndc3c1	-	FL	1.09133523748642
chrX	106601680	106605680	Cysltr1	-	ΔB+C	0.382312926108285
chrX	106601680	106605680	Cysltr1	-	FL	1.30065394217404
chrX	107401361	107405361	Itm2a	-	ΔB+C	0.425848412626985
chrX	107401361	107405361	Itm2a	-	FL	1.23879708028684
chrX	109011381	109015381	Hmgn5	-	FL	1.11473821664618
chrX	109011381	109015381	Hmgn5	-	ΔB+C	0.454352962099733
chrX	113183516	113187516	Chm	-	FL	0.646546853476037
chrX	113183516	113187516	Chm	-	ΔB+C	-0.0163196831475822
chrX	134539671	134543671	Timm8a1	-	FL	0.67656085504907
chrX	134539671	134543671	Timm8a1	-	ΔB+C	0.0812733571613524
chrX	134749420	134753420	Armcx6	-	ΔB+C	0.740105551180844
chrX	134749420	134753420	Armcx6	-	FL	1.54787724789724
chrX	135007210	135011210	Zmat1	-	ΔB+C	0.550925922385378
chrX	135007210	135011210	Zmat1	-	FL	1.28851364623317
chrX	136170252	136174252	Tceal8	-	ΔB+C	0.360726620061494
chrX	136170252	136174252	Tceal8	-	FL	1.31899497978097
chrX	136201852	136205852	Tceal5	-	FL	1.5568367711793
chrX	136201852	136205852	Tceal5	-	ΔB+C	0.427125537202671
chrX	136955980	136959980	Tmsb15b2	-	ΔB+C	-0.0294232301417102
chrX	136955980	136959980	Tmsb15b2	-	FL	0.917242897076879
chrX	137036303	137040303	Slc25a53	-	ΔB+C	0.38485019037467
chrX	137036303	137040303	Slc25a53	-	FL	0.79216557118434
chrX	139355739	139359739	Platr21	-	ΔB+C	0.0265302313230653
chrX	139355739	139359739	Platr21	-	FL	0.716537931624151
chrX	139780354	139784354	Ripply1	-	FL	1.01025858976556
chrX	139780354	139784354	Ripply1	-	ΔB+C	0.387031038532075
chrX	139996596	140000596	Rbm41	-	ΔB+C	0.11922298027811
chrX	139996596	140000596	Rbm41	-	FL	1.00096221922841
chrX	140541188	140545188	Tsc22d3	-	ΔB+C	0.245973586997996
chrX	140541188	140545188	Tsc22d3	-	FL	0.786432955222668
chrX	142388536	142392536	Acsl4	-	ΔB+C	0.323332621100907
chrX	142388536	142392536	Acsl4	-	FL	0.794308027059155
chrX	142964729	142968729	Ammecr1	-	FL	0.528057804305028
chrX	142964729	142968729	Ammecr1	-	ΔB+C	0.113572712136942
chrX	147552082	147556082	Lrch2	-	FL	0.736603459766274
chrX	147552082	147556082	Lrch2	-	ΔB+C	0.0530750791619729
chrX	150457151	150461151	Tmem29	-	ΔB+C	0.603949181008663
chrX	150457151	150461151	Tmem29	-	FL	0.4859310199781
chrX	150586156	150590156	Apex2	-	ΔB+C	0.346678679401084
chrX	150586156	150590156	Apex2	-	FL	1.27828837446122
chrX	150655584	150659584	Tro	-	ΔB+C	0.117814927028625
chrX	150655584	150659584	Tro	-	FL	0.950717215224656
chrX	151015323	151019323	Gnl3l	-	FL	1.23453761099947
chrX	151015323	151019323	Gnl3l	-	ΔB+C	0.396795118525764
chrX	151094544	151098544	Tsr2	-	ΔB+C	0.0180887253201574
chrX	151094544	151098544	Tsr2	-	FL	0.684091866858125
chrX	152325494	152329494	Kantr	-	ΔB+C	0.372954866960341
chrX	152325494	152329494	Kantr	-	FL	0.765788216770001
chrX	152340485	152344485	Tspyl2	-	ΔB+C	0.216638487824517
chrX	152340485	152344485	Tspyl2	-	FL	1.01968494788962
chrX	152767487	152771487	Shroom2	-	FL	0.673617488587262
chrX	152767487	152771487	Shroom2	-	ΔB+C	0.232314679826462
chrX	153694281	153698281	Kctd12b	-	ΔB+C	0.314684766211888
chrX	153694281	153698281	Kctd12b	-	FL	1.74990200387822
chrX	155214450	155218450	Sat1	-	ΔB+C	0.173588618864042
chrX	155214450	155218450	Sat1	-	FL	0.596597442438843
chrX	155336461	155340461	Prdx4	-	ΔB+C	0.0836815048590319
chrX	155336461	155340461	Prdx4	-	FL	0.629093245258103
chrX	157490047	157494047	Sms	-	FL	0.576668994923
chrX	157490047	157494047	Sms	-	ΔB+C	0.230469526200529
chrX	157566986	157570986	Yy2	-	FL	0.802157980632327
chrX	157566986	157570986	Yy2	-	ΔB+C	-0.265052326104255
chrX	157596716	157600716	Mbtps2	-	ΔB+C	0.0852466649416123
chrX	157596716	157600716	Mbtps2	-	FL	0.484193520281127
chrX	160136431	160140431	Pdha1	-	ΔB+C	-0.0878289697704477
chrX	160136431	160140431	Pdha1	-	FL	0.593527893849335
chrX	160992682	160996682	Cdkl5	-	ΔB+C	0.159676145072404
chrX	160992682	160996682	Cdkl5	-	FL	0.668279808784274
chrX	162827455	162831455	Txlng	-	FL	0.770584403925596
chrX	162827455	162831455	Txlng	-	ΔB+C	0.198802948060882
chrX	163956667	163960667	Zrsr2	-	ΔB+C	-0.0448117835175585
chrX	163956667	163960667	Zrsr2	-	FL	0.334926246042096
chrX	164074494	164078494	Siah1b	-	ΔB+C	-0.0355912257151573
chrX	164074494	164078494	Siah1b	-	FL	0.531190106289905
chrX	166477868	166481868	Rab9	-	ΔB+C	-0.0646475051230108
chrX	166477868	166481868	Rab9	-	FL	0.693753185081693
chrX	166508479	166512479	Tceanc	-	FL	0.96753801226932
chrX	166508479	166512479	Tceanc	-	ΔB+C	-0.00185224710137843
chrX	167207219	167211219	Tmsb4x	-	ΔB+C	0.121364413138618
chrX	167207219	167211219	Tmsb4x	-	FL	0.532747599192782
chrX	167380750	167384750	Prps2	-	ΔB+C	0.282384951957466
chrX	167380750	167384750	Prps2	-	FL	0.51997268130119
chrX	169318373	169322373	Hccs	-	ΔB+C	0.04012403234466
chrX	169318373	169322373	Hccs	-	FL	0.630474158873036

## Sheet: Active_promoters_H3K27me3
Chr	Start	End	Gene	Strand	samples	logFC
chrX	6398031	6402031	Shroom4	+	ΔB+C	0.727603041712497
chrX	6398031	6402031	Shroom4	+	FL	1.96427374832919
chrX	7726570	7730570	Praf2	+	ΔB+C	4.07779562996046
chrX	7726570	7730570	Praf2	+	FL	4.7504608228664
chrX	7760660	7764660	Tfe3	+	FL	2.25062232313431
chrX	7760660	7764660	Tfe3	+	ΔB+C	1.79228814542526
chrX	7787992	7791992	Gripap1	+	FL	1.91643460700658
chrX	7787992	7791992	Gripap1	+	ΔB+C	0.489461176832642
chrX	10715364	10719364	Mid1ip1	+	ΔB+C	2.21145543075427
chrX	10715364	10719364	Mid1ip1	+	FL	2.83609429894383
chrX	13040014	13044014	5730405O15Rik	+	ΔB+C	4.14279852704655
chrX	13040014	13044014	5730405O15Rik	+	FL	6.06498815024267
chrX	20362480	20366480	Rp2	+	FL	3.29117897635974
chrX	20362480	20366480	Rp2	+	ΔB+C	2.26678570387343
chrX	20423687	20427687	Jade3	+	FL	3.4387630920576
chrX	20423687	20427687	Jade3	+	ΔB+C	2.16852012649217
chrX	20868165	20872165	Timp1	+	FL	3.13122165322119
chrX	20868165	20872165	Timp1	+	ΔB+C	0.967797047922156
chrX	35886831	35890831	Dock11	+	ΔB+C	0.67222007149527
chrX	35886831	35890831	Dock11	+	FL	1.95711734081248
chrX	36596192	36600192	Pgrmc1	+	FL	1.98034090281506
chrX	36596192	36600192	Pgrmc1	+	ΔB+C	-0.150215359955228
chrX	36741631	36745631	Slc25a43	+	FL	3.94813370314603
chrX	36741631	36745631	Slc25a43	+	ΔB+C	1.76679905397285
chrX	38187792	38191792	Zbtb33	+	FL	1.93987866700127
chrX	38187792	38191792	Zbtb33	+	ΔB+C	0.770054569309431
chrX	41399300	41403300	Gria3	+	ΔB+C	0.57286195839595
chrX	41399300	41403300	Gria3	+	FL	1.13745473465398
chrX	48106724	48110724	Xpnpep2	+	ΔB+C	0.134510312976132
chrX	48106724	48110724	Xpnpep2	+	FL	3.19565361484333
chrX	48621577	48625577	Slc25a14	+	FL	2.68007551343037
chrX	48621577	48625577	Slc25a14	+	ΔB+C	1.13278266828621
chrX	48693003	48697003	Rbmx2	+	FL	3.40103783826165
chrX	48693003	48697003	Rbmx2	+	ΔB+C	0.783583250037027
chrX	52789199	52793199	Ccdc160	+	ΔB+C	2.70747074243084
chrX	52789199	52793199	Ccdc160	+	FL	4.37840098763839
chrX	52910213	52914213	Phf6	+	ΔB+C	0.625269334061219
chrX	52910213	52914213	Phf6	+	FL	1.77932594763162
chrX	56452838	56456838	Ints6l	+	FL	2.003616785533
chrX	56452838	56456838	Ints6l	+	ΔB+C	1.10477443293391
chrX	58028627	58032627	Zic3	+	FL	2.11112906031486
chrX	58028627	58032627	Zic3	+	ΔB+C	2.97196296903242
chrX	66651158	66655158	Slitrk2	+	FL	1.07938853065239
chrX	66651158	66655158	Slitrk2	+	ΔB+C	0.626789703534757
chrX	68759838	68763838	Fmr1nb	+	ΔB+C	0.317534281375341
chrX	68759838	68763838	Fmr1nb	+	FL	3.85977068944143
chrX	71814079	71818079	Vma21	+	FL	1.03812303261193
chrX	71814079	71818079	Vma21	+	ΔB+C	0.0257954419796893
chrX	72985338	72989338	Zfp185	+	FL	1.01375817230051
chrX	72985338	72989338	Zfp185	+	ΔB+C	0.338095081147767
chrX	73226305	73230305	F8a	+	FL	0.564427934143553
chrX	73226305	73230305	F8a	+	ΔB+C	-0.286277361210545
chrX	73340619	73344619	Zfp275	+	ΔB+C	0.0018836184708924
chrX	73340619	73344619	Zfp275	+	FL	1.26258298100494
chrX	74303011	74307011	Gdi1	+	ΔB+C	2.13351935840558
chrX	74303011	74307011	Gdi1	+	FL	5.44749752475978
chrX	74311032	74315032	Fam50a	+	FL	6.45505975503826
chrX	74311032	74315032	Fam50a	+	ΔB+C	3.68249163051897
chrX	77509226	77513226	Tbl1x	+	FL	4.15244657229031
chrX	77509226	77513226	Tbl1x	+	ΔB+C	4.20769194563596
chrX	81068643	81072643	Tmem47	+	ΔB+C	0.201713108128725
chrX	81068643	81072643	Tmem47	+	FL	0.733766866694254
chrX	85572021	85576021	Tab3	+	ΔB+C	3.14143177642084
chrX	85572021	85576021	Tab3	+	FL	3.58140829243659
chrX	96094044	96098044	Msn	+	FL	2.55544861108024
chrX	96094044	96098044	Msn	+	ΔB+C	0.739574024940183
chrX	100727846	100731846	Gdpd2	+	FL	2.34037471912154
chrX	100727846	100731846	Gdpd2	+	ΔB+C	1.10723377257967
chrX	100775270	100779270	Dlg3	+	FL	4.30844404400935
chrX	100775270	100779270	Dlg3	+	ΔB+C	4.10484223681033
chrX	101252527	101256527	Foxo4	+	FL	2.44361679198117
chrX	101252527	101256527	Foxo4	+	ΔB+C	3.10293212041703
chrX	101272090	101276090	Med12	+	FL	3.68484311403342
chrX	101272090	101276090	Med12	+	ΔB+C	2.10229060482871
chrX	101380117	101384117	Gjb1	+	FL	0.836672009198612
chrX	101380117	101384117	Gjb1	+	ΔB+C	0.402491866367753
chrX	101427650	101431650	Nono	+	FL	6.05546465092823
chrX	101427650	101431650	Nono	+	ΔB+C	4.27087951625198
chrX	101638050	101642050	Ogt	+	FL	0.206027300219835
chrX	101638050	101642050	Ogt	+	ΔB+C	0.472516156852164
chrX	103429516	103433516	Tsix	+	ΔB+C	1.64115053855864
chrX	103429516	103433516	Tsix	+	FL	5.3827486480785
chrX	103491557	103495557	Jpx	+	ΔB+C	0.190147358212677
chrX	103491557	103495557	Jpx	+	FL	1.11123161509131
chrX	106025223	106029223	Atp7a	+	FL	5.10815611051542
chrX	106025223	106029223	Atp7a	+	ΔB+C	2.56183644865589
chrX	106185099	106189099	Pgk1	+	FL	6.00492129022026
chrX	106185099	106189099	Pgk1	+	ΔB+C	4.26470898992444
chrX	109093406	109097406	Sh3bgrl	+	ΔB+C	1.33529184404134
chrX	109093406	109097406	Sh3bgrl	+	FL	2.84595464415056
chrX	129747741	129751741	Diaph2	+	ΔB+C	1.11617843048518
chrX	129747741	129751741	Diaph2	+	FL	3.37296413450689
chrX	134583653	134587653	Rpl36a	+	FL	3.25529736774594
chrX	134583653	134587653	Rpl36a	+	ΔB+C	1.15789685772554
chrX	134684518	134688518	Armcx4	+	FL	5.9125053478029
chrX	134684518	134688518	Armcx4	+	ΔB+C	4.44990266799898
chrX	134715937	134719937	Armcx1	+	FL	4.99329322596438
chrX	134715937	134719937	Armcx1	+	ΔB+C	3.96779613230516
chrX	136243079	136247079	Tceal9	+	ΔB+C	3.47918500495491
chrX	136243079	136247079	Tceal9	+	FL	5.77592817986906
chrX	136991154	136995154	Zcchc18	+	FL	2.14461793068606
chrX	136991154	136995154	Zcchc18	+	ΔB+C	0.95459513828517
chrX	137047593	137051593	Fam199x	+	FL	2.4505116673224
chrX	137047593	137051593	Fam199x	+	ΔB+C	1.57383932311622
chrX	139608619	139612619	Rnf128	+	FL	2.14844699008988
chrX	139608619	139612619	Rnf128	+	ΔB+C	0.784298784375121
chrX	139682995	139686995	TΔB+C1d8b	+	ΔB+C	0.8791910389869
chrX	139682995	139686995	TΔB+C1d8b	+	FL	1.67620229982002
chrX	140454602	140458602	Prps1	+	ΔB+C	2.10062533148296
chrX	140454602	140458602	Prps1	+	FL	2.63671084846491
chrX	142225936	142229936	Nxt2	+	FL	1.49038575042134
chrX	142225936	142229936	Nxt2	+	ΔB+C	0.378233600555905
chrX	142679399	142683399	Tmem164	+	FL	2.79735921625343
chrX	142679399	142683399	Tmem164	+	ΔB+C	1.77274152567362
chrX	143516590	143520590	Pak3	+	ΔB+C	0.620226851284048
chrX	143516590	143520590	Pak3	+	FL	1.74838505794172
chrX	151045169	151049169	Fgd1	+	ΔB+C	3.92353171617474
chrX	151045169	151049169	Fgd1	+	FL	4.64391450615469
chrX	151342222	151346222	Fam120c	+	FL	2.80330437069268
chrX	151342222	151346222	Fam120c	+	ΔB+C	1.85516574140956
chrX	153035628	153039628	9530051G07Rik	+	FL	5.1495371098163
chrX	153035628	153039628	9530051G07Rik	+	ΔB+C	4.68816073239274
chrX	153116787	153120787	Foxr2	+	FL	6.04764564902233
chrX	153116787	153120787	Foxr2	+	ΔB+C	2.70955462501125
chrX	153137957	153141957	Rragb	+	ΔB+C	3.57387969193546
chrX	153137957	153141957	Rragb	+	FL	4.63929808384369
chrX	153496231	153500231	Ubqln2	+	FL	3.63471449293217
chrX	153496231	153500231	Ubqln2	+	ΔB+C	3.64793769124334
chrX	155260442	155264442	Acot9	+	FL	4.83100625450693
chrX	155260442	155264442	Acot9	+	ΔB+C	2.0680139943452
chrX	159253781	159257781	Rps6ka3	+	FL	1.44910867756174
chrX	159253781	159257781	Rps6ka3	+	ΔB+C	0.431041023788985
chrX	159370194	159374194	Eif1ax	+	ΔB+C	1.24410174023145
chrX	159370194	159374194	Eif1ax	+	FL	2.55680412557386
chrX	162758371	162762371	Rbbp7	+	ΔB+C	4.51523496013101
chrX	162758371	162762371	Rbbp7	+	FL	2.60796731516816
chrX	162899559	162903559	Ctps2	+	FL	3.73664038118996
chrX	162899559	162903559	Ctps2	+	ΔB+C	2.23987771327701
chrX	163907016	163911016	Ap1s2	+	FL	0.944622977113625
chrX	163907016	163911016	Ap1s2	+	ΔB+C	0.0309580434942085
chrX	164267430	164271430	Pir	+	ΔB+C	1.07837519441133
chrX	164267430	164271430	Pir	+	FL	4.03931972122432
chrX	164371521	164375521	Vegfd	+	ΔB+C	0.287011258601267
chrX	164371521	164375521	Vegfd	+	FL	4.71062073627388
chrX	166660024	166664024	Gm1720	+	FL	1.84292734318158
chrX	166660024	166664024	Gm1720	+	ΔB+C	0.350381011512984
chrX	169877618	169881618	Mid1	+	FL	2.02289071752854
chrX	169877618	169881618	Mid1	+	ΔB+C	1.05399787715071
chrX	7186715	7190715	Clcn5	-	FL	3.48255822131643
chrX	7186715	7190715	Clcn5	-	ΔB+C	1.19267327221899
chrX	7669391	7673391	Plp2	-	FL	4.12374816376881
chrX	7669391	7673391	Plp2	-	ΔB+C	2.71166796216158
chrX	8191513	8195513	Ebp	-	FL	3.90068421375637
chrX	8191513	8195513	Ebp	-	ΔB+C	2.80010759094162
chrX	13844557	13848557	Cask	-	FL	0.236700900597364
chrX	13844557	13848557	Cask	-	ΔB+C	0.0421848276595925
chrX	17317369	17321369	Efhc2	-	FL	1.02444201435567
chrX	17317369	17321369	Efhc2	-	ΔB+C	0.0201250377099412
chrX	17570008	17574008	Fundc1	-	FL	3.58088054866714
chrX	17570008	17574008	Fundc1	-	ΔB+C	2.6480617866521
chrX	36815201	36819201	Mdrl	-	ΔB+C	3.73591774721924
chrX	36815201	36819201	Mdrl	-	FL	6.10988986364009
chrX	38454461	38458461	Lamp2	-	ΔB+C	1.65976375766744
chrX	38454461	38458461	Lamp2	-	FL	2.97196679965726
chrX	38574197	38578197	Cul4b	-	FL	3.68642871500774
chrX	38574197	38578197	Cul4b	-	ΔB+C	0.821565815718389
chrX	38633144	38637144	C1galt1c1	-	FL	4.24624040473312
chrX	38633144	38637144	C1galt1c1	-	ΔB+C	1.80179066031315
chrX	41909902	41913902	Thoc2	-	ΔB+C	2.54406812068405
chrX	41909902	41913902	Thoc2	-	FL	3.93009205662882
chrX	48511564	48515564	Aifm1	-	ΔB+C	1.04785988056629
chrX	48511564	48515564	Aifm1	-	FL	2.79177564142128
chrX	48592453	48596453	Zfp280c	-	FL	3.26103585086787
chrX	48592453	48596453	Zfp280c	-	ΔB+C	3.04354477680406
chrX	49795746	49799746	Igsf1	-	FL	1.70465617789871
chrX	49795746	49799746	Igsf1	-	ΔB+C	0.895525625500087
chrX	50633322	50637322	Firre	-	FL	6.35315108336081
chrX	50633322	50637322	Firre	-	ΔB+C	6.22043630708611
chrX	51016019	51020019	Rap2c	-	ΔB+C	1.62452327226472
chrX	51016019	51020019	Rap2c	-	FL	3.21962150118379
chrX	51799234	51803234	Usp26	-	FL	2.10739177659183
chrX	51799234	51803234	Usp26	-	ΔB+C	0.0559953038140236
chrX	52742594	52746594	Kis2	-	FL	5.53875905589793
chrX	52742594	52746594	Kis2	-	ΔB+C	3.92460220158819
chrX	53267806	53271806	Fam122b	-	FL	4.71010969575524
chrX	53267806	53271806	Fam122b	-	ΔB+C	3.29049272745697
chrX	53368560	53372560	Mospd1	-	ΔB+C	1.71060491312695
chrX	53368560	53372560	Mospd1	-	FL	3.43205650598214
chrX	53714579	53718579	AW822252	-	ΔB+C	0.884943593213762
chrX	53714579	53718579	AW822252	-	FL	1.73870631266228
chrX	57391037	57395037	Rbmx	-	FL	3.0499961483563
chrX	57391037	57395037	Rbmx	-	ΔB+C	2.11023930455341
chrX	60177090	60181090	Mcf2	-	FL	2.82599230233182
chrX	60177090	60181090	Mcf2	-	ΔB+C	1.3098408653795
chrX	70363086	70367086	Ids	-	ΔB+C	0.253249502697688
chrX	70363086	70367086	Ids	-	FL	1.84640564753909
chrX	72654247	72658247	Gabra3	-	ΔB+C	1.30069689431931
chrX	72654247	72658247	Gabra3	-	FL	2.38271469264183
chrX	73095096	73099096	Xlr3a	-	FL	2.27556327974426
chrX	73095096	73099096	Xlr3a	-	ΔB+C	0.0459467657610837
chrX	74021922	74025922	Irak1	-	FL	4.58640750457519
chrX	74021922	74025922	Irak1	-	ΔB+C	1.40835443229334
chrX	74083691	74087691	Mecp2	-	FL	5.0618490529231
chrX	74083691	74087691	Mecp2	-	ΔB+C	1.56624792598503
chrX	74244535	74248535	Flna	-	ΔB+C	2.48480848467807
chrX	74244535	74248535	Flna	-	FL	3.29558430378295
chrX	74280334	74284334	Dnase1l1	-	FL	4.29659149391156
chrX	74280334	74284334	Dnase1l1	-	ΔB+C	1.13891980105796
chrX	75762700	75766700	4933407K13Rik	-	FL	4.79928181728654
chrX	75762700	75766700	4933407K13Rik	-	ΔB+C	1.80364300068895
chrX	75873183	75877183	Pls3	-	FL	4.41081162387268
chrX	75873183	75877183	Pls3	-	ΔB+C	3.78043041562116
chrX	77793961	77797961	Prkx	-	ΔB+C	-0.18991369110925
chrX	77793961	77797961	Prkx	-	FL	1.32303055534074
chrX	79515286	79519286	Gm7173	-	ΔB+C	0.0713099730392983
chrX	79515286	79519286	Gm7173	-	FL	1.45928359086578
chrX	85774820	85778820	Gk	-	FL	3.46400465526878
chrX	85774820	85778820	Gk	-	ΔB+C	2.69628957465067
chrX	93830096	93834096	Pdk3	-	FL	5.13581021448728
chrX	93830096	93834096	Pdk3	-	ΔB+C	2.98492172296388
chrX	94121408	94125408	Zfx	-	ΔB+C	2.85606695195544
chrX	94121408	94125408	Zfx	-	FL	3.9866022819379
chrX	94540075	94544075	Maged1	-	ΔB+C	5.81099583018668
chrX	94540075	94544075	Maged1	-	FL	4.89072346403735
chrX	95024683	95028683	Spin4	-	FL	2.58367722270635
chrX	95024683	95028683	Spin4	-	ΔB+C	1.86752323012102
chrX	95164540	95168540	Arhgef9	-	FL	4.4406104906871
chrX	95164540	95168540	Arhgef9	-	ΔB+C	2.08425771198761
chrX	98889026	98893026	Ophn1	-	FL	1.7907102777691
chrX	98889026	98893026	Ophn1	-	ΔB+C	0.973494838488598
chrX	101083406	101087406	Slc7a3	-	FL	4.93389052554718
chrX	101083406	101087406	Slc7a3	-	ΔB+C	3.31820132192911
chrX	102503159	102507159	Hdac8	-	FL	2.53796277307936
chrX	102503159	102507159	Hdac8	-	ΔB+C	0.166680457939915
chrX	103184665	103188665	Nap1l2	-	FL	1.39031970358397
chrX	103184665	103188665	Nap1l2	-	ΔB+C	0.582585926495151
chrX	103621755	103625755	Ftx	-	FL	1.57365727281941
chrX	103621755	103625755	Ftx	-	ΔB+C	1.32571554973236
chrX	103979285	103983285	Rlim	-	FL	5.40610782425224
chrX	103979285	103983285	Rlim	-	ΔB+C	4.59129226268185
chrX	104411847	104415847	AΔB+Cb7	-	ΔB+C	1.80143491904964
chrX	104411847	104415847	AΔB+Cb7	-	FL	4.32053360874227
chrX	104669065	104673065	Zdhhc15	-	ΔB+C	3.37659980363614
chrX	104669065	104673065	Zdhhc15	-	FL	4.04309373038519
chrX	105389755	105393755	5330434G04Rik	-	FL	3.26235548867257
chrX	105389755	105393755	5330434G04Rik	-	ΔB+C	0.853524310057807
chrX	106009900	106013900	Magt1	-	FL	6.97382284882175
chrX	106009900	106013900	Magt1	-	ΔB+C	4.54521382277971
chrX	106483230	106487230	Fndc3c1	-	ΔB+C	1.22842164027344
chrX	106483230	106487230	Fndc3c1	-	FL	1.44034287996145
chrX	106601680	106605680	Cysltr1	-	ΔB+C	1.29757464854335
chrX	106601680	106605680	Cysltr1	-	FL	2.4722831297867
chrX	107401361	107405361	Itm2a	-	FL	3.38394269487334
chrX	107401361	107405361	Itm2a	-	ΔB+C	1.3242921189918
chrX	109011381	109015381	Hmgn5	-	FL	3.12882193222746
chrX	109011381	109015381	Hmgn5	-	ΔB+C	1.41066753739519
chrX	113183516	113187516	Chm	-	FL	1.72355179818556
chrX	113183516	113187516	Chm	-	ΔB+C	-0.0236151565047702
chrX	134749420	134753420	Armcx6	-	ΔB+C	2.42609017863381
chrX	134749420	134753420	Armcx6	-	FL	3.37231511222235
chrX	135007210	135011210	Zmat1	-	FL	3.47550754792721
chrX	135007210	135011210	Zmat1	-	ΔB+C	1.64707553414167
chrX	136170252	136174252	Tceal8	-	FL	5.3495287839951
chrX	136170252	136174252	Tceal8	-	ΔB+C	5.05080197384696
chrX	136201852	136205852	Tceal5	-	FL	3.99983898448146
chrX	136201852	136205852	Tceal5	-	ΔB+C	2.76249175234605
chrX	137036303	137040303	Slc25a53	-	ΔB+C	1.83238227081751
chrX	137036303	137040303	Slc25a53	-	FL	2.55314659918168
chrX	139780354	139784354	Ripply1	-	ΔB+C	2.28508900767589
chrX	139780354	139784354	Ripply1	-	FL	3.71611623133007
chrX	140541188	140545188	Tsc22d3	-	FL	1.73855144246652
chrX	140541188	140545188	Tsc22d3	-	ΔB+C	0.838224263263454
chrX	142388536	142392536	Acsl4	-	FL	3.26235819182808
chrX	142388536	142392536	Acsl4	-	ΔB+C	2.12613814290878
chrX	142964729	142968729	Ammecr1	-	ΔB+C	0.143392888556756
chrX	142964729	142968729	Ammecr1	-	FL	1.25786052887192
chrX	147552082	147556082	Lrch2	-	ΔB+C	0.698305902077381
chrX	147552082	147556082	Lrch2	-	FL	2.24043781865778
chrX	150586156	150590156	Apex2	-	FL	6.64644983495071
chrX	150586156	150590156	Apex2	-	ΔB+C	2.4103383337224
chrX	150655584	150659584	Tro	-	FL	1.75734293590463
chrX	150655584	150659584	Tro	-	ΔB+C	0.507173125649792
chrX	151094544	151098544	Tsr2	-	FL	2.62307433590842
chrX	151094544	151098544	Tsr2	-	ΔB+C	1.3121392801975
chrX	152340485	152344485	Tspyl2	-	ΔB+C	3.56413319163446
chrX	152340485	152344485	Tspyl2	-	FL	4.14726489756863
chrX	152767487	152771487	Shroom2	-	FL	3.32703915210533
chrX	152767487	152771487	Shroom2	-	ΔB+C	2.11824121239184
chrX	153694281	153698281	Kctd12b	-	FL	3.53033937702612
chrX	153694281	153698281	Kctd12b	-	ΔB+C	1.79438491796475
chrX	155214450	155218450	Sat1	-	FL	1.15447166203646
chrX	155214450	155218450	Sat1	-	ΔB+C	0.702540546733954
chrX	157490047	157494047	Sms	-	ΔB+C	1.20324407813295
chrX	157490047	157494047	Sms	-	FL	1.7696319004798
chrX	157596716	157600716	Mbtps2	-	ΔB+C	-0.0301891759237313
chrX	157596716	157600716	Mbtps2	-	FL	0.607175830581001
chrX	160136431	160140431	Pdha1	-	FL	4.04239048503307
chrX	160136431	160140431	Pdha1	-	ΔB+C	3.3364973321317
chrX	160992682	160996682	Cdkl5	-	FL	1.50832698318837
chrX	160992682	160996682	Cdkl5	-	ΔB+C	0.550067389400996
chrX	167207219	167211219	Tmsb4x	-	ΔB+C	0.622513244096815
chrX	167207219	167211219	Tmsb4x	-	FL	0.971832545447223
chrX	167380750	167384750	Prps2	-	ΔB+C	1.55343503111198
chrX	167380750	167384750	Prps2	-	FL	3.4287993939366

## Sheet: Intergenic_H2Ub
Chr	Start	End	samples	logFC
chrX	35750001	35760000	ΔB+C	0.27619925329256
chrX	35750001	35760000	FL	1.08592279296011
chrX	35800001	35810000	ΔB+C	0.0808624124570621
chrX	35800001	35810000	FL	0.887332122567588
chrX	35870001	35880000	ΔB+C	0.0991005571452158
chrX	35870001	35880000	FL	0.70438156162374
chrX	36080001	36090000	FL	1.25158304252305
chrX	36080001	36090000	ΔB+C	-0.300635102778934
chrX	36090001	36100000	ΔB+C	-0.0679073160224776
chrX	36090001	36100000	FL	1.24621555480922
chrX	36100001	36110000	ΔB+C	0.198065980369073
chrX	36100001	36110000	FL	1.07944287316501
chrX	36180001	36190000	ΔB+C	-0.129022710116399
chrX	36180001	36190000	FL	1.04088042126433
chrX	36200001	36210000	FL	0.910239267488902
chrX	36200001	36210000	ΔB+C	-0.0756896657848498
chrX	36210001	36220000	ΔB+C	-0.1266444900983
chrX	36210001	36220000	FL	1.05601087099007
chrX	36220001	36230000	ΔB+C	0.103418067716428
chrX	36220001	36230000	FL	1.04700575726676
chrX	36230001	36240000	ΔB+C	-0.306242449788722
chrX	36230001	36240000	FL	1.25874108686659
chrX	36240001	36250000	FL	1.38773679320194
chrX	36240001	36250000	ΔB+C	0.219633871553899
chrX	36250001	36260000	FL	1.34095467057045
chrX	36250001	36260000	ΔB+C	0.0770457480073808
chrX	36260001	36270000	ΔB+C	-0.0939683794897342
chrX	36260001	36270000	FL	1.52698500979403
chrX	36270001	36280000	ΔB+C	-0.209938824318669
chrX	36270001	36280000	FL	1.42697782716574
chrX	36280001	36290000	ΔB+C	0.0218325340425892
chrX	36280001	36290000	FL	1.74496048625486
chrX	36290001	36300000	FL	1.39046701670549
chrX	36290001	36300000	ΔB+C	0.101826758647223
chrX	36300001	36310000	ΔB+C	0.222792847736649
chrX	36300001	36310000	FL	1.27427679312644
chrX	36310001	36320000	ΔB+C	-0.00820247354040027
chrX	36310001	36320000	FL	1.13186438727244
chrX	36370001	36380000	ΔB+C	-0.122156526156272
chrX	36370001	36380000	FL	1.35598678052164
chrX	36380001	36390000	FL	1.32175713953701
chrX	36380001	36390000	ΔB+C	0.105966110646896
chrX	36390001	36400000	ΔB+C	-0.0741824907317101
chrX	36390001	36400000	FL	1.08006699109811
chrX	36400001	36410000	ΔB+C	0.00580075520432334
chrX	36400001	36410000	FL	1.14611050818805
chrX	36410001	36420000	ΔB+C	0.0605544154059986
chrX	36410001	36420000	FL	1.34661299805398
chrX	36420001	36430000	FL	1.39272676140681
chrX	36420001	36430000	ΔB+C	0.164666531090868
chrX	36430001	36440000	FL	0.974932556933663
chrX	36430001	36440000	ΔB+C	-0.217786583100265
chrX	36450001	36460000	FL	1.32801707763274
chrX	36450001	36460000	ΔB+C	-0.0293759952680267
chrX	36470001	36480000	FL	1.35302242504965
chrX	36470001	36480000	ΔB+C	-0.19884053780971
chrX	36480001	36490000	ΔB+C	-0.0484286742783769
chrX	36480001	36490000	FL	1.13205447744906
chrX	36490001	36500000	FL	1.29809035758652
chrX	36490001	36500000	ΔB+C	0.153413772157624
chrX	36500001	36510000	FL	1.42409574658216
chrX	36500001	36510000	ΔB+C	-0.08154699402479
chrX	36510001	36520000	FL	1.09911427447554
chrX	36510001	36520000	ΔB+C	-0.20052601912996
chrX	36520001	36530000	ΔB+C	-0.0425540188075262
chrX	36520001	36530000	FL	1.39141128408228
chrX	36530001	36540000	FL	1.26097742910705
chrX	36530001	36540000	ΔB+C	-0.183888071604313
chrX	36540001	36550000	FL	1.5044180903928
chrX	36540001	36550000	ΔB+C	-0.118535209177976
chrX	36550001	36560000	FL	1.24469703469384
chrX	36550001	36560000	ΔB+C	0.0220571419873294
chrX	36560001	36570000	ΔB+C	0.0132599642809413
chrX	36560001	36570000	FL	1.21857526553794
chrX	36570001	36580000	FL	1.48192054864956
chrX	36570001	36580000	ΔB+C	-0.119319825989716
chrX	36580001	36590000	FL	1.30273572612764
chrX	36580001	36590000	ΔB+C	0.178085207164017
chrX	36650001	36660000	FL	1.46394244041788
chrX	36650001	36660000	ΔB+C	-0.152962658182436
chrX	36660001	36670000	FL	1.51035498480392
chrX	36660001	36670000	ΔB+C	-0.203725434473351
chrX	36670001	36680000	ΔB+C	0.029983821293561
chrX	36670001	36680000	FL	1.23674900424099
chrX	36680001	36690000	ΔB+C	0.16464497915368
chrX	36680001	36690000	FL	1.47140389553834
chrX	36690001	36700000	FL	1.60065946226315
chrX	36690001	36700000	ΔB+C	0.139452224020934
chrX	36710001	36720000	FL	1.51584878788349
chrX	36710001	36720000	ΔB+C	-0.456159973443069
chrX	36720001	36730000	ΔB+C	0.0500299235794488
chrX	36720001	36730000	FL	1.52191735386139
chrX	36780001	36790000	ΔB+C	-0.162216310313833
chrX	36780001	36790000	FL	0.949392931892493
chrX	37000001	37010000	FL	1.42749808390912
chrX	37000001	37010000	ΔB+C	-0.0515234945153462
chrX	37010001	37020000	FL	1.22925581334394
chrX	37010001	37020000	ΔB+C	-0.0283243728066525
chrX	37020001	37030000	ΔB+C	-0.190898952085439
chrX	37020001	37030000	FL	1.01298696548498
chrX	37030001	37040000	ΔB+C	-0.0214593622255806
chrX	37030001	37040000	FL	1.0791874715467
chrX	37040001	37050000	FL	0.0303575585833401
chrX	37040001	37050000	ΔB+C	-0.183365503551011
chrX	37050001	37060000	FL	0.326740352380976
chrX	37050001	37060000	ΔB+C	-0.265487178819538
chrX	37060001	37070000	FL	1.02681567523519
chrX	37060001	37070000	ΔB+C	-0.14512893412482
chrX	37680001	37690000	ΔB+C	-0.0534659139180879
chrX	37680001	37690000	FL	1.04352434827866
chrX	37690001	37700000	ΔB+C	-0.0483895366610454
chrX	37690001	37700000	FL	1.21888694109621
chrX	37810001	37820000	FL	0.646140383939534
chrX	37810001	37820000	ΔB+C	0.0358425346742305
chrX	37850001	37860000	FL	1.28516649542401
chrX	37850001	37860000	ΔB+C	0.0794803654889357
chrX	37860001	37870000	ΔB+C	0.00436570427568258
chrX	37860001	37870000	FL	1.63392566789719
chrX	37920001	37930000	ΔB+C	-0.17211019132863
chrX	37920001	37930000	FL	1.30878766558512
chrX	37930001	37940000	FL	1.33819422209597
chrX	37930001	37940000	ΔB+C	0.189213469748602
chrX	37940001	37950000	FL	1.37173084680171
chrX	37940001	37950000	ΔB+C	0.154108662044187
chrX	37950001	37960000	ΔB+C	0.128365926140463
chrX	37950001	37960000	FL	1.5110505280801
chrX	37960001	37970000	ΔB+C	0.333026279441454
chrX	37960001	37970000	FL	1.57864029511173
chrX	37970001	37980000	FL	1.37857151650468
chrX	37970001	37980000	ΔB+C	0.134598743265629
chrX	37980001	37990000	FL	1.24760400668864
chrX	37980001	37990000	ΔB+C	-0.047039265387996
chrX	38000001	38010000	FL	1.67068249256698
chrX	38000001	38010000	ΔB+C	0.147564913386383
chrX	38050001	38060000	FL	1.39980082469512
chrX	38050001	38060000	ΔB+C	-0.013838048651785
chrX	38090001	38100000	ΔB+C	0.131059684108246
chrX	38090001	38100000	FL	1.10627513650834
chrX	38130001	38140000	FL	1.42553281085822
chrX	38130001	38140000	ΔB+C	0.0862892161728047
chrX	38140001	38150000	FL	1.44346492599896
chrX	38140001	38150000	ΔB+C	-0.0344255619124775
chrX	38150001	38160000	FL	1.32931423483008
chrX	38150001	38160000	ΔB+C	0.225609739567848
chrX	38160001	38170000	ΔB+C	-0.387679965470898
chrX	38160001	38170000	FL	1.1004269241387
chrX	38170001	38180000	FL	0.775910555189201
chrX	38170001	38180000	ΔB+C	0.0539120258564549
chrX	38260001	38270000	FL	1.18722766339768
chrX	38260001	38270000	ΔB+C	0.0307560906733393
chrX	38270001	38280000	FL	1.19681395015467
chrX	38270001	38280000	ΔB+C	-0.0469977438180351
chrX	38280001	38290000	ΔB+C	9.76806818798789e-05
chrX	38280001	38290000	FL	1.47721615002849
chrX	38290001	38300000	FL	1.30421147447434
chrX	38290001	38300000	ΔB+C	-0.156812862507174
chrX	38300001	38310000	FL	1.18925543981709
chrX	38300001	38310000	ΔB+C	-0.0484840236743944
chrX	38340001	38350000	FL	1.74825480887741
chrX	38340001	38350000	ΔB+C	-0.0431492906884774
chrX	38350001	38360000	FL	1.43439391499861
chrX	38350001	38360000	ΔB+C	0.0229770875636749
chrX	38370001	38380000	ΔB+C	-0.0409769180953114
chrX	38370001	38380000	FL	1.23827303581483
chrX	38380001	38390000	ΔB+C	-0.432206296704521
chrX	38380001	38390000	FL	1.38641334143276
chrX	38390001	38400000	FL	1.69305562710142
chrX	38390001	38400000	ΔB+C	0.124651111120342
chrX	38460001	38470000	FL	1.35911693210538
chrX	38460001	38470000	ΔB+C	0.0563267664327169
chrX	38480001	38490000	ΔB+C	-0.107632312526686
chrX	38480001	38490000	FL	0.817174757729729
chrX	38490001	38500000	ΔB+C	0.0820178881973793
chrX	38490001	38500000	FL	1.2546087045426
chrX	38500001	38510000	FL	1.07410654562877
chrX	38500001	38510000	ΔB+C	0.0359202707062204
chrX	38510001	38520000	FL	1.24350775095395
chrX	38510001	38520000	ΔB+C	-0.202901808567735
chrX	38520001	38530000	ΔB+C	-0.0851976012339793
chrX	38520001	38530000	FL	1.57373569496991
chrX	38620001	38630000	ΔB+C	-0.244580530412128
chrX	38620001	38630000	FL	2.12559458407287
chrX	38640001	38650000	FL	1.5506497508601
chrX	38640001	38650000	ΔB+C	0.414266082767846
chrX	38650001	38660000	FL	1.18080541810915
chrX	38650001	38660000	ΔB+C	-0.333278887948216
chrX	38670001	38680000	FL	1.29477275535107
chrX	38670001	38680000	ΔB+C	0.0481168108128502
chrX	38680001	38690000	ΔB+C	0.0894113577013223
chrX	38680001	38690000	FL	1.39291247578514
chrX	38690001	38700000	ΔB+C	-0.210077825225147
chrX	38690001	38700000	FL	1.44864186838158
chrX	38700001	38710000	FL	1.21471366485403
chrX	38700001	38710000	ΔB+C	-0.0914170348720095
chrX	38720001	38730000	FL	0.999310695969324
chrX	38720001	38730000	ΔB+C	-0.0973160785033352
chrX	38730001	38740000	ΔB+C	0.000980503072915474
chrX	38730001	38740000	FL	0.668319029454748
chrX	38750001	38760000	ΔB+C	0.240385829027389
chrX	38750001	38760000	FL	1.05425430568292
chrX	41340001	41350000	FL	1.65963248654321
chrX	41340001	41350000	ΔB+C	0.000189166070008003
chrX	41370001	41380000	FL	1.45188853273947
chrX	41370001	41380000	ΔB+C	0.185466696040149
chrX	41380001	41390000	ΔB+C	0.26454137330776
chrX	41380001	41390000	FL	1.34897269022466
chrX	41920001	41930000	ΔB+C	-0.138403421475378
chrX	41920001	41930000	FL	1.59767799477392
chrX	41930001	41940000	FL	1.46544339364006
chrX	41930001	41940000	ΔB+C	0.309564184654285
chrX	41940001	41950000	FL	1.61200576108204
chrX	41940001	41950000	ΔB+C	0.102261852559785
chrX	41950001	41960000	FL	1.41102977280702
chrX	41950001	41960000	ΔB+C	-0.00902643663682347
chrX	41960001	41970000	FL	1.38519365944194
chrX	41960001	41970000	ΔB+C	-0.033768417254208
chrX	41970001	41980000	ΔB+C	-0.111407342167938
chrX	41970001	41980000	FL	1.41547539595724
chrX	41980001	41990000	FL	1.35258122047275
chrX	41980001	41990000	ΔB+C	-0.0334476671243949
chrX	42000001	42010000	FL	1.38050665476775
chrX	42000001	42010000	ΔB+C	-0.146412731076054
chrX	42020001	42030000	FL	0.873436488900718
chrX	42020001	42030000	ΔB+C	-0.202810252256914
chrX	42030001	42040000	ΔB+C	0.0740554206156675
chrX	42030001	42040000	FL	1.10564139648939
chrX	42050001	42060000	FL	1.48150446969238
chrX	42050001	42060000	ΔB+C	0.0886723862369991
chrX	42110001	42120000	FL	1.52678397817668
chrX	42110001	42120000	ΔB+C	0.131883357047649
chrX	42120001	42130000	FL	1.2885885222129
chrX	42120001	42130000	ΔB+C	-0.246976279854601
chrX	42130001	42140000	ΔB+C	-0.0996637003546298
chrX	42130001	42140000	FL	1.13205805344166
chrX	42280001	42290000	FL	1.91751165480598
chrX	42280001	42290000	ΔB+C	-0.0408687091438108
chrX	42290001	42300000	FL	1.32566711718062
chrX	42290001	42300000	ΔB+C	-0.0949932321239251
chrX	42310001	42320000	FL	1.3826658369459
chrX	42310001	42320000	ΔB+C	-0.0975777466218428
chrX	42320001	42330000	FL	1.41848672138034
chrX	42320001	42330000	ΔB+C	0.0566914778452701
chrX	42370001	42380000	ΔB+C	0.197201992125391
chrX	42370001	42380000	FL	1.59271641848195
chrX	42380001	42390000	ΔB+C	0.0684278644447471
chrX	42380001	42390000	FL	1.53441966888494
chrX	42390001	42400000	ΔB+C	-0.0819814279651311
chrX	42390001	42400000	FL	1.3944923584655
chrX	42450001	42460000	FL	1.25124536344881
chrX	42450001	42460000	ΔB+C	-0.0846107669171291
chrX	42460001	42470000	ΔB+C	0.0128432544865228
chrX	42460001	42470000	FL	1.60137676358574
chrX	42470001	42480000	ΔB+C	0.034103868443239
chrX	42470001	42480000	FL	1.33358975848803
chrX	42480001	42490000	ΔB+C	0.0695030140341132
chrX	42480001	42490000	FL	1.4984140980164
chrX	42490001	42500000	FL	1.38686892733669
chrX	42490001	42500000	ΔB+C	0.158637003240246
chrX	43420001	43430000	ΔB+C	-0.0371839832769369
chrX	43420001	43430000	FL	0.157812716343144
chrX	46880001	46890000	ΔB+C	0.232859680875042
chrX	46880001	46890000	FL	1.35142278936649
chrX	46950001	46960000	ΔB+C	0.0296519121424837
chrX	46950001	46960000	FL	1.50466537812901
chrX	47000001	47010000	FL	1.42201050178687
chrX	47000001	47010000	ΔB+C	0.136448123206809
chrX	47010001	47020000	FL	1.34355035741464
chrX	47010001	47020000	ΔB+C	0.068279345654834
chrX	47020001	47030000	ΔB+C	0.176440240403293
chrX	47020001	47030000	FL	1.55193493787794
chrX	47050001	47060000	ΔB+C	0.183493524275909
chrX	47050001	47060000	FL	1.32295042937812
chrX	47160001	47170000	ΔB+C	0.0958069608405334
chrX	47160001	47170000	FL	1.25894332985603
chrX	47170001	47180000	FL	1.36088322525374
chrX	47170001	47180000	ΔB+C	0.0400109570270646
chrX	47180001	47190000	ΔB+C	0.409343679996259
chrX	47180001	47190000	FL	1.33303318361067
chrX	47200001	47210000	ΔB+C	0.0541231088507988
chrX	47200001	47210000	FL	1.40560009603163
chrX	47220001	47230000	ΔB+C	0.149888138604193
chrX	47220001	47230000	FL	1.61548996700522
chrX	47250001	47260000	FL	1.42000712646377
chrX	47250001	47260000	ΔB+C	0.0829205625362375
chrX	47260001	47270000	ΔB+C	0.0322158340045982
chrX	47260001	47270000	FL	1.35755188095861
chrX	47270001	47280000	ΔB+C	0.420548743496849
chrX	47270001	47280000	FL	1.34701806871678
chrX	47280001	47290000	ΔB+C	0.0939058540717626
chrX	47280001	47290000	FL	1.60577420981075
chrX	47290001	47300000	FL	1.27835068533787
chrX	47290001	47300000	ΔB+C	-0.0346397347050568
chrX	47300001	47310000	ΔB+C	0.12014483242507
chrX	47300001	47310000	FL	1.47144754701779
chrX	47310001	47320000	ΔB+C	0.216086197243304
chrX	47310001	47320000	FL	1.3417658697111
chrX	47330001	47340000	ΔB+C	0.293887163917229
chrX	47330001	47340000	FL	1.18138074741144
chrX	47460001	47470000	FL	1.67103396280472
chrX	47460001	47470000	ΔB+C	-0.020469960535413
chrX	47470001	47480000	ΔB+C	0.12140019109311
chrX	47470001	47480000	FL	1.30470733992966
chrX	47480001	47490000	ΔB+C	-0.00789752355819327
chrX	47480001	47490000	FL	1.48442242360159
chrX	47490001	47500000	ΔB+C	-0.00776794970990251
chrX	47490001	47500000	FL	1.54532140845229
chrX	47510001	47520000	ΔB+C	0.225417509145464
chrX	47510001	47520000	FL	1.46420614409683
chrX	47530001	47540000	ΔB+C	0.00773325142040358
chrX	47530001	47540000	FL	1.38478601503936
chrX	47540001	47550000	ΔB+C	0.135705286806742
chrX	47540001	47550000	FL	1.6298994384849
chrX	47550001	47560000	ΔB+C	-0.0437885325117959
chrX	47550001	47560000	FL	1.43315861304926
chrX	47560001	47570000	ΔB+C	-0.0287365929066104
chrX	47560001	47570000	FL	1.71176659137124
chrX	47570001	47580000	FL	1.65990284257833
chrX	47570001	47580000	ΔB+C	0.264548693003587
chrX	47590001	47600000	ΔB+C	0.0696818020726029
chrX	47590001	47600000	FL	1.51414642388616
chrX	47600001	47610000	ΔB+C	0.0694362726794022
chrX	47600001	47610000	FL	1.7432530956275
chrX	47610001	47620000	ΔB+C	0.119092224780347
chrX	47610001	47620000	FL	1.33707160974564
chrX	47620001	47630000	FL	1.59636274354337
chrX	47620001	47630000	ΔB+C	0.139021496196749
chrX	47640001	47650000	ΔB+C	-0.263010571181921
chrX	47640001	47650000	FL	1.55591244020263
chrX	47650001	47660000	FL	1.64357029372249
chrX	47650001	47660000	ΔB+C	0.168946546219255
chrX	47660001	47670000	FL	1.55940930280536
chrX	47660001	47670000	ΔB+C	-0.245790603618809
chrX	47680001	47690000	FL	1.66033699987374
chrX	47680001	47690000	ΔB+C	-0.100243718769185
chrX	47690001	47700000	ΔB+C	0.217816792554054
chrX	47690001	47700000	FL	1.69264676388756
chrX	47700001	47710000	FL	1.60885924379514
chrX	47700001	47710000	ΔB+C	0.282259371731484
chrX	47710001	47720000	FL	1.61807725208038
chrX	47710001	47720000	ΔB+C	-0.015081213604465
chrX	47740001	47750000	FL	1.83571867786957
chrX	47740001	47750000	ΔB+C	0.110394347684849
chrX	47750001	47760000	ΔB+C	0.330781523000583
chrX	47750001	47760000	FL	1.82121539478654
chrX	47760001	47770000	FL	1.42719865268161
chrX	47760001	47770000	ΔB+C	0.392609761092148
chrX	47770001	47780000	FL	1.88462774384494
chrX	47770001	47780000	ΔB+C	0.0433765581636428
chrX	47900001	47910000	FL	1.26090822919153
chrX	47900001	47910000	ΔB+C	-0.203147853953658
chrX	47970001	47980000	FL	1.41889176489838
chrX	47970001	47980000	ΔB+C	0.0307384889159488
chrX	47980001	47990000	ΔB+C	-0.0340972869322751
chrX	47980001	47990000	FL	0.771680972090565
chrX	47990001	48000000	FL	0.880854597366129
chrX	47990001	48000000	ΔB+C	0.0795824630864912
chrX	48000001	48010000	FL	1.06323244374039
chrX	48000001	48010000	ΔB+C	-0.146723899612216
chrX	48010001	48020000	FL	0.613442607898655
chrX	48010001	48020000	ΔB+C	-0.128557037262615
chrX	48040001	48050000	ΔB+C	-0.151865505284656
chrX	48040001	48050000	FL	1.09154412498829
chrX	48050001	48060000	FL	0.974068353376602
chrX	48050001	48060000	ΔB+C	-0.135079989370479
chrX	48080001	48090000	FL	1.33203013258204
chrX	48080001	48090000	ΔB+C	0.168858821810729
chrX	48220001	48230000	FL	1.12242350702322
chrX	48220001	48230000	ΔB+C	-0.12080948964431
chrX	48290001	48300000	ΔB+C	0.0245659855731228
chrX	48290001	48300000	FL	0.736277741909923
chrX	48300001	48310000	FL	0.464536858901424
chrX	48300001	48310000	ΔB+C	-0.216450070756709
chrX	48310001	48320000	ΔB+C	-0.195151430524403
chrX	48310001	48320000	FL	0.133079356363869
chrX	48320001	48330000	ΔB+C	-0.177453917782426
chrX	48320001	48330000	FL	0.763820837424208
chrX	48610001	48620000	ΔB+C	-0.0106016882095178
chrX	48610001	48620000	FL	1.44285670479156
chrX	48680001	48690000	FL	2.0172992764079
chrX	48680001	48690000	ΔB+C	-0.136221372492152
chrX	48720001	48730000	ΔB+C	0.0480241046811175
chrX	48720001	48730000	FL	1.78830707596612
chrX	48730001	48740000	ΔB+C	-0.0225732032842401
chrX	48730001	48740000	FL	1.43287596615697
chrX	48770001	48780000	ΔB+C	-0.0932593355975813
chrX	48770001	48780000	FL	1.30667526980588
chrX	48790001	48800000	ΔB+C	0.0396003384119329
chrX	48790001	48800000	FL	1.63405870545486
chrX	48800001	48810000	ΔB+C	0.131300681100923
chrX	48800001	48810000	FL	1.66415144749679
chrX	48810001	48820000	ΔB+C	0.035679986281161
chrX	48810001	48820000	FL	1.42026818012665
chrX	48820001	48830000	ΔB+C	0.316354129115009
chrX	48820001	48830000	FL	1.53135021898462
chrX	48880001	48890000	ΔB+C	-0.175394494959182
chrX	48880001	48890000	FL	1.6443339486644
chrX	48890001	48900000	FL	1.5371877832558
chrX	48890001	48900000	ΔB+C	0.226313485824641
chrX	48900001	48910000	ΔB+C	0.0999847606002228
chrX	48900001	48910000	FL	1.56591729240939
chrX	48910001	48920000	ΔB+C	-0.0739404245887276
chrX	48910001	48920000	FL	1.66880050668045
chrX	48920001	48930000	ΔB+C	0.16609900055206
chrX	48920001	48930000	FL	1.66970277902716
chrX	48930001	48940000	FL	1.5184899062762
chrX	48930001	48940000	ΔB+C	0.202625606489656
chrX	48940001	48950000	ΔB+C	0.00796718208377938
chrX	48940001	48950000	FL	1.76974267604581
chrX	48980001	48990000	FL	1.36811287630932
chrX	48980001	48990000	ΔB+C	0.0500285200696625
chrX	48990001	49000000	FL	1.59098311868093
chrX	48990001	49000000	ΔB+C	0.0375004068063971
chrX	49320001	49330000	FL	1.35907716961031
chrX	49320001	49330000	ΔB+C	0.0560625095184163
chrX	49330001	49340000	ΔB+C	-0.0390870840623089
chrX	49330001	49340000	FL	1.7016815501713
chrX	49340001	49350000	FL	1.48239376965272
chrX	49340001	49350000	ΔB+C	0.123036757316317
chrX	49370001	49380000	FL	1.15345073764311
chrX	49370001	49380000	ΔB+C	0.123826611121297
chrX	49380001	49390000	FL	1.23562024261887
chrX	49380001	49390000	ΔB+C	0.0826965560403767
chrX	49390001	49400000	ΔB+C	-0.119808790574883
chrX	49390001	49400000	FL	1.6279148734639
chrX	49440001	49450000	FL	1.06006167345538
chrX	49440001	49450000	ΔB+C	0.0272028895661192
chrX	49620001	49630000	FL	1.31383621997688
chrX	49620001	49630000	ΔB+C	0.271070965404691
chrX	49730001	49740000	FL	1.40220723031941
chrX	49730001	49740000	ΔB+C	-0.0187551719285853
chrX	49760001	49770000	FL	1.25798781444419
chrX	49760001	49770000	ΔB+C	0.108801099771052
chrX	49770001	49780000	ΔB+C	0.215878005250295
chrX	49770001	49780000	FL	1.37747489598316
chrX	49800001	49810000	FL	1.07062727278738
chrX	49800001	49810000	ΔB+C	0.173001128516495
chrX	49820001	49830000	FL	1.3968146596191
chrX	49820001	49830000	ΔB+C	0.138219593078508
chrX	49860001	49870000	FL	1.71822555416238
chrX	49860001	49870000	ΔB+C	0.128414300237542
chrX	49870001	49880000	ΔB+C	0.157908541868732
chrX	49870001	49880000	FL	1.6817701051976
chrX	49880001	49890000	FL	1.61687949205052
chrX	49880001	49890000	ΔB+C	0.484942410324309
chrX	49930001	49940000	FL	1.62494936075342
chrX	49930001	49940000	ΔB+C	0.230539367835407
chrX	50490001	50500000	FL	1.25785919905096
chrX	50490001	50500000	ΔB+C	0.0638145185305731
chrX	50640001	50650000	ΔB+C	0.26803409574916
chrX	50640001	50650000	FL	1.96337930090553
chrX	50650001	50660000	FL	1.71005401303844
chrX	50650001	50660000	ΔB+C	0.104588689141977
chrX	50660001	50670000	ΔB+C	0.110343722212684
chrX	50660001	50670000	FL	1.70343162449243
chrX	50670001	50680000	ΔB+C	0.238017330139313
chrX	50670001	50680000	FL	1.64360477530802
chrX	50680001	50690000	ΔB+C	0.114114797300676
chrX	50680001	50690000	FL	1.58257004897851
chrX	50690001	50700000	FL	1.74739669127607
chrX	50690001	50700000	ΔB+C	0.159555777769108
chrX	50700001	50710000	ΔB+C	-0.252911693979856
chrX	50700001	50710000	FL	1.6091892155166
chrX	50710001	50720000	ΔB+C	0.299323348657716
chrX	50710001	50720000	FL	1.75622018043228
chrX	50720001	50730000	ΔB+C	-0.0937004154345223
chrX	50720001	50730000	FL	1.56023973226183
chrX	50780001	50790000	ΔB+C	0.202015216662996
chrX	50780001	50790000	FL	1.28622896233058
chrX	50790001	50800000	ΔB+C	0.0126086095087687
chrX	50790001	50800000	FL	1.5999719248965
chrX	50800001	50810000	ΔB+C	0.273731271600049
chrX	50800001	50810000	FL	1.15803945599844
chrX	50820001	50830000	ΔB+C	-0.114483149190041
chrX	50820001	50830000	FL	1.3895551567149
chrX	50950001	50960000	ΔB+C	0.115695271885953
chrX	50950001	50960000	FL	1.61159966190024
chrX	50970001	50980000	FL	1.67543591440498
chrX	50970001	50980000	ΔB+C	0.119538156998783
chrX	50980001	50990000	ΔB+C	0.0411490431873074
chrX	50980001	50990000	FL	1.34600201574019
chrX	50990001	51000000	ΔB+C	-0.0542887069263015
chrX	50990001	51000000	FL	1.42759359863195
chrX	51030001	51040000	ΔB+C	0.00533781481604701
chrX	51030001	51040000	FL	0.943816805920616
chrX	51040001	51050000	FL	1.21502558038581
chrX	51040001	51050000	ΔB+C	0.0930940509023069
chrX	51050001	51060000	ΔB+C	0.00157481917785384
chrX	51050001	51060000	FL	1.39274296501328
chrX	51060001	51070000	ΔB+C	-0.0301780540610823
chrX	51060001	51070000	FL	1.47933562438096
chrX	51070001	51080000	FL	1.37861082963923
chrX	51070001	51080000	ΔB+C	0.0256276872792692
chrX	51080001	51090000	FL	1.5076728015926
chrX	51080001	51090000	ΔB+C	0.0530394743497117
chrX	51090001	51100000	ΔB+C	0.221270599986974
chrX	51090001	51100000	FL	1.60184150764712
chrX	51100001	51110000	ΔB+C	-0.0614273832799038
chrX	51100001	51110000	FL	1.61638123830155
chrX	51210001	51220000	FL	1.06601508178989
chrX	51210001	51220000	ΔB+C	-0.031556953551121
chrX	51220001	51230000	FL	1.37498010849441
chrX	51220001	51230000	ΔB+C	0.00394215309173844
chrX	51230001	51240000	ΔB+C	0.253199105722155
chrX	51230001	51240000	FL	1.42711593469636
chrX	51240001	51250000	ΔB+C	0.0515860295095869
chrX	51240001	51250000	FL	1.49004093731695
chrX	51280001	51290000	FL	1.58207132530562
chrX	51280001	51290000	ΔB+C	0.0939904078416112
chrX	51290001	51300000	FL	1.5152408847479
chrX	51290001	51300000	ΔB+C	0.0377225370720171
chrX	51300001	51310000	FL	1.69102835345134
chrX	51300001	51310000	ΔB+C	0.142129904986358
chrX	51320001	51330000	ΔB+C	-0.0493704206401262
chrX	51320001	51330000	FL	1.47050876442351
chrX	51330001	51340000	ΔB+C	0.181154760250422
chrX	51330001	51340000	FL	1.57882866872353
chrX	51340001	51350000	FL	1.45301567246905
chrX	51340001	51350000	ΔB+C	-0.30242367843148
chrX	51360001	51370000	FL	1.51830690815867
chrX	51360001	51370000	ΔB+C	0.0350414290054804
chrX	51370001	51380000	ΔB+C	-0.014966926144607
chrX	51370001	51380000	FL	1.326174494894
chrX	51690001	51700000	ΔB+C	0.229419295130295
chrX	51690001	51700000	FL	1.21687157409951
chrX	51700001	51710000	FL	1.26026681753653
chrX	51700001	51710000	ΔB+C	0.0308227885451054
chrX	51710001	51720000	FL	1.3796949785529
chrX	51710001	51720000	ΔB+C	-0.202388010112777
chrX	51720001	51730000	ΔB+C	-0.0734815796461172
chrX	51720001	51730000	FL	1.22195209211165
chrX	51740001	51750000	ΔB+C	-0.276987411220931
chrX	51740001	51750000	FL	1.3666905754062
chrX	51810001	51820000	FL	1.4211194467072
chrX	51810001	51820000	ΔB+C	-0.101456048657796
chrX	51820001	51830000	ΔB+C	0.00389693310906892
chrX	51820001	51830000	FL	1.52890568810997
chrX	51830001	51840000	ΔB+C	0.10141776380826
chrX	51830001	51840000	FL	1.49002009085654
chrX	51840001	51850000	ΔB+C	0.0275611504648714
chrX	51840001	51850000	FL	1.11705736834465
chrX	51850001	51860000	FL	1.33038888782145
chrX	51850001	51860000	ΔB+C	0.0837796152032462
chrX	51860001	51870000	ΔB+C	-0.0373315599160123
chrX	51860001	51870000	FL	1.37925807720136
chrX	51870001	51880000	ΔB+C	-0.120981348223471
chrX	51870001	51880000	FL	1.42198526934572
chrX	51880001	51890000	ΔB+C	-0.0939821957952708
chrX	51880001	51890000	FL	1.36981353023192
chrX	51900001	51910000	ΔB+C	0.236491510492164
chrX	51900001	51910000	FL	1.34417724823881
chrX	51910001	51920000	ΔB+C	-0.150854386450825
chrX	51910001	51920000	FL	0.992014841991519
chrX	51940001	51950000	ΔB+C	-0.00379304657735703
chrX	51940001	51950000	FL	1.20430374135025
chrX	51950001	51960000	ΔB+C	-0.0398674600799075
chrX	51950001	51960000	FL	1.33884515517861
chrX	51980001	51990000	ΔB+C	-0.165175474398222
chrX	51980001	51990000	FL	1.25638773583223
chrX	52000001	52010000	FL	1.17976445438898
chrX	52000001	52010000	ΔB+C	0.156528339189098
chrX	52030001	52040000	ΔB+C	-0.192289685494978
chrX	52030001	52040000	FL	1.26342603941617
chrX	52040001	52050000	ΔB+C	-0.0873346782031194
chrX	52040001	52050000	FL	1.4912035493514
chrX	52170001	52180000	ΔB+C	-0.307702870570959
chrX	52170001	52180000	FL	1.00277500299472
chrX	52210001	52220000	FL	1.06561363304728
chrX	52210001	52220000	ΔB+C	-0.0300487582237811
chrX	52220001	52230000	ΔB+C	-0.102024895396298
chrX	52220001	52230000	FL	1.18168561141133
chrX	52230001	52240000	FL	1.17738231596378
chrX	52230001	52240000	ΔB+C	-0.258278899008108
chrX	52240001	52250000	FL	1.2092414156422
chrX	52240001	52250000	ΔB+C	0.0173316698174786
chrX	52250001	52260000	FL	1.59077228814799
chrX	52250001	52260000	ΔB+C	-0.0780058562944015
chrX	52260001	52270000	ΔB+C	0.113036650100491
chrX	52260001	52270000	FL	1.28124596287045
chrX	52660001	52670000	FL	1.35126073657661
chrX	52660001	52670000	ΔB+C	-0.112051672726429
chrX	52680001	52690000	FL	1.53654335846497
chrX	52680001	52690000	ΔB+C	-0.320205622465261
chrX	52690001	52700000	FL	1.16605396675981
chrX	52690001	52700000	ΔB+C	0.0306743926404745
chrX	52700001	52710000	ΔB+C	-0.0440305984489217
chrX	52700001	52710000	FL	1.6463324888425
chrX	52710001	52720000	FL	1.43646342035493
chrX	52710001	52720000	ΔB+C	0.0355182588691599
chrX	52720001	52730000	FL	1.63589457028513
chrX	52720001	52730000	ΔB+C	-0.0409566701970591
chrX	52730001	52740000	FL	1.9679728849284
chrX	52730001	52740000	ΔB+C	0.142330223795937
chrX	52770001	52780000	FL	1.27965177552149
chrX	52770001	52780000	ΔB+C	0.00221454211591429
chrX	52800001	52810000	ΔB+C	0.0759045879167964
chrX	52800001	52810000	FL	1.65881653236038
chrX	52810001	52820000	FL	1.17296053004833
chrX	52810001	52820000	ΔB+C	0.0845072319601023
chrX	52830001	52840000	FL	1.46190352728612
chrX	52830001	52840000	ΔB+C	-0.172523606538999
chrX	52840001	52850000	FL	1.25306103022624
chrX	52840001	52850000	ΔB+C	-0.0650115563079882
chrX	52850001	52860000	ΔB+C	0.0206168472973728
chrX	52850001	52860000	FL	1.61660379661945
chrX	52860001	52870000	FL	1.29711458372188
chrX	52860001	52870000	ΔB+C	0.0046381481406904
chrX	52870001	52880000	FL	1.41085093257234
chrX	52870001	52880000	ΔB+C	-0.167964259678457
chrX	52880001	52890000	FL	1.4186271144648
chrX	52880001	52890000	ΔB+C	-0.0562568845357156
chrX	52890001	52900000	ΔB+C	-0.0174018043968914
chrX	52890001	52900000	FL	1.16080113066121
chrX	52900001	52910000	FL	0.794464786799494
chrX	52900001	52910000	ΔB+C	-0.156294486579302
chrX	52960001	52970000	ΔB+C	0.121656593404384
chrX	52960001	52970000	FL	1.12031666505527
chrX	53030001	53040000	ΔB+C	0.319069718703706
chrX	53030001	53040000	FL	1.32438640188518
chrX	53060001	53070000	ΔB+C	-0.191840897360559
chrX	53060001	53070000	FL	0.385529982653427
chrX	53120001	53130000	FL	1.68208098380547
chrX	53120001	53130000	ΔB+C	0.0718676596902771
chrX	53130001	53140000	ΔB+C	-0.015969636276262
chrX	53130001	53140000	FL	1.6224064968725
chrX	53140001	53150000	ΔB+C	0.000692779210720558
chrX	53140001	53150000	FL	1.64629443346324
chrX	53150001	53160000	ΔB+C	-0.00549817422054806
chrX	53150001	53160000	FL	1.57632735076435
chrX	53160001	53170000	ΔB+C	-0.139769900890621
chrX	53160001	53170000	FL	1.31239936841741
chrX	53170001	53180000	ΔB+C	-0.206657398416851
chrX	53170001	53180000	FL	1.55724952017061
chrX	53180001	53190000	ΔB+C	-0.288907543823809
chrX	53180001	53190000	FL	1.81800069132871
chrX	53190001	53200000	ΔB+C	0.0541320137811304
chrX	53190001	53200000	FL	1.63031638596789
chrX	53200001	53210000	ΔB+C	-0.0958825137273422
chrX	53200001	53210000	FL	1.5902014373569
chrX	53210001	53220000	FL	1.60690075099755
chrX	53210001	53220000	ΔB+C	0.146886633109538
chrX	53220001	53230000	ΔB+C	0.175497341742609
chrX	53220001	53230000	FL	1.60446959921664
chrX	53230001	53240000	ΔB+C	0.00570058621635692
chrX	53230001	53240000	FL	1.35927432568684
chrX	53310001	53320000	ΔB+C	0.135907264837371
chrX	53310001	53320000	FL	1.59170673802
chrX	53320001	53330000	FL	1.85398380732264
chrX	53320001	53330000	ΔB+C	0.116674543009496
chrX	53330001	53340000	ΔB+C	0.196418929237351
chrX	53330001	53340000	FL	1.81325462394549
chrX	53380001	53390000	FL	1.79090060155824
chrX	53380001	53390000	ΔB+C	0.0638669070048399
chrX	53390001	53400000	FL	1.720927798426
chrX	53390001	53400000	ΔB+C	0.202700100935913
chrX	53400001	53410000	FL	1.30207072664723
chrX	53400001	53410000	ΔB+C	0.190164713333563
chrX	53450001	53460000	ΔB+C	0.0859482408226012
chrX	53450001	53460000	FL	1.58004848967511
chrX	53460001	53470000	FL	1.25936605923728
chrX	53460001	53470000	ΔB+C	0.0286299275825509
chrX	53470001	53480000	FL	0.798949162482094
chrX	53470001	53480000	ΔB+C	-0.20199873856902
chrX	53580001	53590000	FL	1.38892132286609
chrX	53580001	53590000	ΔB+C	-0.049882397607904
chrX	53590001	53600000	ΔB+C	0.23946883124104
chrX	53590001	53600000	FL	1.43852537865122
chrX	53600001	53610000	FL	0.778326601439081
chrX	53600001	53610000	ΔB+C	0.330356275231934
chrX	53620001	53630000	FL	1.26944666904499
chrX	53620001	53630000	ΔB+C	0.299932451940826
chrX	53640001	53650000	FL	0.854251184264603
chrX	53640001	53650000	ΔB+C	-0.128039367208945
chrX	53970001	53980000	FL	0.0118827799257131
chrX	53970001	53980000	ΔB+C	-0.136943011206206
chrX	56330001	56340000	ΔB+C	0.0744214027200564
chrX	56330001	56340000	FL	1.08843387479898
chrX	56380001	56390000	FL	0.985192643475186
chrX	56380001	56390000	ΔB+C	0.0692861574291359
chrX	56390001	56400000	FL	1.13964139531757
chrX	56390001	56400000	ΔB+C	0.0964790371672595
chrX	56400001	56410000	FL	1.13816752999279
chrX	56400001	56410000	ΔB+C	-0.0820096674563365
chrX	56420001	56430000	ΔB+C	-0.0729781189464635
chrX	56420001	56430000	FL	1.26405529042171
chrX	56430001	56440000	FL	1.22547815552888
chrX	56430001	56440000	ΔB+C	-0.110732678635692
chrX	56440001	56450000	FL	1.26589122198018
chrX	56440001	56450000	ΔB+C	-0.0253697817581455
chrX	56510001	56520000	FL	1.65472277067773
chrX	56510001	56520000	ΔB+C	0.0281637397550267
chrX	56520001	56530000	ΔB+C	-0.154845120199656
chrX	56520001	56530000	FL	1.6398124995137
chrX	56530001	56540000	FL	1.52961909833935
chrX	56530001	56540000	ΔB+C	0.0382534705805408
chrX	56560001	56570000	ΔB+C	0.0669591782658562
chrX	56560001	56570000	FL	1.57698739378679
chrX	56570001	56580000	ΔB+C	0.17844329171792
chrX	56570001	56580000	FL	1.46976822800802
chrX	56670001	56680000	ΔB+C	0.0293844989033663
chrX	56670001	56680000	FL	1.58141278505113
chrX	56680001	56690000	FL	1.60489684404969
chrX	56680001	56690000	ΔB+C	0.0224781166722251
chrX	56690001	56700000	ΔB+C	-0.00516006648681433
chrX	56690001	56700000	FL	1.50993080318171
chrX	56700001	56710000	ΔB+C	0.118812738181674
chrX	56700001	56710000	FL	1.34409589375405
chrX	56710001	56720000	ΔB+C	0.00848688805657962
chrX	56710001	56720000	FL	1.64602790631727
chrX	56840001	56850000	ΔB+C	0.255135467387958
chrX	56840001	56850000	FL	1.41424394179248
chrX	56850001	56860000	ΔB+C	0.0985059998405527
chrX	56850001	56860000	FL	1.40583147358254
chrX	56860001	56870000	ΔB+C	0.0162660675068049
chrX	56860001	56870000	FL	1.50030771959796
chrX	56870001	56880000	ΔB+C	-0.0230267842646147
chrX	56870001	56880000	FL	0.999120360675224
chrX	56890001	56900000	ΔB+C	-0.120905538927849
chrX	56890001	56900000	FL	1.21397024665855
chrX	56900001	56910000	FL	1.42309553179421
chrX	56900001	56910000	ΔB+C	0.151443419097765
chrX	56910001	56920000	ΔB+C	0.0515186702334553
chrX	56910001	56920000	FL	1.32093369268661
chrX	56920001	56930000	ΔB+C	-0.0229415652353933
chrX	56920001	56930000	FL	1.55123600294032
chrX	56940001	56950000	ΔB+C	0.0864638039350729
chrX	56940001	56950000	FL	1.59754761647957
chrX	56950001	56960000	FL	1.63687840826303
chrX	56950001	56960000	ΔB+C	-0.0263482134702282
chrX	56960001	56970000	ΔB+C	0.032411219961383
chrX	56960001	56970000	FL	1.54826933085445
chrX	56970001	56980000	ΔB+C	0.0619891068643368
chrX	56970001	56980000	FL	1.83852415022859
chrX	56980001	56990000	ΔB+C	-0.170766471210521
chrX	56980001	56990000	FL	1.67305668013644
chrX	56990001	57000000	FL	1.9601732221699
chrX	56990001	57000000	ΔB+C	-0.0266161349805607
chrX	57000001	57010000	ΔB+C	0.0321240354793502
chrX	57000001	57010000	FL	1.56118671728256
chrX	57020001	57030000	ΔB+C	0.103897057565166
chrX	57020001	57030000	FL	1.66417649421947
chrX	57030001	57040000	ΔB+C	0.10596991700488
chrX	57030001	57040000	FL	1.55092263918397
chrX	57070001	57080000	FL	1.81334674678097
chrX	57070001	57080000	ΔB+C	0.0910203981911446
chrX	57120001	57130000	ΔB+C	0.0268786607961274
chrX	57120001	57130000	FL	1.51754673444178
chrX	57130001	57140000	ΔB+C	0.247198920983747
chrX	57130001	57140000	FL	1.55857871119618
chrX	57140001	57150000	ΔB+C	-0.0914656906886924
chrX	57140001	57150000	FL	1.57737791230169
chrX	57150001	57160000	FL	1.74481425114032
chrX	57150001	57160000	ΔB+C	0.148132798489329
chrX	57160001	57170000	FL	1.51010596326102
chrX	57160001	57170000	ΔB+C	0.0506278160753847
chrX	57170001	57180000	ΔB+C	0.0652118933371939
chrX	57170001	57180000	FL	1.595497781545
chrX	57180001	57190000	ΔB+C	0.0670070479245979
chrX	57180001	57190000	FL	1.61581831607115
chrX	57350001	57360000	ΔB+C	-0.0424594487348623
chrX	57350001	57360000	FL	1.70267944260387
chrX	57360001	57370000	FL	1.71509189842767
chrX	57360001	57370000	ΔB+C	-0.234981679766804
chrX	57370001	57380000	ΔB+C	0.197884377482705
chrX	57370001	57380000	FL	1.98897797499156
chrX	57510001	57520000	ΔB+C	-0.217949132900852
chrX	57510001	57520000	FL	1.25351195364234
chrX	57520001	57530000	ΔB+C	-0.136165070172134
chrX	57520001	57530000	FL	0.76139535459575
chrX	57530001	57540000	FL	1.55477410625117
chrX	57530001	57540000	ΔB+C	0.16064703418656
chrX	57550001	57560000	ΔB+C	0.313822165831141
chrX	57550001	57560000	FL	1.35805816462324
chrX	57610001	57620000	ΔB+C	0.104038326421292
chrX	57610001	57620000	FL	1.15402435568763
chrX	57630001	57640000	ΔB+C	-0.0877867483847379
chrX	57630001	57640000	FL	1.39188995385293
chrX	57650001	57660000	FL	1.61978290746729
chrX	57650001	57660000	ΔB+C	0.259044236455839
chrX	57660001	57670000	FL	1.1745594636302
chrX	57660001	57670000	ΔB+C	0.129816621052596
chrX	57670001	57680000	FL	1.07559228142396
chrX	57670001	57680000	ΔB+C	-0.0671492487715624
chrX	57680001	57690000	FL	1.5799935488592
chrX	57680001	57690000	ΔB+C	0.0118779671458786
chrX	57700001	57710000	ΔB+C	0.0920578955683432
chrX	57700001	57710000	FL	1.37544436777765
chrX	57710001	57720000	FL	1.15670025342629
chrX	57710001	57720000	ΔB+C	-0.0715962750820646
chrX	57730001	57740000	FL	1.54852886662032
chrX	57730001	57740000	ΔB+C	0.2625325242498
chrX	57740001	57750000	FL	1.72806759693515
chrX	57740001	57750000	ΔB+C	0.33438587923713
chrX	57750001	57760000	ΔB+C	0.0906515595429545
chrX	57750001	57760000	FL	1.66426169443787
chrX	57760001	57770000	FL	1.4826152700472
chrX	57760001	57770000	ΔB+C	0.0110553369643305
chrX	57770001	57780000	FL	1.61630310663092
chrX	57770001	57780000	ΔB+C	-0.0288161300554922
chrX	57780001	57790000	FL	1.50805420158417
chrX	57780001	57790000	ΔB+C	0.0196313091185029
chrX	57790001	57800000	ΔB+C	0.14864269985421
chrX	57790001	57800000	FL	1.33510359937844
chrX	57800001	57810000	FL	1.48616322495794
chrX	57800001	57810000	ΔB+C	-0.0459300142286193
chrX	57810001	57820000	FL	1.59980871337042
chrX	57810001	57820000	ΔB+C	0.0816119420455424
chrX	57820001	57830000	FL	1.47316568367476
chrX	57820001	57830000	ΔB+C	-0.150756621983958
chrX	57830001	57840000	FL	1.7063197109008
chrX	57830001	57840000	ΔB+C	0.144057239431033
chrX	57840001	57850000	ΔB+C	0.307342641624657
chrX	57840001	57850000	FL	1.55323456747834
chrX	57860001	57870000	ΔB+C	0.226518854590299
chrX	57860001	57870000	FL	1.52308674500403
chrX	57870001	57880000	FL	1.58891393535403
chrX	57870001	57880000	ΔB+C	0.19019295094559
chrX	57890001	57900000	FL	1.5259306456223
chrX	57890001	57900000	ΔB+C	-0.199842568568287
chrX	57900001	57910000	ΔB+C	-0.0126638151822685
chrX	57900001	57910000	FL	1.45572679566305
chrX	57920001	57930000	ΔB+C	0.109374928936821
chrX	57920001	57930000	FL	0.305460827136134
chrX	57940001	57950000	FL	1.20025548550566
chrX	57940001	57950000	ΔB+C	0.036183010611076
chrX	57960001	57970000	FL	1.15019709232928
chrX	57960001	57970000	ΔB+C	0.0260594981457793
chrX	57970001	57980000	ΔB+C	-0.0372723399819143
chrX	57970001	57980000	FL	1.45026200823556
chrX	57980001	57990000	ΔB+C	-0.127820545725597
chrX	57980001	57990000	FL	1.18594731391251
chrX	57990001	58000000	FL	1.17109617793751
chrX	57990001	58000000	ΔB+C	-0.118795047964155
chrX	58000001	58010000	FL	0.825845095360581
chrX	58000001	58010000	ΔB+C	0.0585239876800526
chrX	58050001	58060000	FL	0.964934978970003
chrX	58050001	58060000	ΔB+C	-0.0628824308492138
chrX	58060001	58070000	ΔB+C	0.0110393018973797
chrX	58060001	58070000	FL	1.46655418658933
chrX	58080001	58090000	ΔB+C	0.118708904341513
chrX	58080001	58090000	FL	1.18565509398455
chrX	58090001	58100000	FL	1.04211853314963
chrX	58090001	58100000	ΔB+C	-0.0824258353174758
chrX	58100001	58110000	FL	1.214086617113
chrX	58100001	58110000	ΔB+C	0.461327144439885
chrX	58110001	58120000	ΔB+C	0.162601288963987
chrX	58110001	58120000	FL	1.52357789546087
chrX	58120001	58130000	ΔB+C	-0.14129177523235
chrX	58120001	58130000	FL	1.13768697100683
chrX	58130001	58140000	FL	0.989635605513769
chrX	58130001	58140000	ΔB+C	0.0481250613388243
chrX	58140001	58150000	FL	1.0856588960566
chrX	58140001	58150000	ΔB+C	-0.118373719811426
chrX	58160001	58170000	ΔB+C	-0.0835727545406027
chrX	58160001	58170000	FL	1.29409353215978
chrX	58170001	58180000	ΔB+C	0.169914112030263
chrX	58170001	58180000	FL	1.75034220973813
chrX	58180001	58190000	FL	1.57007385921635
chrX	58180001	58190000	ΔB+C	0.0693147019898747
chrX	58220001	58230000	FL	1.12118660598733
chrX	58220001	58230000	ΔB+C	0.151941287319511
chrX	58230001	58240000	FL	1.31823437349037
chrX	58230001	58240000	ΔB+C	0.296198997907775
chrX	58240001	58250000	FL	1.43971074129325
chrX	58240001	58250000	ΔB+C	-0.00348913479850923
chrX	58250001	58260000	ΔB+C	0.191940914020347
chrX	58250001	58260000	FL	1.27680023990327
chrX	58270001	58280000	FL	1.10219549781169
chrX	58270001	58280000	ΔB+C	-0.00273565549912956
chrX	58300001	58310000	FL	1.53842828367708
chrX	58300001	58310000	ΔB+C	0.173285517072783
chrX	58310001	58320000	FL	1.2691910231331
chrX	58310001	58320000	ΔB+C	0.0678070240637937
chrX	58320001	58330000	ΔB+C	0.281879238694452
chrX	58320001	58330000	FL	1.35735768583208
chrX	58370001	58380000	FL	0.998842350133985
chrX	58370001	58380000	ΔB+C	0.117473673411001
chrX	58410001	58420000	FL	1.25156699901517
chrX	58410001	58420000	ΔB+C	0.10821161820029
chrX	58420001	58430000	FL	1.1765560685298
chrX	58420001	58430000	ΔB+C	0.126229947238177
chrX	58440001	58450000	ΔB+C	-0.0214309906116885
chrX	58440001	58450000	FL	1.25593848943669
chrX	58450001	58460000	FL	1.26833229685652
chrX	58450001	58460000	ΔB+C	0.1049670336978
chrX	58460001	58470000	FL	1.4051689113598
chrX	58460001	58470000	ΔB+C	0.0842808149052735
chrX	58480001	58490000	FL	1.75690697884697
chrX	58480001	58490000	ΔB+C	-0.279994979107836
chrX	58490001	58500000	FL	1.5206248788614
chrX	58490001	58500000	ΔB+C	-0.00460200736043109
chrX	58510001	58520000	ΔB+C	0.00100978893449306
chrX	58510001	58520000	FL	1.33567381082181
chrX	58560001	58570000	ΔB+C	0.302348276860608
chrX	58560001	58570000	FL	1.48978012549182
chrX	58570001	58580000	FL	1.43359656468285
chrX	58570001	58580000	ΔB+C	0.112550722872225
chrX	58630001	58640000	FL	1.38579165898685
chrX	58630001	58640000	ΔB+C	0.0399891906768014
chrX	58650001	58660000	ΔB+C	0.00604632100765139
chrX	58650001	58660000	FL	1.491594877119
chrX	58680001	58690000	ΔB+C	0.00772009593217682
chrX	58680001	58690000	FL	1.4780497756626
chrX	58700001	58710000	FL	1.38068822850249
chrX	58700001	58710000	ΔB+C	-0.0809422012190263
chrX	58940001	58950000	FL	1.32469965507331
chrX	58940001	58950000	ΔB+C	0.261914547844933
chrX	58970001	58980000	ΔB+C	0.144879817873213
chrX	58970001	58980000	FL	1.41331163104966
chrX	58990001	59000000	ΔB+C	0.206603954624226
chrX	58990001	59000000	FL	1.31823401446329
chrX	59000001	59010000	FL	1.43208680346304
chrX	59000001	59010000	ΔB+C	-0.0199861208602137
chrX	59020001	59030000	FL	1.56342233557443
chrX	59020001	59030000	ΔB+C	0.00262307235818623
chrX	59030001	59040000	FL	1.32031386327774
chrX	59030001	59040000	ΔB+C	-0.181204739614147
chrX	59590001	59600000	ΔB+C	0.089770134194055
chrX	59590001	59600000	FL	1.3591370078485
chrX	59600001	59610000	ΔB+C	0.0410300942796115
chrX	59600001	59610000	FL	1.43489221046919
chrX	59610001	59620000	FL	1.56836275143637
chrX	59610001	59620000	ΔB+C	-0.0265854270959585
chrX	59690001	59700000	FL	1.48840989838713
chrX	59690001	59700000	ΔB+C	0.0737050120033818
chrX	59700001	59710000	ΔB+C	0.153449300454698
chrX	59700001	59710000	FL	1.7261128168814
chrX	59800001	59810000	ΔB+C	0.164802739169498
chrX	59800001	59810000	FL	1.41878821502689
chrX	59900001	59910000	FL	1.44141448578495
chrX	59900001	59910000	ΔB+C	0.0989907939770302
chrX	59910001	59920000	FL	1.3706309757737
chrX	59910001	59920000	ΔB+C	0.150600881871837
chrX	59950001	59960000	ΔB+C	0.109211093657065
chrX	59950001	59960000	FL	1.66197040508283
chrX	59960001	59970000	ΔB+C	0.228202309199033
chrX	59960001	59970000	FL	1.40518294926098
chrX	60040001	60050000	FL	1.27829131000657
chrX	60040001	60050000	ΔB+C	0.0813707303162572
chrX	60210001	60220000	FL	1.40268388275766
chrX	60210001	60220000	ΔB+C	-0.091548782601438
chrX	60410001	60420000	FL	1.53753521497038
chrX	60410001	60420000	ΔB+C	-0.24552050517898
chrX	60420001	60430000	FL	1.50311096039547
chrX	60420001	60430000	ΔB+C	0.099045574079152
chrX	60460001	60470000	ΔB+C	0.0703717138884078
chrX	60460001	60470000	FL	1.25938818661301
chrX	60470001	60480000	FL	1.47037908208809
chrX	60470001	60480000	ΔB+C	-0.119801893104488
chrX	60480001	60490000	FL	1.27596286367695
chrX	60480001	60490000	ΔB+C	-0.0628277032961483
chrX	60490001	60500000	FL	0.848402792547142
chrX	60490001	60500000	ΔB+C	0.11040307688545
chrX	60500001	60510000	ΔB+C	-0.198942640870484
chrX	60500001	60510000	FL	1.23786232328483
chrX	60520001	60530000	FL	1.40577605845282
chrX	60520001	60530000	ΔB+C	-0.094437861667991
chrX	60530001	60540000	FL	1.30303526784025
chrX	60530001	60540000	ΔB+C	0.139517166303839
chrX	60540001	60550000	FL	0.381371489106897
chrX	60540001	60550000	ΔB+C	-0.0223129467371907
chrX	60550001	60560000	ΔB+C	-0.115387702815062
chrX	60550001	60560000	FL	0.907624414128204
chrX	60560001	60570000	FL	1.17628937026524
chrX	60560001	60570000	ΔB+C	-0.130429345604147
chrX	60570001	60580000	FL	1.43922747632294
chrX	60570001	60580000	ΔB+C	-0.110867794875895
chrX	60600001	60610000	FL	1.41631261025223
chrX	60600001	60610000	ΔB+C	0.106419469475551
chrX	60610001	60620000	FL	1.19002898357904
chrX	60610001	60620000	ΔB+C	-0.208884799672597
chrX	60630001	60640000	ΔB+C	0.179196654075225
chrX	60630001	60640000	FL	1.16405947133222
chrX	60640001	60650000	ΔB+C	0.0381269279807207
chrX	60640001	60650000	FL	1.53534458829915
chrX	60650001	60660000	ΔB+C	-0.0751319145743016
chrX	60650001	60660000	FL	1.3976980194098
chrX	60670001	60680000	FL	1.17879765794905
chrX	60670001	60680000	ΔB+C	0.306829152381688
chrX	60680001	60690000	ΔB+C	0.122193130520359
chrX	60680001	60690000	FL	1.50103036061882
chrX	60690001	60700000	ΔB+C	0.0241486670110798
chrX	60690001	60700000	FL	1.52641559823661
chrX	60730001	60740000	ΔB+C	-0.124938980809858
chrX	60730001	60740000	FL	1.51922313516649
chrX	60740001	60750000	FL	1.45168790565589
chrX	60740001	60750000	ΔB+C	0.253403291988243
chrX	60750001	60760000	ΔB+C	-0.0414737946521424
chrX	60750001	60760000	FL	1.27177656065948
chrX	60760001	60770000	ΔB+C	-0.178427670563751
chrX	60760001	60770000	FL	1.47246747193849
chrX	60770001	60780000	ΔB+C	-0.092971275258352
chrX	60770001	60780000	FL	0.975650445616359
chrX	60790001	60800000	FL	1.35726364217842
chrX	60790001	60800000	ΔB+C	0.0330931449444375
chrX	60800001	60810000	FL	1.3294876739834
chrX	60800001	60810000	ΔB+C	0.0441471081642478
chrX	60810001	60820000	ΔB+C	-0.00977491271741896
chrX	60810001	60820000	FL	1.05392205928422
chrX	60820001	60830000	ΔB+C	-0.0389867775780926
chrX	60820001	60830000	FL	1.10265811459595
chrX	60830001	60840000	ΔB+C	-0.272093476664371
chrX	60830001	60840000	FL	1.01397754525453
chrX	60840001	60850000	FL	1.26902545253395
chrX	60840001	60850000	ΔB+C	0.142131748159924
chrX	60850001	60860000	ΔB+C	-0.184545191950045
chrX	60850001	60860000	FL	1.17543310219759
chrX	60870001	60880000	ΔB+C	0.0153613517845465
chrX	60870001	60880000	FL	0.825662962688409
chrX	60880001	60890000	ΔB+C	-0.084879162366639
chrX	60880001	60890000	FL	0.456259718969957
chrX	60900001	60910000	FL	0.771976335047772
chrX	60900001	60910000	ΔB+C	0.0744329342827863
chrX	60910001	60920000	ΔB+C	-0.065578973697989
chrX	60910001	60920000	FL	1.222826173435
chrX	60920001	60930000	ΔB+C	-0.0825268851809365
chrX	60920001	60930000	FL	1.30948149574186
chrX	60930001	60940000	ΔB+C	0.105982588942095
chrX	60930001	60940000	FL	1.20994961859332
chrX	60960001	60970000	FL	1.48153455302888
chrX	60960001	60970000	ΔB+C	0.220313063380446
chrX	60970001	60980000	ΔB+C	-0.0596864473554321
chrX	60970001	60980000	FL	1.41867194342895
chrX	60980001	60990000	ΔB+C	-0.06097703377424
chrX	60980001	60990000	FL	1.44642942741226
chrX	60990001	61000000	ΔB+C	-0.0647897752679281
chrX	60990001	61000000	FL	1.43243355214974
chrX	61000001	61010000	FL	1.51507631758252
chrX	61000001	61010000	ΔB+C	0.239239552837289
chrX	61010001	61020000	ΔB+C	-0.0244102029051986
chrX	61010001	61020000	FL	1.50510245380647
chrX	61020001	61030000	ΔB+C	0.0805207265403869
chrX	61020001	61030000	FL	1.50781390624634
chrX	61030001	61040000	ΔB+C	0.252398581272246
chrX	61030001	61040000	FL	1.47251317646627
chrX	61040001	61050000	ΔB+C	-0.094723059475967
chrX	61040001	61050000	FL	1.41821040841657
chrX	61080001	61090000	ΔB+C	0.0772522441310998
chrX	61080001	61090000	FL	1.52358896884066
chrX	61090001	61100000	ΔB+C	0.0562386844695677
chrX	61090001	61100000	FL	1.25846293871757
chrX	61100001	61110000	ΔB+C	0.00986959034701823
chrX	61100001	61110000	FL	1.49838681709206
chrX	61150001	61160000	ΔB+C	0.205772514285739
chrX	61150001	61160000	FL	1.37779345005638
chrX	61160001	61170000	FL	1.19949740797258
chrX	61160001	61170000	ΔB+C	-0.0926842087291523
chrX	61170001	61180000	ΔB+C	-0.122821861232451
chrX	61170001	61180000	FL	1.62361767800251
chrX	61200001	61210000	ΔB+C	0.377357016932767
chrX	61200001	61210000	FL	1.30525313300548
chrX	61370001	61380000	ΔB+C	-0.216110006956769
chrX	61370001	61380000	FL	1.11280692593559
chrX	61390001	61400000	FL	0.702746261131331
chrX	61390001	61400000	ΔB+C	-0.0706376753950812
chrX	61480001	61490000	ΔB+C	-0.0493128647793985
chrX	61480001	61490000	FL	1.20208561027827
chrX	61700001	61710000	FL	0.477092218453858
chrX	61700001	61710000	ΔB+C	0.0274829917276357
chrX	61710001	61720000	FL	0.486628771291354
chrX	61710001	61720000	ΔB+C	-0.151050605496616
chrX	62270001	62280000	FL	0.940811181483408
chrX	62270001	62280000	ΔB+C	-0.0622994800070581
chrX	62500001	62510000	ΔB+C	0.279089524174974
chrX	62500001	62510000	FL	1.03039092248095
chrX	62550001	62560000	FL	0.897306906938223
chrX	62550001	62560000	ΔB+C	0.340439858431398
chrX	62570001	62580000	FL	0.962869880615871
chrX	62570001	62580000	ΔB+C	0.210450272149139
chrX	64150001	64160000	FL	0.890063721980206
chrX	64150001	64160000	ΔB+C	0.112199315848564
chrX	64190001	64200000	ΔB+C	-0.0429133946267687
chrX	64190001	64200000	FL	0.793258809664215
chrX	64200001	64210000	FL	1.2884451574841
chrX	64200001	64210000	ΔB+C	-0.266971733726571
chrX	66880001	66890000	FL	1.34903872588528
chrX	66880001	66890000	ΔB+C	-0.126027375886077
chrX	68580001	68590000	FL	0.979379659716493
chrX	68580001	68590000	ΔB+C	-0.0148361583904065
chrX	68630001	68640000	FL	1.50936784976718
chrX	68630001	68640000	ΔB+C	-0.062733736237073
chrX	68640001	68650000	ΔB+C	-0.289187364796652
chrX	68640001	68650000	FL	1.41020845375259
chrX	68650001	68660000	FL	1.29000144974765
chrX	68650001	68660000	ΔB+C	-0.315512253359392
chrX	68720001	68730000	FL	1.54439642050391
chrX	68720001	68730000	ΔB+C	-0.127437001744053
chrX	68730001	68740000	FL	1.41119988741009
chrX	68730001	68740000	ΔB+C	-0.228255302371393
chrX	68740001	68750000	ΔB+C	0.164435963704849
chrX	68740001	68750000	FL	1.45230905947408
chrX	68810001	68820000	FL	1.18421152416314
chrX	68810001	68820000	ΔB+C	0.0399806176408977
chrX	68830001	68840000	FL	1.15469204323552
chrX	68830001	68840000	ΔB+C	0.120066334316884
chrX	68840001	68850000	FL	1.26148792971012
chrX	68840001	68850000	ΔB+C	0.183463159587137
chrX	68920001	68930000	ΔB+C	-0.204610433767641
chrX	68920001	68930000	FL	0.969303085620422
chrX	69080001	69090000	FL	1.61289518071892
chrX	69080001	69090000	ΔB+C	0.0495327953439002
chrX	69090001	69100000	ΔB+C	0.191489219757791
chrX	69090001	69100000	FL	1.55569741681501
chrX	69200001	69210000	ΔB+C	0.218245464530656
chrX	69200001	69210000	FL	1.43247757022004
chrX	69210001	69220000	ΔB+C	0.17419331776523
chrX	69210001	69220000	FL	1.54059185345551
chrX	69220001	69230000	FL	1.3093904779641
chrX	69220001	69230000	ΔB+C	-0.0770866576283571
chrX	69870001	69880000	ΔB+C	-0.0131560575952242
chrX	69870001	69880000	FL	1.63495994882607
chrX	69880001	69890000	ΔB+C	-0.0952114849766754
chrX	69880001	69890000	FL	1.65357979971408
chrX	69890001	69900000	ΔB+C	0.110100991215172
chrX	69890001	69900000	FL	1.60451552387273
chrX	70160001	70170000	ΔB+C	-0.228701272130292
chrX	70160001	70170000	FL	1.39505495145016
chrX	70170001	70180000	ΔB+C	-0.221174451979242
chrX	70170001	70180000	FL	1.39304883734851
chrX	70210001	70220000	ΔB+C	0.186246155772972
chrX	70210001	70220000	FL	1.48932949769028
chrX	70220001	70230000	ΔB+C	0.0217313483115812
chrX	70220001	70230000	FL	1.34675093137918
chrX	70310001	70320000	ΔB+C	-0.0789330389844755
chrX	70310001	70320000	FL	1.24314438276036
chrX	70330001	70340000	FL	1.32356824575487
chrX	70330001	70340000	ΔB+C	-0.17708474908023
chrX	70390001	70400000	ΔB+C	0.259264155869996
chrX	70390001	70400000	FL	1.60157413178663
chrX	70540001	70550000	ΔB+C	0.191257171969758
chrX	70540001	70550000	FL	1.06076460664345
chrX	70560001	70570000	ΔB+C	0.0260524106049005
chrX	70560001	70570000	FL	1.22328927750608
chrX	70570001	70580000	FL	1.10347566932251
chrX	70570001	70580000	ΔB+C	-0.0936727900061771
chrX	70580001	70590000	ΔB+C	0.0131058367411404
chrX	70580001	70590000	FL	1.22030439362649
chrX	70690001	70700000	FL	1.49743897623957
chrX	70690001	70700000	ΔB+C	0.17883983793103
chrX	70700001	70710000	FL	1.53975159038465
chrX	70700001	70710000	ΔB+C	0.147785989908014
chrX	70710001	70720000	FL	1.10417242224381
chrX	70710001	70720000	ΔB+C	0.00856306624574591
chrX	70760001	70770000	ΔB+C	0.0462023676280097
chrX	70760001	70770000	FL	1.41940663866187
chrX	70770001	70780000	FL	1.47143176103163
chrX	70770001	70780000	ΔB+C	0.318587491815786
chrX	70810001	70820000	FL	1.33711658799611
chrX	70810001	70820000	ΔB+C	0.186945312305737
chrX	70840001	70850000	FL	1.58085340974344
chrX	70840001	70850000	ΔB+C	-0.0939126953788417
chrX	70870001	70880000	ΔB+C	-0.0733826229001247
chrX	70870001	70880000	FL	1.33734388532654
chrX	70880001	70890000	FL	1.3007014444744
chrX	70880001	70890000	ΔB+C	0.19206007232198
chrX	70890001	70900000	FL	1.43642094907558
chrX	70890001	70900000	ΔB+C	0.31501439849517
chrX	70910001	70920000	FL	1.58659604695948
chrX	70910001	70920000	ΔB+C	0.0331899062318437
chrX	70920001	70930000	FL	1.4690562776196
chrX	70920001	70930000	ΔB+C	0.262293281445842
chrX	70930001	70940000	ΔB+C	0.136670993849112
chrX	70930001	70940000	FL	1.63507554240826
chrX	70940001	70950000	FL	1.39417300728513
chrX	70940001	70950000	ΔB+C	-0.06182757184692
chrX	70950001	70960000	FL	1.68702811657123
chrX	70950001	70960000	ΔB+C	0.000100440968027922
chrX	70960001	70970000	FL	1.73565092437663
chrX	70960001	70970000	ΔB+C	0.37225708339036
chrX	70970001	70980000	ΔB+C	-0.0608852948702158
chrX	70970001	70980000	FL	1.59064226352479
chrX	70990001	71000000	FL	1.88554226519372
chrX	70990001	71000000	ΔB+C	0.187971594130911
chrX	71000001	71010000	FL	1.37181035154581
chrX	71000001	71010000	ΔB+C	0.0204905275203774
chrX	71010001	71020000	FL	1.48950327075071
chrX	71010001	71020000	ΔB+C	0.294483346037016
chrX	71020001	71030000	ΔB+C	0.183337367126445
chrX	71020001	71030000	FL	1.49250813642727
chrX	71030001	71040000	FL	1.28950617412972
chrX	71030001	71040000	ΔB+C	0.302668550843536
chrX	71160001	71170000	ΔB+C	0.108896056697259
chrX	71160001	71170000	FL	1.65939026439367
chrX	71170001	71180000	ΔB+C	0.159423207203494
chrX	71170001	71180000	FL	1.73358185288174
chrX	71180001	71190000	ΔB+C	-0.186182702289333
chrX	71180001	71190000	FL	1.70911290356838
chrX	71190001	71200000	FL	1.65787482604764
chrX	71190001	71200000	ΔB+C	0.244090133648655
chrX	71340001	71350000	ΔB+C	0.010330131054711
chrX	71340001	71350000	FL	1.48883381767493
chrX	71350001	71360000	ΔB+C	-0.12914858215883
chrX	71350001	71360000	FL	1.21312520237215
chrX	71500001	71510000	ΔB+C	-0.0475744322692442
chrX	71500001	71510000	FL	1.38093876632399
chrX	71510001	71520000	ΔB+C	-0.0417075139694623
chrX	71510001	71520000	FL	1.38551789150281
chrX	71520001	71530000	ΔB+C	-0.187693305861744
chrX	71520001	71530000	FL	1.40304610360054
chrX	71530001	71540000	ΔB+C	0.094120933444171
chrX	71530001	71540000	FL	1.13463486153295
chrX	71540001	71550000	ΔB+C	0.0980415524359486
chrX	71540001	71550000	FL	1.05973145313643
chrX	71570001	71580000	ΔB+C	-0.138148120923438
chrX	71570001	71580000	FL	1.21294690432396
chrX	71580001	71590000	FL	1.36036856472173
chrX	71580001	71590000	ΔB+C	-0.0180460175107576
chrX	71600001	71610000	ΔB+C	0.037495218317774
chrX	71600001	71610000	FL	1.00064713252396
chrX	71610001	71620000	ΔB+C	0.0208678180521839
chrX	71610001	71620000	FL	1.31932901500084
chrX	71620001	71630000	ΔB+C	-0.0454352074935628
chrX	71620001	71630000	FL	1.39004063272283
chrX	71630001	71640000	FL	1.38736542197397
chrX	71630001	71640000	ΔB+C	0.144035665282118
chrX	71640001	71650000	ΔB+C	0.0112957424504698
chrX	71640001	71650000	FL	0.962392647871242
chrX	71650001	71660000	ΔB+C	0.0473876864455504
chrX	71650001	71660000	FL	0.830033130496416
chrX	71670001	71680000	FL	0.778073598546352
chrX	71670001	71680000	ΔB+C	0.214600452614901
chrX	71690001	71700000	FL	1.27211236712974
chrX	71690001	71700000	ΔB+C	0.14963174066851
chrX	71710001	71720000	ΔB+C	-0.143802658449424
chrX	71710001	71720000	FL	1.1255896284804
chrX	71720001	71730000	ΔB+C	-0.157479043228777
chrX	71720001	71730000	FL	1.40320122029937
chrX	71730001	71740000	FL	1.5421997283692
chrX	71730001	71740000	ΔB+C	0.269066513743893
chrX	71740001	71750000	FL	1.61138327234085
chrX	71740001	71750000	ΔB+C	-0.269777002529929
chrX	71750001	71760000	ΔB+C	0.130980411477802
chrX	71750001	71760000	FL	1.37866813410159
chrX	71760001	71770000	ΔB+C	0.151194275296973
chrX	71760001	71770000	FL	1.63459180539159
chrX	71770001	71780000	FL	1.60971021449293
chrX	71770001	71780000	ΔB+C	0.0693120838436079
chrX	71780001	71790000	FL	1.3039642069822
chrX	71780001	71790000	ΔB+C	-0.0327221167551877
chrX	71790001	71800000	FL	1.11261250749996
chrX	71790001	71800000	ΔB+C	-0.0265611170076357
chrX	71840001	71850000	ΔB+C	-0.364361957094717
chrX	71840001	71850000	FL	1.49107280433483
chrX	71850001	71860000	ΔB+C	-0.00399759824548988
chrX	71850001	71860000	FL	1.23940872400811
chrX	71920001	71930000	FL	1.67312899134247
chrX	71920001	71930000	ΔB+C	0.103204503887998
chrX	71950001	71960000	FL	1.01476504438354
chrX	71950001	71960000	ΔB+C	-0.0863561340610127
chrX	72020001	72030000	ΔB+C	-0.116047365407518
chrX	72020001	72030000	FL	0.884127744491121
chrX	72050001	72060000	ΔB+C	-0.149871884828686
chrX	72050001	72060000	FL	1.51453241193691
chrX	72110001	72120000	FL	1.10519547018803
chrX	72110001	72120000	ΔB+C	0.0591439045731011
chrX	72200001	72210000	FL	1.32120178413403
chrX	72200001	72210000	ΔB+C	-0.131773760165401
chrX	72210001	72220000	ΔB+C	0.308350671679273
chrX	72210001	72220000	FL	1.39688664767375
chrX	72220001	72230000	ΔB+C	0.0640774619979516
chrX	72220001	72230000	FL	1.39653667630191
chrX	72280001	72290000	FL	1.18390333883345
chrX	72280001	72290000	ΔB+C	0.259442794515925
chrX	72330001	72340000	ΔB+C	-0.0664700550044518
chrX	72330001	72340000	FL	1.51202839638896
chrX	72410001	72420000	ΔB+C	-0.115601533515215
chrX	72410001	72420000	FL	1.53017896384984
chrX	72420001	72430000	ΔB+C	-0.10923227987691
chrX	72420001	72430000	FL	1.75867352452277
chrX	72690001	72700000	FL	1.13658531128289
chrX	72690001	72700000	ΔB+C	-0.142837248342577
chrX	72700001	72710000	ΔB+C	-0.0385928743347513
chrX	72700001	72710000	FL	1.1979196133136
chrX	72760001	72770000	ΔB+C	0.166911964227979
chrX	72760001	72770000	FL	1.49123545455054
chrX	72780001	72790000	ΔB+C	0.0782468458176273
chrX	72780001	72790000	FL	1.16080188497637
chrX	72810001	72820000	ΔB+C	0.108469706354648
chrX	72810001	72820000	FL	1.30414166246558
chrX	72850001	72860000	ΔB+C	-0.00051164139649648
chrX	72850001	72860000	FL	1.098646579384
chrX	72890001	72900000	ΔB+C	0.0113945367834329
chrX	72890001	72900000	FL	1.35884362327378
chrX	72900001	72910000	ΔB+C	0.0836966693739242
chrX	72900001	72910000	FL	1.32604598974013
chrX	72960001	72970000	ΔB+C	-0.228738287599373
chrX	72960001	72970000	FL	1.34832894513875
chrX	72970001	72980000	FL	1.18246600622942
chrX	72970001	72980000	ΔB+C	-0.140543507330074
chrX	73040001	73050000	ΔB+C	-0.38253139703295
chrX	73040001	73050000	FL	1.25910138971042
chrX	73050001	73060000	ΔB+C	-0.339776476310113
chrX	73050001	73060000	FL	0.807639808428537
chrX	73310001	73320000	ΔB+C	-0.273577146106649
chrX	73310001	73320000	FL	1.02858178644692
chrX	73320001	73330000	FL	1.28071178849934
chrX	73320001	73330000	ΔB+C	-0.257283942486227
chrX	73330001	73340000	ΔB+C	-0.253319521270967
chrX	73330001	73340000	FL	0.959663588093555
chrX	73360001	73370000	FL	1.15229122532088
chrX	73360001	73370000	ΔB+C	-0.122413441947393
chrX	73370001	73380000	FL	1.18998546869045
chrX	73370001	73380000	ΔB+C	-0.120616758318052
chrX	73380001	73390000	FL	1.37833132152278
chrX	73380001	73390000	ΔB+C	-0.0654140753483049
chrX	73390001	73400000	ΔB+C	-0.0612723171018359
chrX	73390001	73400000	FL	1.01803797024776
chrX	73470001	73480000	FL	1.04283074606474
chrX	73470001	73480000	ΔB+C	-0.0410045690461476
chrX	73580001	73590000	FL	1.01842729035115
chrX	73580001	73590000	ΔB+C	0.00681661565510293
chrX	73600001	73610000	FL	1.15739561726311
chrX	73600001	73610000	ΔB+C	-0.160240724562139
chrX	73610001	73620000	ΔB+C	-0.174908995689782
chrX	73610001	73620000	FL	1.13784136792297
chrX	73620001	73630000	FL	0.988165672145053
chrX	73620001	73630000	ΔB+C	0.027793721383414
chrX	73740001	73750000	FL	0.995338854278376
chrX	73740001	73750000	ΔB+C	-0.356265363252501
chrX	73840001	73850000	FL	1.36526880039321
chrX	73840001	73850000	ΔB+C	-0.0308699920438275
chrX	73970001	73980000	FL	1.86669021475487
chrX	73970001	73980000	ΔB+C	0.116212011661881
chrX	73980001	73990000	ΔB+C	0.15034285254492
chrX	73980001	73990000	FL	1.71162653409655
chrX	74100001	74110000	FL	1.72163468933449
chrX	74100001	74110000	ΔB+C	-0.0576850963659616
chrX	74110001	74120000	FL	1.46275091022065
chrX	74110001	74120000	ΔB+C	-0.325557769802478
chrX	74210001	74220000	FL	1.70189201911951
chrX	74210001	74220000	ΔB+C	0.193807417486139
chrX	74460001	74470000	ΔB+C	-0.0905674198432817
chrX	74460001	74470000	FL	1.83326611608658
chrX	74470001	74480000	FL	1.34618191848071
chrX	74470001	74480000	ΔB+C	0.345552730306087
chrX	74480001	74490000	FL	1.49817096915985
chrX	74480001	74490000	ΔB+C	0.0984018511459953
chrX	74490001	74500000	FL	1.23257058951021
chrX	74490001	74500000	ΔB+C	0.274811771843876
chrX	74500001	74510000	ΔB+C	-0.131254971172862
chrX	74500001	74510000	FL	1.20901794894663
chrX	74510001	74520000	FL	0.715159320506667
chrX	74510001	74520000	ΔB+C	0.143152693338712
chrX	74560001	74570000	ΔB+C	0.0277612246385394
chrX	74560001	74570000	FL	1.3800390003672
chrX	74570001	74580000	ΔB+C	-0.0314937474625288
chrX	74570001	74580000	FL	1.56898847830017
chrX	74580001	74590000	ΔB+C	0.00496896880654193
chrX	74580001	74590000	FL	1.60824865416265
chrX	74590001	74600000	FL	1.54010270728749
chrX	74590001	74600000	ΔB+C	0.0163953569509358
chrX	74600001	74610000	ΔB+C	0.0748154968466389
chrX	74600001	74610000	FL	1.13616327189321
chrX	74620001	74630000	ΔB+C	-0.0632129424734324
chrX	74620001	74630000	FL	0.832214882016015
chrX	74740001	74750000	ΔB+C	-0.0655047049681005
chrX	74740001	74750000	FL	1.33494932105212
chrX	74760001	74770000	ΔB+C	0.132697339991633
chrX	74760001	74770000	FL	1.11791770108607
chrX	75470001	75480000	ΔB+C	-0.212135643644638
chrX	75470001	75480000	FL	0.610001423761689
chrX	75480001	75490000	ΔB+C	-0.405015233361015
chrX	75480001	75490000	FL	1.19406819712771
chrX	75500001	75510000	ΔB+C	0.111213662953097
chrX	75500001	75510000	FL	1.4266790531741
chrX	75550001	75560000	ΔB+C	-0.0177713620235718
chrX	75550001	75560000	FL	1.58973279872198
chrX	75560001	75570000	FL	1.69053375290794
chrX	75560001	75570000	ΔB+C	0.00312139086575613
chrX	75880001	75890000	ΔB+C	0.219631386276232
chrX	75880001	75890000	FL	1.51116305883314
chrX	75890001	75900000	ΔB+C	-0.102725090801194
chrX	75890001	75900000	FL	1.44193792449441
chrX	75960001	75970000	ΔB+C	-0.086963374466035
chrX	75960001	75970000	FL	0.302646629952717
chrX	75970001	75980000	FL	1.00692056003623
chrX	75970001	75980000	ΔB+C	-0.111772807693601
chrX	75980001	75990000	ΔB+C	-0.104299606207383
chrX	75980001	75990000	FL	1.17016407043976
chrX	75990001	76000000	FL	1.19725900811751
chrX	75990001	76000000	ΔB+C	-0.0134063174938526
chrX	76180001	76190000	FL	1.21046351041748
chrX	76180001	76190000	ΔB+C	-0.143098798888078
chrX	76320001	76330000	FL	1.08672814856269
chrX	76320001	76330000	ΔB+C	-0.0481414421892103
chrX	77010001	77020000	ΔB+C	0.184538395227314
chrX	77010001	77020000	FL	1.14699564662926
chrX	77290001	77300000	FL	1.04249559116214
chrX	77290001	77300000	ΔB+C	-0.00435350265431486
chrX	77300001	77310000	FL	1.18490575105968
chrX	77300001	77310000	ΔB+C	-0.0720017811841336
chrX	77350001	77360000	FL	1.58642695173649
chrX	77350001	77360000	ΔB+C	-0.0151213504558055
chrX	77360001	77370000	ΔB+C	-0.206718067549657
chrX	77360001	77370000	FL	1.61468689514475
chrX	77370001	77380000	FL	1.49371344123498
chrX	77370001	77380000	ΔB+C	0.199963736831696
chrX	77410001	77420000	FL	1.37149293659812
chrX	77410001	77420000	ΔB+C	0.0631077466641656
chrX	77420001	77430000	FL	1.14403995460542
chrX	77420001	77430000	ΔB+C	-0.0389400341234212
chrX	77450001	77460000	FL	1.5614253933045
chrX	77450001	77460000	ΔB+C	0.0119407694328211
chrX	77460001	77470000	ΔB+C	0.161070136398397
chrX	77460001	77470000	FL	1.66189243561785
chrX	77470001	77480000	FL	1.56026474146706
chrX	77470001	77480000	ΔB+C	-0.118424600605786
chrX	77480001	77490000	FL	1.63961517668925
chrX	77480001	77490000	ΔB+C	0.0869625703704983
chrX	77490001	77500000	FL	1.79999868412934
chrX	77490001	77500000	ΔB+C	0.154613018826025
chrX	77690001	77700000	ΔB+C	0.0190909854156565
chrX	77690001	77700000	FL	1.14862489752811
chrX	77700001	77710000	FL	1.10602034927045
chrX	77700001	77710000	ΔB+C	-0.07168716632305
chrX	77720001	77730000	FL	1.11534027872801
chrX	77720001	77730000	ΔB+C	-0.00931394114274817
chrX	77730001	77740000	FL	1.24166445510838
chrX	77730001	77740000	ΔB+C	0.12055039963862
chrX	77740001	77750000	ΔB+C	0.0998426872395557
chrX	77740001	77750000	FL	1.29301777648457
chrX	77750001	77760000	FL	1.44846131501476
chrX	77750001	77760000	ΔB+C	0.162643712854025
chrX	77800001	77810000	ΔB+C	0.0179347236737384
chrX	77800001	77810000	FL	0.891662580923196
chrX	82690001	82700000	ΔB+C	-0.0352804847639972
chrX	82690001	82700000	FL	1.00621622243702
chrX	82730001	82740000	ΔB+C	-0.0462570660617916
chrX	82730001	82740000	FL	1.10142292047555
chrX	82820001	82830000	FL	1.78849530601615
chrX	82820001	82830000	ΔB+C	-0.040567990052051
chrX	82840001	82850000	ΔB+C	0.134286610899452
chrX	82840001	82850000	FL	1.66844068017502
chrX	82870001	82880000	ΔB+C	0.280433655696387
chrX	82870001	82880000	FL	1.89486044277534
chrX	82880001	82890000	ΔB+C	0.171954703407815
chrX	82880001	82890000	FL	1.67479864341854
chrX	82910001	82920000	ΔB+C	0.239853742133524
chrX	82910001	82920000	FL	1.62583234887218
chrX	82920001	82930000	ΔB+C	-0.110507338257792
chrX	82920001	82930000	FL	1.48080245805003
chrX	85210001	85220000	ΔB+C	-0.111130855807864
chrX	85210001	85220000	FL	1.68152501596841
chrX	85220001	85230000	ΔB+C	0.195011476707659
chrX	85220001	85230000	FL	1.57164513553799
chrX	85230001	85240000	ΔB+C	0.164866247434677
chrX	85230001	85240000	FL	1.46682410048135
chrX	85280001	85290000	FL	1.71429672051115
chrX	85280001	85290000	ΔB+C	-0.0762967560490308
chrX	85290001	85300000	ΔB+C	0.0423855216995427
chrX	85290001	85300000	FL	1.66304720201771
chrX	85300001	85310000	ΔB+C	0.0518323625357912
chrX	85300001	85310000	FL	1.46673923032029
chrX	85310001	85320000	ΔB+C	0.142884510219265
chrX	85310001	85320000	FL	1.58028069815423
chrX	85340001	85350000	FL	1.80372066687379
chrX	85340001	85350000	ΔB+C	0.266159885419791
chrX	85350001	85360000	ΔB+C	-0.265508103188073
chrX	85350001	85360000	FL	1.74787399663431
chrX	85360001	85370000	ΔB+C	-0.0136572110545228
chrX	85360001	85370000	FL	1.58002338416819
chrX	85380001	85390000	ΔB+C	-0.338815151554709
chrX	85380001	85390000	FL	1.69908916243123
chrX	85400001	85410000	FL	1.70146782207675
chrX	85400001	85410000	ΔB+C	-0.0605517260712336
chrX	85410001	85420000	ΔB+C	0.299582227838068
chrX	85410001	85420000	FL	1.66823594324753
chrX	85420001	85430000	ΔB+C	-0.134738061640522
chrX	85420001	85430000	FL	1.92398938888609
chrX	85430001	85440000	ΔB+C	0.0126572116098903
chrX	85430001	85440000	FL	1.96983650621226
chrX	85440001	85450000	FL	1.51192771387701
chrX	85440001	85450000	ΔB+C	-0.0301639048552882
chrX	85450001	85460000	ΔB+C	0.201510496973024
chrX	85450001	85460000	FL	1.47517667712862
chrX	85490001	85500000	ΔB+C	-0.360852650973876
chrX	85490001	85500000	FL	1.49705040375093
chrX	85520001	85530000	ΔB+C	-0.169178494337979
chrX	85520001	85530000	FL	1.67555572708241
chrX	85530001	85540000	FL	1.83109813280675
chrX	85530001	85540000	ΔB+C	-0.103601661788492
chrX	85540001	85550000	FL	1.58493133701436
chrX	85540001	85550000	ΔB+C	-0.0817044109265228
chrX	85550001	85560000	ΔB+C	-0.0736938701647873
chrX	85550001	85560000	FL	1.82274906879338
chrX	85560001	85570000	ΔB+C	0.0141438583268093
chrX	85560001	85570000	FL	1.85887873940165
chrX	85640001	85650000	ΔB+C	-0.0570447228241034
chrX	85640001	85650000	FL	1.47603161181969
chrX	85650001	85660000	FL	1.8679545134357
chrX	85650001	85660000	ΔB+C	-0.0800855067687558
chrX	85670001	85680000	ΔB+C	0.00193563928100268
chrX	85670001	85680000	FL	1.36014616762994
chrX	85680001	85690000	ΔB+C	-0.0609504627543558
chrX	85680001	85690000	FL	1.54505307578167
chrX	85690001	85700000	ΔB+C	0.0223108684300627
chrX	85690001	85700000	FL	1.56608643277855
chrX	85780001	85790000	FL	1.43550780685606
chrX	85780001	85790000	ΔB+C	0.0682873106967872
chrX	85790001	85800000	ΔB+C	0.127521614276287
chrX	85790001	85800000	FL	1.27526710596742
chrX	85820001	85830000	ΔB+C	0.255819427662505
chrX	85820001	85830000	FL	1.50603661242117
chrX	85830001	85840000	ΔB+C	-0.202846287791348
chrX	85830001	85840000	FL	1.42066869636942
chrX	85850001	85860000	FL	1.51871929232296
chrX	85850001	85860000	ΔB+C	0.0484996837948463
chrX	85900001	85910000	FL	1.59301594248416
chrX	85900001	85910000	ΔB+C	-0.215863165321893
chrX	85910001	85920000	FL	1.61016780396566
chrX	85910001	85920000	ΔB+C	0.0948062174645422
chrX	85920001	85930000	FL	1.4403755150094
chrX	85920001	85930000	ΔB+C	0.0697018517545532
chrX	85930001	85940000	ΔB+C	0.208665409507696
chrX	85930001	85940000	FL	1.54818245907654
chrX	85940001	85950000	FL	1.52858013218404
chrX	85940001	85950000	ΔB+C	0.15322026885279
chrX	85950001	85960000	FL	1.47913343114585
chrX	85950001	85960000	ΔB+C	-0.227790247610079
chrX	85970001	85980000	FL	1.39287785329597
chrX	85970001	85980000	ΔB+C	-0.0224628705853688
chrX	85980001	85990000	ΔB+C	0.213449008816021
chrX	85980001	85990000	FL	1.35094790722605
chrX	85990001	86000000	FL	1.39618211808972
chrX	85990001	86000000	ΔB+C	-0.0282593771693886
chrX	86010001	86020000	FL	1.19368915710177
chrX	86010001	86020000	ΔB+C	0.0358876262991586
chrX	86030001	86040000	FL	1.44732940301888
chrX	86030001	86040000	ΔB+C	-0.0671441381675503
chrX	86050001	86060000	ΔB+C	0.318175042827917
chrX	86050001	86060000	FL	1.57404767011552
chrX	86060001	86070000	FL	1.49706351064317
chrX	86060001	86070000	ΔB+C	0.0944782903914678
chrX	86080001	86090000	FL	1.53507777607836
chrX	86080001	86090000	ΔB+C	0.0163472998337588
chrX	86090001	86100000	FL	1.53352448201269
chrX	86090001	86100000	ΔB+C	0.123530006610777
chrX	86110001	86120000	FL	1.61877265022868
chrX	86110001	86120000	ΔB+C	0.328255240406408
chrX	86120001	86130000	ΔB+C	-0.0651693977839532
chrX	86120001	86130000	FL	1.42868386151839
chrX	86130001	86140000	ΔB+C	0.0219403252991799
chrX	86130001	86140000	FL	1.4530725412052
chrX	86140001	86150000	FL	1.6810836979721
chrX	86140001	86150000	ΔB+C	-0.0749194868158716
chrX	86160001	86170000	FL	1.61263987127057
chrX	86160001	86170000	ΔB+C	-0.0541870643619673
chrX	86170001	86180000	ΔB+C	-0.176350283271384
chrX	86170001	86180000	FL	1.44691795711758
chrX	86200001	86210000	ΔB+C	-0.142978152848284
chrX	86200001	86210000	FL	1.57022659250528
chrX	86210001	86220000	FL	1.20492493943018
chrX	86210001	86220000	ΔB+C	0.0284823206754245
chrX	86290001	86300000	FL	1.35851393348365
chrX	86290001	86300000	ΔB+C	0.134559262952574
chrX	86310001	86320000	ΔB+C	-0.0816307350847285
chrX	86310001	86320000	FL	1.26368926782774
chrX	86320001	86330000	ΔB+C	0.137517742875679
chrX	86320001	86330000	FL	1.4376078713798
chrX	86330001	86340000	FL	1.5541726453535
chrX	86330001	86340000	ΔB+C	-0.0261640710353188
chrX	86360001	86370000	FL	1.04931833155283
chrX	86360001	86370000	ΔB+C	0.204889880062138
chrX	86370001	86380000	FL	1.11246002597764
chrX	86370001	86380000	ΔB+C	-0.236856229536879
chrX	86380001	86390000	ΔB+C	-0.113632934393914
chrX	86380001	86390000	FL	1.39052267594856
chrX	86420001	86430000	ΔB+C	-0.060203279903022
chrX	86420001	86430000	FL	1.46229806691854
chrX	86430001	86440000	FL	1.33762251507814
chrX	86430001	86440000	ΔB+C	0.0198099207622472
chrX	86470001	86480000	FL	1.16432584695986
chrX	86470001	86480000	ΔB+C	0.283410382770819
chrX	86480001	86490000	ΔB+C	0.282424482059622
chrX	86480001	86490000	FL	1.31079655474921
chrX	86490001	86500000	ΔB+C	-0.0792276232197024
chrX	86490001	86500000	FL	1.4516803559826
chrX	86590001	86600000	FL	1.23799339341528
chrX	86590001	86600000	ΔB+C	-0.061671239390911
chrX	86600001	86610000	FL	1.23904797538512
chrX	86600001	86610000	ΔB+C	-0.00792361225342056
chrX	86610001	86620000	ΔB+C	0.00344724980459635
chrX	86610001	86620000	FL	1.30519380036062
chrX	86620001	86630000	ΔB+C	0.105444479477646
chrX	86620001	86630000	FL	1.37227581163773
chrX	86650001	86660000	FL	1.38123761958701
chrX	86650001	86660000	ΔB+C	0.115164250112139
chrX	86670001	86680000	FL	1.50214891017489
chrX	86670001	86680000	ΔB+C	-0.0838295166712646
chrX	86690001	86700000	FL	1.62282253967525
chrX	86690001	86700000	ΔB+C	0.25068145533778
chrX	86700001	86710000	FL	1.66456421011188
chrX	86700001	86710000	ΔB+C	0.21227609045702
chrX	86710001	86720000	ΔB+C	0.182816675049306
chrX	86710001	86720000	FL	1.72378183028914
chrX	86720001	86730000	FL	1.38957175969124
chrX	86720001	86730000	ΔB+C	0.0615201481579101
chrX	86730001	86740000	FL	1.33338049846753
chrX	86730001	86740000	ΔB+C	0.0767460351065699
chrX	88120001	88130000	FL	1.69550387205921
chrX	88120001	88130000	ΔB+C	0.173567719727792
chrX	88130001	88140000	ΔB+C	0.0332644088320411
chrX	88130001	88140000	FL	1.76855250560001
chrX	88140001	88150000	FL	1.43233246428136
chrX	88140001	88150000	ΔB+C	-0.113670437715859
chrX	92790001	92800000	FL	1.06540659047227
chrX	92790001	92800000	ΔB+C	-0.0706772622963941
chrX	92980001	92990000	FL	1.51602968338499
chrX	92980001	92990000	ΔB+C	-0.0528296513521366
chrX	93000001	93010000	ΔB+C	-0.0297549639474258
chrX	93000001	93010000	FL	1.43960246497815
chrX	93010001	93020000	FL	1.55031428742253
chrX	93010001	93020000	ΔB+C	-0.00309938329228162
chrX	93030001	93040000	FL	1.59020064555133
chrX	93030001	93040000	ΔB+C	-0.133394855817135
chrX	93040001	93050000	FL	1.41251405177263
chrX	93040001	93050000	ΔB+C	-0.105647800493713
chrX	93050001	93060000	FL	1.6485625172632
chrX	93050001	93060000	ΔB+C	-0.026630128570652
chrX	93060001	93070000	ΔB+C	0.110932449290851
chrX	93060001	93070000	FL	1.33205741445702
chrX	93070001	93080000	ΔB+C	-0.141388230618925
chrX	93070001	93080000	FL	1.20309558794272
chrX	93080001	93090000	FL	1.34378833998859
chrX	93080001	93090000	ΔB+C	-0.0135967750838106
chrX	93090001	93100000	FL	1.58083761996019
chrX	93090001	93100000	ΔB+C	-0.056310144100416
chrX	93100001	93110000	ΔB+C	0.04014957077985
chrX	93100001	93110000	FL	1.67089430200293
chrX	93110001	93120000	ΔB+C	0.0464364316786592
chrX	93110001	93120000	FL	1.81933491148687
chrX	93120001	93130000	FL	1.38910295429735
chrX	93120001	93130000	ΔB+C	-0.134155557208422
chrX	93130001	93140000	FL	1.63384124540902
chrX	93130001	93140000	ΔB+C	0.0286653646517454
chrX	93140001	93150000	ΔB+C	0.183900214563945
chrX	93140001	93150000	FL	1.50931909730178
chrX	93190001	93200000	ΔB+C	0.0916959049050194
chrX	93190001	93200000	FL	1.67356479721905
chrX	93200001	93210000	FL	1.83691074172124
chrX	93200001	93210000	ΔB+C	-0.292051795887122
chrX	93210001	93220000	FL	1.72237729362588
chrX	93210001	93220000	ΔB+C	0.269815431298132
chrX	93220001	93230000	FL	1.43015159818772
chrX	93220001	93230000	ΔB+C	-0.00506930254025595
chrX	93230001	93240000	ΔB+C	-0.0508505742195242
chrX	93230001	93240000	FL	1.67261370588643
chrX	93250001	93260000	ΔB+C	-0.147767386761794
chrX	93250001	93260000	FL	1.42023290110881
chrX	93260001	93270000	FL	1.28542140115532
chrX	93260001	93270000	ΔB+C	-0.055046567263459
chrX	93270001	93280000	FL	0.529958302016398
chrX	93270001	93280000	ΔB+C	-0.185858213560331
chrX	93640001	93650000	ΔB+C	0.0307506013785195
chrX	93640001	93650000	FL	1.70416568462519
chrX	93750001	93760000	ΔB+C	0.201461350187925
chrX	93750001	93760000	FL	1.98758342376096
chrX	93840001	93850000	FL	1.92328043107099
chrX	93840001	93850000	ΔB+C	0.186221622171833
chrX	93850001	93860000	FL	1.66023218190864
chrX	93850001	93860000	ΔB+C	0.198805890311624
chrX	93860001	93870000	ΔB+C	0.0968827534497328
chrX	93860001	93870000	FL	1.86163745991625
chrX	93870001	93880000	ΔB+C	0.038124644437419
chrX	93870001	93880000	FL	1.84529290996601
chrX	93880001	93890000	FL	1.4086338345008
chrX	93880001	93890000	ΔB+C	0.0993439041820471
chrX	93890001	93900000	FL	1.50200165244392
chrX	93890001	93900000	ΔB+C	0.0249932530892388
chrX	93900001	93910000	FL	1.49085920968731
chrX	93900001	93910000	ΔB+C	-0.0809160688214789
chrX	93910001	93920000	FL	1.3371846077893
chrX	93910001	93920000	ΔB+C	-0.153195528951417
chrX	93920001	93930000	ΔB+C	-0.270209664728263
chrX	93920001	93930000	FL	0.951592516585139
chrX	93930001	93940000	FL	1.34806285596437
chrX	93930001	93940000	ΔB+C	-0.0527719953278829
chrX	93940001	93950000	FL	1.59770998759627
chrX	93940001	93950000	ΔB+C	0.0489060442493636
chrX	93950001	93960000	FL	1.48496113595861
chrX	93950001	93960000	ΔB+C	-0.0773830700159562
chrX	93980001	93990000	ΔB+C	-0.234573413132354
chrX	93980001	93990000	FL	0.522660340776806
chrX	93990001	94000000	FL	1.01450933668156
chrX	93990001	94000000	ΔB+C	-0.3020196781351
chrX	94000001	94010000	FL	1.03073352108433
chrX	94000001	94010000	ΔB+C	-0.253609626259805
chrX	94020001	94030000	FL	1.4018275053993
chrX	94020001	94030000	ΔB+C	-0.0620458014212723
chrX	94030001	94040000	ΔB+C	-0.135639296507218
chrX	94030001	94040000	FL	1.39423926325689
chrX	94040001	94050000	FL	1.38941541905119
chrX	94040001	94050000	ΔB+C	-0.0888196567005908
chrX	94050001	94060000	FL	1.75974949965407
chrX	94050001	94060000	ΔB+C	-0.101167320610562
chrX	94060001	94070000	FL	1.49456012811046
chrX	94060001	94070000	ΔB+C	0.100936439670264
chrX	94130001	94140000	FL	0.753226417985778
chrX	94130001	94140000	ΔB+C	-0.287817953556815
chrX	94150001	94160000	ΔB+C	-0.272620015586791
chrX	94150001	94160000	FL	1.13382467885313
chrX	94160001	94170000	ΔB+C	0.150096944692516
chrX	94160001	94170000	FL	2.05790707629695
chrX	94220001	94230000	ΔB+C	-0.108018187951711
chrX	94220001	94230000	FL	1.55009057359224
chrX	94280001	94290000	FL	1.47879241750519
chrX	94280001	94290000	ΔB+C	0.0296465347314428
chrX	94290001	94300000	ΔB+C	0.0817611421620792
chrX	94290001	94300000	FL	1.80469038535256
chrX	94300001	94310000	ΔB+C	0.218200093693789
chrX	94300001	94310000	FL	1.78439624997365
chrX	94310001	94320000	ΔB+C	0.0571921703311114
chrX	94310001	94320000	FL	1.65614173326262
chrX	94320001	94330000	FL	1.92606416160091
chrX	94320001	94330000	ΔB+C	-0.0323962579237669
chrX	94330001	94340000	ΔB+C	-0.00904197841728403
chrX	94330001	94340000	FL	1.66766595521952
chrX	94340001	94350000	ΔB+C	0.0131006958596699
chrX	94340001	94350000	FL	1.8649369990085
chrX	94350001	94360000	ΔB+C	0.000833860628436399
chrX	94350001	94360000	FL	1.56132037316384
chrX	94420001	94430000	FL	2.05409011703694
chrX	94420001	94430000	ΔB+C	0.155710137724324
chrX	94430001	94440000	FL	1.92509129853473
chrX	94430001	94440000	ΔB+C	0.069740688062578
chrX	94450001	94460000	ΔB+C	0.0145838639712746
chrX	94450001	94460000	FL	1.81316653372928
chrX	94460001	94470000	ΔB+C	-0.0445506025050411
chrX	94460001	94470000	FL	1.48825490680902
chrX	94470001	94480000	ΔB+C	-0.0318081931345387
chrX	94470001	94480000	FL	1.84022938942489
chrX	94480001	94490000	FL	1.86196240014995
chrX	94480001	94490000	ΔB+C	0.162360210374776
chrX	94490001	94500000	ΔB+C	0.0236982714080383
chrX	94490001	94500000	FL	1.76307104474285
chrX	94500001	94510000	ΔB+C	-0.0133564432732498
chrX	94500001	94510000	FL	1.63595575141158
chrX	94550001	94560000	ΔB+C	0.116494143207406
chrX	94550001	94560000	FL	1.67597086817479
chrX	94560001	94570000	FL	1.78210924095579
chrX	94560001	94570000	ΔB+C	0.0219441092002887
chrX	94580001	94590000	ΔB+C	0.257918975748857
chrX	94580001	94590000	FL	1.65803633928718
chrX	94590001	94600000	ΔB+C	0.237463637003191
chrX	94590001	94600000	FL	1.59455427401574
chrX	94600001	94610000	ΔB+C	-0.0297066541318398
chrX	94600001	94610000	FL	1.49487893358523
chrX	94610001	94620000	FL	1.69811973025044
chrX	94610001	94620000	ΔB+C	0.196667397307433
chrX	94620001	94630000	FL	1.22321492969592
chrX	94620001	94630000	ΔB+C	-0.183781544734323
chrX	94640001	94650000	ΔB+C	-0.0172009249824939
chrX	94640001	94650000	FL	1.46620089077577
chrX	94650001	94660000	ΔB+C	-0.335380807605108
chrX	94650001	94660000	FL	1.53764333169258
chrX	94660001	94670000	FL	1.6001488445429
chrX	94660001	94670000	ΔB+C	-0.028152073606048
chrX	94670001	94680000	FL	1.2906822394819
chrX	94670001	94680000	ΔB+C	0.124078518288512
chrX	94740001	94750000	ΔB+C	-0.140045099706448
chrX	94740001	94750000	FL	1.47105649211198
chrX	94750001	94760000	ΔB+C	-0.0596933098935006
chrX	94750001	94760000	FL	1.17289925717825
chrX	94770001	94780000	ΔB+C	-0.0387828507517981
chrX	94770001	94780000	FL	0.532359533340714
chrX	94780001	94790000	FL	0.915256041537127
chrX	94780001	94790000	ΔB+C	-0.10051893240084
chrX	95000001	95010000	ΔB+C	-0.291663964645938
chrX	95000001	95010000	FL	1.40749997405231
chrX	95010001	95020000	ΔB+C	0.0584654235255269
chrX	95010001	95020000	FL	0.956622530429262
chrX	95030001	95040000	ΔB+C	0.0147889459177516
chrX	95030001	95040000	FL	1.33099746711321
chrX	95170001	95180000	FL	1.68754654844176
chrX	95170001	95180000	ΔB+C	0.0303756371912677
chrX	95180001	95190000	FL	1.68571906673205
chrX	95180001	95190000	ΔB+C	0.143222302121205
chrX	95190001	95200000	ΔB+C	-0.0128170439790961
chrX	95190001	95200000	FL	0.857918809649542
chrX	95200001	95210000	ΔB+C	0.0577767218408153
chrX	95200001	95210000	FL	1.56351870794508
chrX	95210001	95220000	FL	1.44949310796169
chrX	95210001	95220000	ΔB+C	0.181788021821606
chrX	95220001	95230000	FL	1.50617565142867
chrX	95220001	95230000	ΔB+C	-0.0832359024962395
chrX	95230001	95240000	ΔB+C	-0.076510721599904
chrX	95230001	95240000	FL	1.23793517751393
chrX	95240001	95250000	ΔB+C	0.0649258418944878
chrX	95240001	95250000	FL	1.25221019876336
chrX	95300001	95310000	ΔB+C	0.070404433344019
chrX	95300001	95310000	FL	1.49141489811223
chrX	95310001	95320000	ΔB+C	-0.108885564561087
chrX	95310001	95320000	FL	1.40301926027618
chrX	95390001	95400000	ΔB+C	-0.0554717042536711
chrX	95390001	95400000	FL	1.41947981922883
chrX	95450001	95460000	ΔB+C	-0.0130877757491794
chrX	95450001	95460000	FL	1.37036028099457
chrX	95590001	95600000	ΔB+C	0.100711881543152
chrX	95590001	95600000	FL	1.54154860262046
chrX	95600001	95610000	ΔB+C	0.250365267096761
chrX	95600001	95610000	FL	1.68135113239119
chrX	95610001	95620000	FL	1.52664014531189
chrX	95610001	95620000	ΔB+C	0.118525833729009
chrX	95670001	95680000	ΔB+C	0.0126694246665107
chrX	95670001	95680000	FL	1.10177347538186
chrX	95680001	95690000	ΔB+C	0.048660597187313
chrX	95680001	95690000	FL	1.59182143574993
chrX	95970001	95980000	ΔB+C	0.0465594013759587
chrX	95970001	95980000	FL	1.24153509939091
chrX	95980001	95990000	FL	1.48752337261447
chrX	95980001	95990000	ΔB+C	-0.063193517690328
chrX	95990001	96000000	ΔB+C	0.215957875248977
chrX	95990001	96000000	FL	1.40993920537043
chrX	96000001	96010000	ΔB+C	-0.0747109675872018
chrX	96000001	96010000	FL	1.38726029289399
chrX	96010001	96020000	ΔB+C	-0.22838957548624
chrX	96010001	96020000	FL	1.51346539933296
chrX	96020001	96030000	ΔB+C	-0.173282605135018
chrX	96020001	96030000	FL	1.53305171047388
chrX	96030001	96040000	ΔB+C	-0.249445196616711
chrX	96030001	96040000	FL	1.76126930523974
chrX	96040001	96050000	ΔB+C	0.063802678429596
chrX	96040001	96050000	FL	1.61920497959338
chrX	96050001	96060000	ΔB+C	-0.159151555804758
chrX	96050001	96060000	FL	1.62124188536386
chrX	96060001	96070000	ΔB+C	-0.109721727380991
chrX	96060001	96070000	FL	1.31128851078596
chrX	96070001	96080000	FL	1.72088820171276
chrX	96070001	96080000	ΔB+C	0.0159337948714765
chrX	96080001	96090000	FL	1.42875810889006
chrX	96080001	96090000	ΔB+C	0.0925350428557789
chrX	96170001	96180000	ΔB+C	-0.0294131837919144
chrX	96170001	96180000	FL	2.22571637004442
chrX	96180001	96190000	ΔB+C	0.024581586000988
chrX	96180001	96190000	FL	1.57142684211204
chrX	96190001	96200000	FL	1.67695452594469
chrX	96190001	96200000	ΔB+C	-0.0512362066297575
chrX	96200001	96210000	FL	1.58549500387637
chrX	96200001	96210000	ΔB+C	-0.134341547705164
chrX	96210001	96220000	ΔB+C	0.061192076010604
chrX	96210001	96220000	FL	1.81445387853025
chrX	96220001	96230000	ΔB+C	-0.0643706951800046
chrX	96220001	96230000	FL	1.72107247821414
chrX	96870001	96880000	ΔB+C	0.162527699678432
chrX	96870001	96880000	FL	1.35654669075009
chrX	97060001	97070000	FL	1.18468522471928
chrX	97060001	97070000	ΔB+C	-0.038201552487978
chrX	97390001	97400000	ΔB+C	-0.246224228496522
chrX	97390001	97400000	FL	1.31537538107068
chrX	97400001	97410000	ΔB+C	0.220649225818388
chrX	97400001	97410000	FL	1.52980096690155
chrX	97410001	97420000	ΔB+C	0.0701414745616698
chrX	97410001	97420000	FL	1.31402788233092
chrX	97430001	97440000	FL	1.02679764124544
chrX	97430001	97440000	ΔB+C	-0.131303152126307
chrX	98330001	98340000	FL	1.57242615827688
chrX	98330001	98340000	ΔB+C	-0.0539114552249136
chrX	98350001	98360000	ΔB+C	0.181280261436532
chrX	98350001	98360000	FL	1.63576161031704
chrX	98370001	98380000	ΔB+C	-0.265318330717466
chrX	98370001	98380000	FL	2.04252447320268
chrX	98380001	98390000	FL	1.56823591055858
chrX	98380001	98390000	ΔB+C	-0.0974876713099614
chrX	98510001	98520000	FL	1.30684871296282
chrX	98510001	98520000	ΔB+C	-0.0264087356496375
chrX	98540001	98550000	ΔB+C	0.102324522268442
chrX	98540001	98550000	FL	1.35592660292445
chrX	98900001	98910000	ΔB+C	-0.0787985250872753
chrX	98900001	98910000	FL	1.09288725194819
chrX	98910001	98920000	ΔB+C	0.0787890600289276
chrX	98910001	98920000	FL	1.53578570261757
chrX	98920001	98930000	ΔB+C	0.0197969765155806
chrX	98920001	98930000	FL	1.13425990568293
chrX	98950001	98960000	ΔB+C	-0.0377198846516212
chrX	98950001	98960000	FL	1.14628438537743
chrX	98960001	98970000	ΔB+C	0.0887632432906588
chrX	98960001	98970000	FL	1.43559218987095
chrX	98970001	98980000	ΔB+C	0.266919212096046
chrX	98970001	98980000	FL	1.46747828221416
chrX	98980001	98990000	ΔB+C	0.123474269486109
chrX	98980001	98990000	FL	1.15253188798238
chrX	98990001	99000000	FL	1.22837988766243
chrX	98990001	99000000	ΔB+C	0.0037373092609623
chrX	99000001	99010000	ΔB+C	0.100970877765608
chrX	99000001	99010000	FL	1.16165547754351
chrX	99010001	99020000	ΔB+C	-0.0119484480031255
chrX	99010001	99020000	FL	1.44204685313385
chrX	99020001	99030000	ΔB+C	-0.0338334069596931
chrX	99020001	99030000	FL	1.29998502714479
chrX	99030001	99040000	FL	1.25022584677664
chrX	99030001	99040000	ΔB+C	0.0329622682528524
chrX	99080001	99090000	ΔB+C	-0.0691930115675701
chrX	99080001	99090000	FL	1.35860702383796
chrX	99090001	99100000	ΔB+C	0.0466296575866415
chrX	99090001	99100000	FL	1.40818246145584
chrX	99100001	99110000	ΔB+C	0.0201871604267799
chrX	99100001	99110000	FL	1.40827988156127
chrX	99110001	99120000	ΔB+C	-0.0522266349161275
chrX	99110001	99120000	FL	1.0040208018418
chrX	99120001	99130000	ΔB+C	-0.0293636186465571
chrX	99120001	99130000	FL	0.73614616667368
chrX	99150001	99160000	ΔB+C	-0.284590395560687
chrX	99150001	99160000	FL	0.027985580967185
chrX	99160001	99170000	ΔB+C	-0.155931557417358
chrX	99160001	99170000	FL	0.683525473257759
chrX	99170001	99180000	ΔB+C	-0.211730906578473
chrX	99170001	99180000	FL	0.750206847958971
chrX	99180001	99190000	FL	0.737638747164424
chrX	99180001	99190000	ΔB+C	-0.104041691849837
chrX	99190001	99200000	FL	0.412562692611235
chrX	99190001	99200000	ΔB+C	-0.155931869862423
chrX	99200001	99210000	ΔB+C	-0.0743923992795343
chrX	99200001	99210000	FL	0.438779441225158
chrX	99210001	99220000	ΔB+C	-0.14246031778838
chrX	99210001	99220000	FL	0.261810628445002
chrX	99220001	99230000	FL	0.784976643169273
chrX	99220001	99230000	ΔB+C	0.0167284816957563
chrX	99230001	99240000	FL	1.00484727891617
chrX	99230001	99240000	ΔB+C	0.268122444540366
chrX	99240001	99250000	ΔB+C	0.0690296661350515
chrX	99240001	99250000	FL	0.964747831419991
chrX	99250001	99260000	ΔB+C	-0.0573591759377734
chrX	99250001	99260000	FL	1.34501440532815
chrX	99260001	99270000	ΔB+C	0.170569216899807
chrX	99260001	99270000	FL	1.39510550966476
chrX	99270001	99280000	FL	1.22178692543193
chrX	99270001	99280000	ΔB+C	-0.000548407326275046
chrX	99280001	99290000	ΔB+C	0.109660937478396
chrX	99280001	99290000	FL	1.02315247865924
chrX	99290001	99300000	ΔB+C	0.0231052061842285
chrX	99290001	99300000	FL	1.05811588861636
chrX	99300001	99310000	ΔB+C	0.0294642299565354
chrX	99300001	99310000	FL	1.43883703648599
chrX	99310001	99320000	FL	1.07282421314405
chrX	99310001	99320000	ΔB+C	-0.112241724403733
chrX	99320001	99330000	FL	0.673557303318414
chrX	99320001	99330000	ΔB+C	0.015737867314057
chrX	99340001	99350000	ΔB+C	-0.054177403821756
chrX	99340001	99350000	FL	1.00600367212549
chrX	99350001	99360000	ΔB+C	0.0905054890717998
chrX	99350001	99360000	FL	1.07896674209972
chrX	99360001	99370000	FL	1.2164557119953
chrX	99360001	99370000	ΔB+C	-0.0504239502323777
chrX	99370001	99380000	FL	1.28709554244629
chrX	99370001	99380000	ΔB+C	0.078627498338955
chrX	99380001	99390000	ΔB+C	0.0196712158912178
chrX	99380001	99390000	FL	1.29193968891021
chrX	99390001	99400000	FL	1.03915855282756
chrX	99390001	99400000	ΔB+C	0.016554390471298
chrX	99450001	99460000	FL	0.498288494562625
chrX	99450001	99460000	ΔB+C	-0.0964752348280822
chrX	99480001	99490000	FL	1.06249426580011
chrX	99480001	99490000	ΔB+C	-0.0540525726626016
chrX	99490001	99500000	ΔB+C	0.0759865935959958
chrX	99490001	99500000	FL	1.02190710886837
chrX	99500001	99510000	FL	0.916527644555355
chrX	99500001	99510000	ΔB+C	-0.0754015569961144
chrX	99510001	99520000	FL	0.263567746085327
chrX	99510001	99520000	ΔB+C	-0.205732256680342
chrX	99520001	99530000	FL	0.103381627928003
chrX	99520001	99530000	ΔB+C	-0.194296203314458
chrX	99530001	99540000	ΔB+C	-0.191674640976587
chrX	99530001	99540000	FL	0.796782820136744
chrX	99540001	99550000	FL	0.7763314434137
chrX	99540001	99550000	ΔB+C	-0.0393492106006071
chrX	99560001	99570000	FL	0.257349525339139
chrX	99560001	99570000	ΔB+C	-0.0135636325619644
chrX	99570001	99580000	FL	0.279085580657079
chrX	99570001	99580000	ΔB+C	-0.0698117506713122
chrX	99580001	99590000	FL	0.414698744805256
chrX	99580001	99590000	ΔB+C	0.0227656333675732
chrX	99590001	99600000	ΔB+C	0.0253324594561517
chrX	99590001	99600000	FL	0.283922094904554
chrX	99600001	99610000	FL	0.771678489098985
chrX	99600001	99610000	ΔB+C	0.0536014002344982
chrX	99610001	99620000	FL	1.14356691603992
chrX	99610001	99620000	ΔB+C	0.0774649843835058
chrX	99620001	99630000	FL	1.34225743610631
chrX	99620001	99630000	ΔB+C	0.0905096287933125
chrX	99630001	99640000	ΔB+C	-0.000147748961907704
chrX	99630001	99640000	FL	1.10681665491149
chrX	99640001	99650000	FL	1.23342514548434
chrX	99640001	99650000	ΔB+C	0.0475383722332306
chrX	99650001	99660000	FL	0.755394784355366
chrX	99650001	99660000	ΔB+C	-0.0411172755460905
chrX	99660001	99670000	FL	1.19555012511468
chrX	99660001	99670000	ΔB+C	-0.0390787840775639
chrX	99670001	99680000	ΔB+C	-0.125811625966982
chrX	99670001	99680000	FL	1.330909096514
chrX	99680001	99690000	FL	1.57222331942754
chrX	99680001	99690000	ΔB+C	0.116823295611021
chrX	99690001	99700000	FL	1.40643218462611
chrX	99690001	99700000	ΔB+C	0.157635235689135
chrX	99700001	99710000	ΔB+C	-0.18547506625395
chrX	99700001	99710000	FL	0.512902541472379
chrX	99710001	99720000	ΔB+C	-0.193991824597162
chrX	99710001	99720000	FL	1.65164819752793
chrX	99720001	99730000	FL	1.35675718776375
chrX	99720001	99730000	ΔB+C	0.0477607763239648
chrX	99730001	99740000	FL	1.45311783607761
[truncated: 1,933 more rows]

## Sheet: Intergenic_H3K27me3
Chr	Start	End	samples	logFC
chrX	35740001	35750000	ΔB+C	0.394620314384794
chrX	35740001	35750000	FL	1.12898697816713
chrX	35750001	35760000	FL	1.07498242524864
chrX	35750001	35760000	ΔB+C	-0.0191306883259827
chrX	35760001	35770000	FL	1.25735798477146
chrX	35760001	35770000	ΔB+C	0.115381717304328
chrX	35770001	35780000	FL	1.10119595926095
chrX	35770001	35780000	ΔB+C	0.247725116578941
chrX	35780001	35790000	ΔB+C	0.0268396989190332
chrX	35780001	35790000	FL	0.921440161249796
chrX	35790001	35800000	FL	0.991665117488681
chrX	35790001	35800000	ΔB+C	0.284505680240724
chrX	35800001	35810000	FL	0.982240939409728
chrX	35800001	35810000	ΔB+C	-0.036157409678739
chrX	35810001	35820000	FL	0.459557761417758
chrX	35810001	35820000	ΔB+C	-0.0721434830094148
chrX	35830001	35840000	ΔB+C	-0.141754357174668
chrX	35830001	35840000	FL	0.858926570241857
chrX	35840001	35850000	FL	1.47814927472239
chrX	35840001	35850000	ΔB+C	-0.105051375993197
chrX	35850001	35860000	FL	1.37270415394891
chrX	35850001	35860000	ΔB+C	-0.471413423527924
chrX	35870001	35880000	FL	1.40489812031075
chrX	35870001	35880000	ΔB+C	-0.437775958630932
chrX	36080001	36090000	ΔB+C	-0.0729719470677067
chrX	36080001	36090000	FL	2.12274385749331
chrX	36090001	36100000	ΔB+C	0.00385506863031155
chrX	36090001	36100000	FL	2.03291374961583
chrX	36100001	36110000	FL	1.79485200192074
chrX	36100001	36110000	ΔB+C	-0.106647467238603
chrX	36180001	36190000	FL	1.1709963550936
chrX	36180001	36190000	ΔB+C	-0.0699110790074964
chrX	36200001	36210000	FL	0.947971958777857
chrX	36200001	36210000	ΔB+C	-0.184420305645183
chrX	36210001	36220000	ΔB+C	-0.25012939973532
chrX	36210001	36220000	FL	1.44566294912645
chrX	36220001	36230000	FL	1.30546867809682
chrX	36220001	36230000	ΔB+C	-0.247273093931375
chrX	36230001	36240000	FL	1.95723998646576
chrX	36230001	36240000	ΔB+C	-0.203024869872161
chrX	36240001	36250000	FL	1.99688533437004
chrX	36240001	36250000	ΔB+C	-0.0484895657839794
chrX	36250001	36260000	ΔB+C	-0.196977362904508
chrX	36250001	36260000	FL	1.91654410489671
chrX	36260001	36270000	FL	2.34401956339527
chrX	36260001	36270000	ΔB+C	-0.193001375794374
chrX	36270001	36280000	FL	2.32916806007215
chrX	36270001	36280000	ΔB+C	-0.00461327010474449
chrX	36280001	36290000	FL	2.10415314563727
chrX	36280001	36290000	ΔB+C	-0.0666474959648245
chrX	36290001	36300000	ΔB+C	-0.142502452931398
chrX	36290001	36300000	FL	2.07452763867116
chrX	36300001	36310000	FL	1.61746758727161
chrX	36300001	36310000	ΔB+C	-0.0515668040201733
chrX	36310001	36320000	FL	1.30394064412924
chrX	36310001	36320000	ΔB+C	0.00537536995792069
chrX	36370001	36380000	ΔB+C	0.161633763505145
chrX	36370001	36380000	FL	1.92536480122622
chrX	36380001	36390000	ΔB+C	0.0499852560837545
chrX	36380001	36390000	FL	1.87294618955882
chrX	36390001	36400000	ΔB+C	-0.00739198975565159
chrX	36390001	36400000	FL	1.63416844178963
chrX	36400001	36410000	FL	1.83623226191506
chrX	36400001	36410000	ΔB+C	0.0203780355131754
chrX	36410001	36420000	ΔB+C	0.150385032519969
chrX	36410001	36420000	FL	2.07470496380565
chrX	36420001	36430000	ΔB+C	-0.0954356255391456
chrX	36420001	36430000	FL	2.13433764530813
chrX	36430001	36440000	ΔB+C	-0.266848489070379
chrX	36430001	36440000	FL	1.43111375173906
chrX	36440001	36450000	FL	1.51784790929966
chrX	36440001	36450000	ΔB+C	0.0863334139467754
chrX	36450001	36460000	ΔB+C	-0.374054093211109
chrX	36450001	36460000	FL	1.23435188730475
chrX	36470001	36480000	ΔB+C	-0.128529440960755
chrX	36470001	36480000	FL	1.67688703168128
chrX	36480001	36490000	ΔB+C	0.0438964027603818
chrX	36480001	36490000	FL	2.13457332019408
chrX	36490001	36500000	FL	1.48891183066085
chrX	36490001	36500000	ΔB+C	-0.186354058093905
chrX	36500001	36510000	FL	1.37942871659154
chrX	36500001	36510000	ΔB+C	-0.318365396635676
chrX	36510001	36520000	ΔB+C	-0.112203291259204
chrX	36510001	36520000	FL	1.23615006264831
chrX	36520001	36530000	ΔB+C	-0.150073679012949
chrX	36520001	36530000	FL	1.63807000112272
chrX	36530001	36540000	ΔB+C	-0.112821917745289
chrX	36530001	36540000	FL	1.67235297537093
chrX	36540001	36550000	ΔB+C	-0.0870644484998003
chrX	36540001	36550000	FL	1.93220789278964
chrX	36550001	36560000	ΔB+C	0.151767723740291
chrX	36550001	36560000	FL	2.32627147326668
chrX	36560001	36570000	ΔB+C	-0.189378327389955
chrX	36560001	36570000	FL	1.46987428637124
chrX	36570001	36580000	ΔB+C	-0.133185523327494
chrX	36570001	36580000	FL	1.93919919819832
chrX	36580001	36590000	ΔB+C	-0.179507605883541
chrX	36580001	36590000	FL	1.80030207779654
chrX	36650001	36660000	ΔB+C	-0.0830950926754749
chrX	36650001	36660000	FL	1.77580478505929
chrX	36660001	36670000	ΔB+C	-0.153361470034616
chrX	36660001	36670000	FL	2.08219568939836
chrX	36670001	36680000	ΔB+C	-0.057856942951212
chrX	36670001	36680000	FL	2.14882166812638
chrX	36680001	36690000	ΔB+C	-0.0370886984441566
chrX	36680001	36690000	FL	2.34590158168682
chrX	36690001	36700000	FL	2.15317021948974
chrX	36690001	36700000	ΔB+C	-0.201119252779931
chrX	36700001	36710000	ΔB+C	-0.326442584084575
chrX	36700001	36710000	FL	1.86920077354332
chrX	36710001	36720000	ΔB+C	-0.162065910041291
chrX	36710001	36720000	FL	2.07252076482969
chrX	36720001	36730000	ΔB+C	-0.314408336184214
chrX	36720001	36730000	FL	1.64331195959057
chrX	36730001	36740000	ΔB+C	-0.493306451939316
chrX	36730001	36740000	FL	2.29417233267185
chrX	36780001	36790000	ΔB+C	0.0573812531260552
chrX	36780001	36790000	FL	2.66652108752226
chrX	37000001	37010000	ΔB+C	-0.253565111091541
chrX	37000001	37010000	FL	1.93782789281676
chrX	37010001	37020000	ΔB+C	-0.0446516069981642
chrX	37010001	37020000	FL	2.08015332365374
chrX	37020001	37030000	ΔB+C	-0.133011419058778
chrX	37020001	37030000	FL	1.57150642786732
chrX	37030001	37040000	ΔB+C	-0.138627483919813
chrX	37030001	37040000	FL	2.00388475863555
chrX	37040001	37050000	ΔB+C	-0.215507255908009
chrX	37040001	37050000	FL	0.189259845396633
chrX	37050001	37060000	ΔB+C	-0.30130793609975
chrX	37050001	37060000	FL	0.378639252900597
chrX	37060001	37070000	ΔB+C	-0.272079801876042
chrX	37060001	37070000	FL	1.77563275638442
chrX	37230001	37240000	FL	2.30913339134696
chrX	37230001	37240000	ΔB+C	0.0641624756943505
chrX	37680001	37690000	FL	1.29828903653802
chrX	37680001	37690000	ΔB+C	-0.0554771769799896
chrX	37690001	37700000	ΔB+C	0.0208190391880559
chrX	37690001	37700000	FL	1.50716792692458
chrX	37810001	37820000	ΔB+C	-0.112211310806163
chrX	37810001	37820000	FL	0.633445601430633
chrX	37850001	37860000	ΔB+C	-0.0373906522258559
chrX	37850001	37860000	FL	1.88511970863045
chrX	37860001	37870000	FL	1.98940908183711
chrX	37860001	37870000	ΔB+C	-0.0906674420464386
chrX	37910001	37920000	ΔB+C	-0.298387615487663
chrX	37910001	37920000	FL	1.14942988530882
chrX	37920001	37930000	ΔB+C	0.100925632227614
chrX	37920001	37930000	FL	1.88852696593569
chrX	37930001	37940000	ΔB+C	0.0957359260735076
chrX	37930001	37940000	FL	2.06727890001241
chrX	37940001	37950000	FL	1.96892082039002
chrX	37940001	37950000	ΔB+C	0.0540692150850828
chrX	37950001	37960000	ΔB+C	0.153698598356484
chrX	37950001	37960000	FL	3.18970750082933
chrX	37960001	37970000	ΔB+C	0.553802403554631
chrX	37960001	37970000	FL	2.81556788413139
chrX	37970001	37980000	ΔB+C	0.380362001398404
chrX	37970001	37980000	FL	1.9166404721747
chrX	37980001	37990000	FL	2.53774844253251
chrX	37980001	37990000	ΔB+C	0.051700826783133
chrX	37990001	38000000	FL	2.501704676814
chrX	37990001	38000000	ΔB+C	0.0866613142319197
chrX	38000001	38010000	ΔB+C	0.218630879043946
chrX	38000001	38010000	FL	3.15419508286984
chrX	38050001	38060000	ΔB+C	-0.0977365075091732
chrX	38050001	38060000	FL	1.71490235258115
chrX	38090001	38100000	ΔB+C	-0.16648008659526
chrX	38090001	38100000	FL	1.03812282454051
chrX	38130001	38140000	ΔB+C	-0.127884514667872
chrX	38130001	38140000	FL	2.9183714889399
chrX	38140001	38150000	ΔB+C	-0.0854234380105162
chrX	38140001	38150000	FL	2.9564300500838
chrX	38150001	38160000	ΔB+C	-0.170266535361778
chrX	38150001	38160000	FL	2.04190054548285
chrX	38160001	38170000	ΔB+C	0.0114171609358479
chrX	38160001	38170000	FL	1.63624462301859
chrX	38170001	38180000	ΔB+C	-0.157856385512461
chrX	38170001	38180000	FL	0.8233798835684
chrX	38260001	38270000	ΔB+C	-0.0740408071151412
chrX	38260001	38270000	FL	1.35829776401837
chrX	38270001	38280000	ΔB+C	0.0157982869965928
chrX	38270001	38280000	FL	1.51630570395494
chrX	38280001	38290000	ΔB+C	-0.0162091882483278
chrX	38280001	38290000	FL	1.87572783610843
chrX	38290001	38300000	ΔB+C	-0.0645083719409936
chrX	38290001	38300000	FL	1.61679196306288
chrX	38300001	38310000	FL	1.53288806260466
chrX	38300001	38310000	ΔB+C	-0.111316616098208
chrX	38340001	38350000	ΔB+C	-0.0834482680925301
chrX	38340001	38350000	FL	1.90663573319979
chrX	38350001	38360000	ΔB+C	-0.0996921021428523
chrX	38350001	38360000	FL	2.01736212540513
chrX	38360001	38370000	ΔB+C	-0.220232343253363
chrX	38360001	38370000	FL	1.38210848375244
chrX	38370001	38380000	ΔB+C	-0.176000167044487
chrX	38370001	38380000	FL	1.40294930103085
chrX	38380001	38390000	ΔB+C	-0.0290318577331124
chrX	38380001	38390000	FL	1.66178799009303
chrX	38390001	38400000	ΔB+C	0.265218041595198
chrX	38390001	38400000	FL	4.00326551687987
chrX	38460001	38470000	ΔB+C	-0.0345926751458165
chrX	38460001	38470000	FL	2.3108993101251
chrX	38480001	38490000	ΔB+C	-0.140601702036272
chrX	38480001	38490000	FL	1.16019672458099
chrX	38490001	38500000	ΔB+C	-0.151121194877162
chrX	38490001	38500000	FL	2.53273554033353
chrX	38500001	38510000	ΔB+C	-0.436301589175438
chrX	38500001	38510000	FL	1.21952207189564
chrX	38510001	38520000	ΔB+C	-0.162531966388009
chrX	38510001	38520000	FL	2.76976526554675
chrX	38520001	38530000	ΔB+C	0.154408599028869
chrX	38520001	38530000	FL	5.52129165515512
chrX	38620001	38630000	FL	4.57222660583995
chrX	38620001	38630000	ΔB+C	-0.178068590089061
chrX	38640001	38650000	FL	2.93681642225954
chrX	38640001	38650000	ΔB+C	0.0404854798764298
chrX	38650001	38660000	ΔB+C	0.0673296138506377
chrX	38650001	38660000	FL	2.18467601241535
chrX	38670001	38680000	ΔB+C	-0.165622060351202
chrX	38670001	38680000	FL	1.78427208917527
chrX	38680001	38690000	ΔB+C	-0.217070377986391
chrX	38680001	38690000	FL	1.68446127409627
chrX	38690001	38700000	FL	1.78642992714735
chrX	38690001	38700000	ΔB+C	-0.164771557173882
chrX	38700001	38710000	ΔB+C	0.0280072882173101
chrX	38700001	38710000	FL	1.91663111248357
chrX	38720001	38730000	ΔB+C	0.11425349332628
chrX	38720001	38730000	FL	1.88984111897005
chrX	38730001	38740000	ΔB+C	-0.489299798721341
chrX	38730001	38740000	FL	1.14644286450104
chrX	38740001	38750000	FL	1.08657986687271
chrX	38740001	38750000	ΔB+C	-0.485050209062495
chrX	38750001	38760000	ΔB+C	-0.0843751986107646
chrX	38750001	38760000	FL	2.02768107705392
chrX	38760001	38770000	ΔB+C	-0.258527771817646
chrX	38760001	38770000	FL	1.61570022754407
chrX	39010001	39020000	ΔB+C	-0.0113140427133945
chrX	39010001	39020000	FL	1.23227406321709
chrX	39020001	39030000	FL	0.902608443456445
chrX	39020001	39030000	ΔB+C	0.0396799373053085
chrX	39030001	39040000	FL	0.794470184179979
chrX	39030001	39040000	ΔB+C	-0.197256445638978
chrX	39090001	39100000	ΔB+C	-0.247990146058778
chrX	39090001	39100000	FL	0.953137692662925
chrX	39100001	39110000	FL	0.813385057631936
chrX	39100001	39110000	ΔB+C	-0.147673860379986
chrX	39110001	39120000	FL	0.857522367693738
chrX	39110001	39120000	ΔB+C	-0.206069771634655
chrX	39180001	39190000	FL	0.767552712142365
chrX	39180001	39190000	ΔB+C	-0.19382176685229
chrX	39190001	39200000	ΔB+C	-0.157498556304796
chrX	39190001	39200000	FL	0.571199475343398
chrX	39230001	39240000	FL	0.93331650117567
chrX	39230001	39240000	ΔB+C	-0.0345943587089525
chrX	39240001	39250000	FL	0.832186528838573
chrX	39240001	39250000	ΔB+C	0.01161856814441
chrX	39250001	39260000	FL	0.737382838432886
chrX	39250001	39260000	ΔB+C	-0.127140648179691
chrX	39260001	39270000	ΔB+C	0.010926414530377
chrX	39260001	39270000	FL	0.885816269915202
chrX	39280001	39290000	FL	0.705244060779164
chrX	39280001	39290000	ΔB+C	-0.171570772969484
chrX	39300001	39310000	FL	0.702473988881554
chrX	39300001	39310000	ΔB+C	-0.076772573011636
chrX	39370001	39380000	FL	1.02856225423313
chrX	39370001	39380000	ΔB+C	-0.0295062081122886
chrX	39380001	39390000	ΔB+C	-0.136188216251793
chrX	39380001	39390000	FL	0.954192375570798
chrX	39390001	39400000	ΔB+C	-0.0500817603533319
chrX	39390001	39400000	FL	0.862971734384866
chrX	39400001	39410000	FL	1.16797299162661
chrX	39400001	39410000	ΔB+C	-0.161799418225076
chrX	39410001	39420000	FL	1.00785708294198
chrX	39410001	39420000	ΔB+C	-0.143404937637684
chrX	39420001	39430000	FL	1.05980167401383
chrX	39420001	39430000	ΔB+C	-0.21619929974661
chrX	39430001	39440000	ΔB+C	-0.507891372987997
chrX	39430001	39440000	FL	0.557178991818623
chrX	39450001	39460000	FL	0.965001761139402
chrX	39450001	39460000	ΔB+C	0.0433896645024675
chrX	39460001	39470000	FL	1.22008389072179
chrX	39460001	39470000	ΔB+C	-0.00245920478656859
chrX	39470001	39480000	FL	1.26325143751672
chrX	39470001	39480000	ΔB+C	-0.0183223951325881
chrX	39480001	39490000	ΔB+C	-0.0489970868464914
chrX	39480001	39490000	FL	0.857958523671755
chrX	39510001	39520000	FL	0.857599949396757
chrX	39510001	39520000	ΔB+C	-0.324669835820318
chrX	39520001	39530000	FL	0.896905330145815
chrX	39520001	39530000	ΔB+C	-0.237773869050794
chrX	39530001	39540000	FL	0.956568413167357
chrX	39530001	39540000	ΔB+C	0.10334485192218
chrX	39540001	39550000	ΔB+C	0.05855952191736
chrX	39540001	39550000	FL	1.1593042052256
chrX	39550001	39560000	FL	1.12468094565554
chrX	39550001	39560000	ΔB+C	-0.136708997392084
chrX	39560001	39570000	FL	1.08037080655303
chrX	39560001	39570000	ΔB+C	0.136996532461867
chrX	39570001	39580000	ΔB+C	-0.205219193263157
chrX	39570001	39580000	FL	0.932750892615233
chrX	39600001	39610000	ΔB+C	-0.041175750527344
chrX	39600001	39610000	FL	0.972796556883672
chrX	39610001	39620000	ΔB+C	-0.34964766340236
chrX	39610001	39620000	FL	0.704287198682886
chrX	39750001	39760000	FL	1.02926353296594
chrX	39750001	39760000	ΔB+C	-0.0951802992673671
chrX	39760001	39770000	ΔB+C	-0.274758910102951
chrX	39760001	39770000	FL	1.35766308920995
chrX	39790001	39800000	ΔB+C	-0.324372053126497
chrX	39790001	39800000	FL	0.644923480109092
chrX	39820001	39830000	ΔB+C	-0.158854464575416
chrX	39820001	39830000	FL	0.710496338959524
chrX	39830001	39840000	FL	0.733127443609423
chrX	39830001	39840000	ΔB+C	-0.0776175896285667
chrX	39870001	39880000	ΔB+C	0.00221581210734708
chrX	39870001	39880000	FL	0.909984014274529
chrX	39920001	39930000	ΔB+C	-0.190467538219132
chrX	39920001	39930000	FL	0.873947461831809
chrX	39940001	39950000	ΔB+C	-0.0755064992821946
chrX	39940001	39950000	FL	0.765787358913228
chrX	39950001	39960000	FL	1.09213101605261
chrX	39950001	39960000	ΔB+C	-0.223895882305005
chrX	39960001	39970000	FL	1.07181186263224
chrX	39960001	39970000	ΔB+C	-0.0534340285887114
chrX	40040001	40050000	ΔB+C	-0.306189684478917
chrX	40040001	40050000	FL	0.969387514395548
chrX	40050001	40060000	ΔB+C	0.0472778856476543
chrX	40050001	40060000	FL	0.847051978732934
chrX	40060001	40070000	ΔB+C	-0.298624414148311
chrX	40060001	40070000	FL	0.816147873578496
chrX	40070001	40080000	ΔB+C	-0.366022247236193
chrX	40070001	40080000	FL	1.33493602581707
chrX	40080001	40090000	ΔB+C	-0.204066538633645
chrX	40080001	40090000	FL	1.35936506364419
chrX	40100001	40110000	ΔB+C	-0.289835328548257
chrX	40100001	40110000	FL	0.890920172851564
chrX	40120001	40130000	ΔB+C	-0.166143403389223
chrX	40120001	40130000	FL	1.120345490756
chrX	40130001	40140000	ΔB+C	0.0682989216960962
chrX	40130001	40140000	FL	1.3286793772924
chrX	40140001	40150000	ΔB+C	-0.118757206530172
chrX	40140001	40150000	FL	0.729437130917326
chrX	40150001	40160000	ΔB+C	-0.265053376917895
chrX	40150001	40160000	FL	1.09141318642703
chrX	40160001	40170000	ΔB+C	-0.251591891214079
chrX	40160001	40170000	FL	1.09492854044688
chrX	40190001	40200000	ΔB+C	-0.317562750298685
chrX	40190001	40200000	FL	0.801984710546212
chrX	40200001	40210000	FL	0.8007378731402
chrX	40200001	40210000	ΔB+C	-0.162360604390319
chrX	40220001	40230000	ΔB+C	-0.124526875828498
chrX	40220001	40230000	FL	0.862589325299705
chrX	40230001	40240000	ΔB+C	-0.220350233227483
chrX	40230001	40240000	FL	1.07426279983303
chrX	40250001	40260000	ΔB+C	-0.26248442055528
chrX	40250001	40260000	FL	0.754662829576592
chrX	40260001	40270000	ΔB+C	-0.0614354391019219
chrX	40260001	40270000	FL	0.829860978053489
chrX	40270001	40280000	ΔB+C	0.0169693184938181
chrX	40270001	40280000	FL	1.10790757829334
chrX	40290001	40300000	ΔB+C	-0.256859718092589
chrX	40290001	40300000	FL	0.445432331244442
chrX	40330001	40340000	ΔB+C	-0.170103850913111
chrX	40330001	40340000	FL	0.849556142716485
chrX	40340001	40350000	ΔB+C	-0.274122245458005
chrX	40340001	40350000	FL	0.757282188651403
chrX	40350001	40360000	ΔB+C	-0.00295363568796216
chrX	40350001	40360000	FL	0.880666535900286
chrX	40380001	40390000	ΔB+C	0.114283431590512
chrX	40380001	40390000	FL	1.31789473078422
chrX	40390001	40400000	ΔB+C	-0.20496263852015
chrX	40390001	40400000	FL	1.12806030034332
chrX	40400001	40410000	ΔB+C	-0.151735648627273
chrX	40400001	40410000	FL	1.36368336804601
chrX	40410001	40420000	FL	1.57556156286303
chrX	40410001	40420000	ΔB+C	-0.167972937365026
chrX	40420001	40430000	FL	1.17415774324934
chrX	40420001	40430000	ΔB+C	-0.0648683145793027
chrX	40430001	40440000	ΔB+C	-0.0784008602008685
chrX	40430001	40440000	FL	1.45656584385075
chrX	40440001	40450000	ΔB+C	-0.0184123359994685
chrX	40440001	40450000	FL	1.17066055626755
chrX	40450001	40460000	ΔB+C	0.101962335729089
chrX	40450001	40460000	FL	1.03313036398002
chrX	40460001	40470000	FL	0.977716824476501
chrX	40460001	40470000	ΔB+C	0.110378452206818
chrX	40490001	40500000	ΔB+C	-0.0119237375949611
chrX	40490001	40500000	FL	0.962031059694199
chrX	40510001	40520000	ΔB+C	-0.117712801638436
chrX	40510001	40520000	FL	1.05497101299681
chrX	40520001	40530000	ΔB+C	-0.0520199628206122
chrX	40520001	40530000	FL	1.26435225425937
chrX	40530001	40540000	FL	1.16562328523107
chrX	40530001	40540000	ΔB+C	-0.077770241471103
chrX	40540001	40550000	ΔB+C	-0.206811474860478
chrX	40540001	40550000	FL	1.25872058584787
chrX	40550001	40560000	ΔB+C	-0.181016411184844
chrX	40550001	40560000	FL	1.50581972495652
chrX	40560001	40570000	ΔB+C	-0.188923578237093
chrX	40560001	40570000	FL	1.0961653479002
chrX	40570001	40580000	FL	1.6250372673492
chrX	40570001	40580000	ΔB+C	-0.149610124970824
chrX	40580001	40590000	FL	1.52077915399822
chrX	40580001	40590000	ΔB+C	0.0359340350308878
chrX	40600001	40610000	ΔB+C	-0.019805210225799
chrX	40600001	40610000	FL	1.21476368495411
chrX	40610001	40620000	ΔB+C	-0.108748437698991
chrX	40610001	40620000	FL	1.07315256864036
chrX	40620001	40630000	ΔB+C	-0.0139482165622065
chrX	40620001	40630000	FL	1.26815160091265
chrX	40650001	40660000	ΔB+C	0.058181106525396
chrX	40650001	40660000	FL	1.029719151461
chrX	40660001	40670000	ΔB+C	-0.10763279584665
chrX	40660001	40670000	FL	1.35285843458398
chrX	40670001	40680000	ΔB+C	-0.043927483153471
chrX	40670001	40680000	FL	1.40915530002445
chrX	40710001	40720000	ΔB+C	0.0368400868570778
chrX	40710001	40720000	FL	1.52355482579818
chrX	40720001	40730000	ΔB+C	-0.280626108930548
chrX	40720001	40730000	FL	1.35948849037512
chrX	40730001	40740000	ΔB+C	-0.32720255782429
chrX	40730001	40740000	FL	1.17145801057391
chrX	40740001	40750000	ΔB+C	-0.147171613861483
chrX	40740001	40750000	FL	1.38402281006358
chrX	40760001	40770000	ΔB+C	-0.231636657926272
chrX	40760001	40770000	FL	0.863613191177029
chrX	40780001	40790000	ΔB+C	-0.171479801011901
chrX	40780001	40790000	FL	1.03933326164802
chrX	40790001	40800000	FL	1.09001275495045
chrX	40790001	40800000	ΔB+C	-0.0237797661109253
chrX	40800001	40810000	ΔB+C	-0.104872697054206
chrX	40800001	40810000	FL	1.11608432972683
chrX	40810001	40820000	ΔB+C	-0.180397549216266
chrX	40810001	40820000	FL	0.650306196680118
chrX	40820001	40830000	ΔB+C	-0.150666120387204
chrX	40820001	40830000	FL	0.85966616375769
chrX	40840001	40850000	ΔB+C	-0.184849789941863
chrX	40840001	40850000	FL	0.857904621586251
chrX	40850001	40860000	ΔB+C	-0.0945981383432859
chrX	40850001	40860000	FL	1.16658250885156
chrX	40870001	40880000	ΔB+C	-0.0807442804778852
chrX	40870001	40880000	FL	1.37210387126501
chrX	40880001	40890000	ΔB+C	-0.125990363416779
chrX	40880001	40890000	FL	1.20913175820976
chrX	40890001	40900000	ΔB+C	-0.0829121760469171
chrX	40890001	40900000	FL	1.34385698224416
chrX	40900001	40910000	ΔB+C	0.0595383854181421
chrX	40900001	40910000	FL	1.37421464942954
chrX	40910001	40920000	ΔB+C	-0.0833393978150793
chrX	40910001	40920000	FL	1.41177974302714
chrX	40920001	40930000	ΔB+C	0.0319361211570945
chrX	40920001	40930000	FL	1.48044194872911
chrX	40930001	40940000	ΔB+C	-0.149306037316755
chrX	40930001	40940000	FL	1.32086874951277
chrX	40940001	40950000	FL	1.39305272328898
chrX	40940001	40950000	ΔB+C	-0.0575057725443104
chrX	40960001	40970000	FL	1.44414859967629
chrX	40960001	40970000	ΔB+C	-0.449959754263714
chrX	40970001	40980000	ΔB+C	-0.0562865247379355
chrX	40970001	40980000	FL	1.06095306025607
chrX	40980001	40990000	ΔB+C	-0.197188239164267
chrX	40980001	40990000	FL	0.90822400384047
chrX	41010001	41020000	ΔB+C	0.103148483984858
chrX	41010001	41020000	FL	1.33533403211543
chrX	41020001	41030000	FL	0.968885465566443
chrX	41020001	41030000	ΔB+C	-0.206224115849926
chrX	41030001	41040000	ΔB+C	-0.042242816817715
chrX	41030001	41040000	FL	1.35411608260479
chrX	41040001	41050000	ΔB+C	-0.0648251425507153
chrX	41040001	41050000	FL	1.44059233292229
chrX	41050001	41060000	ΔB+C	0.0843163799159293
chrX	41050001	41060000	FL	1.41081055691015
chrX	41060001	41070000	FL	1.36776715289698
chrX	41060001	41070000	ΔB+C	0.0197883185963671
chrX	41070001	41080000	ΔB+C	0.0944232971230123
chrX	41070001	41080000	FL	1.2181819101003
chrX	41080001	41090000	ΔB+C	-0.136843518729453
chrX	41080001	41090000	FL	1.21613611709377
chrX	41100001	41110000	ΔB+C	-0.00562317278789008
chrX	41100001	41110000	FL	0.967345854102
chrX	41110001	41120000	FL	1.25500145782912
chrX	41110001	41120000	ΔB+C	0.180563075473654
chrX	41130001	41140000	FL	1.24668944257633
chrX	41130001	41140000	ΔB+C	-0.157984533090739
chrX	41140001	41150000	ΔB+C	-0.0315539047624424
chrX	41140001	41150000	FL	1.12427685881888
chrX	41160001	41170000	FL	0.995342171983601
chrX	41160001	41170000	ΔB+C	-0.0455456748921423
chrX	41190001	41200000	FL	1.03789760871641
chrX	41190001	41200000	ΔB+C	-0.17048736746249
chrX	41200001	41210000	FL	1.16769601763243
chrX	41200001	41210000	ΔB+C	0.0527608816256455
chrX	41210001	41220000	ΔB+C	-0.00826075991525759
chrX	41210001	41220000	FL	1.1474288788364
chrX	41220001	41230000	FL	0.813737084144156
chrX	41220001	41230000	ΔB+C	-0.253229041308522
chrX	41240001	41250000	FL	1.35318259876276
chrX	41240001	41250000	ΔB+C	0.0498251226264294
chrX	41250001	41260000	FL	1.18775321045318
chrX	41250001	41260000	ΔB+C	-0.121718996075878
chrX	41270001	41280000	ΔB+C	-0.178818181185479
chrX	41270001	41280000	FL	1.39765054806471
chrX	41280001	41290000	FL	1.39555943732741
chrX	41280001	41290000	ΔB+C	-0.258615198826452
chrX	41290001	41300000	FL	1.55260091204709
chrX	41290001	41300000	ΔB+C	0.0575031392627558
chrX	41300001	41310000	FL	1.22190428627072
chrX	41300001	41310000	ΔB+C	-0.202453395552505
chrX	41310001	41320000	ΔB+C	-0.265949257890131
chrX	41310001	41320000	FL	1.40621177055797
chrX	41320001	41330000	ΔB+C	0.0966807949193162
chrX	41320001	41330000	FL	1.64231040774038
chrX	41330001	41340000	FL	2.24191360570921
chrX	41330001	41340000	ΔB+C	-0.139731886882248
chrX	41340001	41350000	FL	1.85338840513555
chrX	41340001	41350000	ΔB+C	-0.164119141805842
chrX	41350001	41360000	FL	2.11021129338515
chrX	41350001	41360000	ΔB+C	-0.137636996105483
chrX	41360001	41370000	ΔB+C	-0.158358442868913
chrX	41360001	41370000	FL	1.92330217794089
chrX	41370001	41380000	FL	1.70283221064773
chrX	41370001	41380000	ΔB+C	0.0600943791691912
chrX	41380001	41390000	FL	1.66964706156407
chrX	41380001	41390000	ΔB+C	-0.079278337138145
chrX	41710001	41720000	FL	1.08285776726508
chrX	41710001	41720000	ΔB+C	-0.359957675101132
chrX	41730001	41740000	ΔB+C	-0.307752821243339
chrX	41730001	41740000	FL	0.910685328981791
chrX	41750001	41760000	FL	1.61852859814653
chrX	41750001	41760000	ΔB+C	-0.11572674005335
chrX	41760001	41770000	FL	1.56201575486134
chrX	41760001	41770000	ΔB+C	-0.139764565451382
chrX	41920001	41930000	FL	2.41149367174186
chrX	41920001	41930000	ΔB+C	-0.259460750309221
chrX	41930001	41940000	ΔB+C	-0.0805118595139655
chrX	41930001	41940000	FL	2.44797025364476
chrX	41940001	41950000	FL	1.73333268329732
chrX	41940001	41950000	ΔB+C	-0.044753713268855
chrX	41950001	41960000	FL	1.29958406495782
chrX	41950001	41960000	ΔB+C	-0.126139794180491
chrX	41960001	41970000	FL	1.92178903039461
chrX	41960001	41970000	ΔB+C	-0.164800274032686
chrX	41970001	41980000	FL	1.49075939970688
chrX	41970001	41980000	ΔB+C	-0.0664328136186527
chrX	41980001	41990000	ΔB+C	0.172682393305395
chrX	41980001	41990000	FL	1.81341036661145
chrX	41990001	42000000	FL	1.91389463061397
chrX	41990001	42000000	ΔB+C	-0.0819071154415456
chrX	42000001	42010000	FL	2.12353827730599
chrX	42000001	42010000	ΔB+C	-0.211923779569734
chrX	42020001	42030000	FL	1.68214356717175
chrX	42020001	42030000	ΔB+C	-0.0169376011343683
chrX	42030001	42040000	ΔB+C	0.0362618340082184
chrX	42030001	42040000	FL	1.78733046231807
chrX	42040001	42050000	FL	2.09752975431548
chrX	42040001	42050000	ΔB+C	-0.254338466047705
chrX	42050001	42060000	FL	2.30378863523521
chrX	42050001	42060000	ΔB+C	-0.419219024876543
chrX	42110001	42120000	FL	2.48097780285681
chrX	42110001	42120000	ΔB+C	-0.386153582235144
chrX	42120001	42130000	ΔB+C	-0.310214460663442
chrX	42120001	42130000	FL	2.04004015582384
chrX	42130001	42140000	FL	1.71979541095103
chrX	42130001	42140000	ΔB+C	-0.249291056568397
chrX	42280001	42290000	FL	4.37930644755343
chrX	42280001	42290000	ΔB+C	-0.166931581063632
chrX	42290001	42300000	FL	2.65944778146904
chrX	42290001	42300000	ΔB+C	-0.208786705066431
chrX	42300001	42310000	FL	1.78527540551967
chrX	42300001	42310000	ΔB+C	0.0628073265721259
chrX	42310001	42320000	ΔB+C	-0.0945794009106548
chrX	42310001	42320000	FL	1.94735926205645
chrX	42320001	42330000	ΔB+C	-0.302328727337267
chrX	42320001	42330000	FL	1.96038637384235
chrX	42330001	42340000	FL	2.32033469540348
chrX	42330001	42340000	ΔB+C	0.149062417789244
chrX	42370001	42380000	FL	2.46063570930971
chrX	42370001	42380000	ΔB+C	0.206479727894393
chrX	42380001	42390000	ΔB+C	-0.0805327245238285
chrX	42380001	42390000	FL	2.65624823121717
chrX	42390001	42400000	ΔB+C	-0.116628462001363
chrX	42390001	42400000	FL	2.23810545609477
chrX	42400001	42410000	FL	2.20898389678461
chrX	42400001	42410000	ΔB+C	-0.187147191597556
chrX	42440001	42450000	FL	2.88355313600737
chrX	42440001	42450000	ΔB+C	0.183391461747089
chrX	42450001	42460000	ΔB+C	-0.0157336816223577
chrX	42450001	42460000	FL	2.13178515015239
chrX	42460001	42470000	ΔB+C	-0.139276635124638
chrX	42460001	42470000	FL	2.01093704659949
chrX	42470001	42480000	FL	2.43764814125352
chrX	42470001	42480000	ΔB+C	-0.0320600714755262
chrX	42480001	42490000	FL	1.74093803659036
chrX	42480001	42490000	ΔB+C	-0.363739698909828
chrX	42490001	42500000	FL	1.55190967933484
chrX	42490001	42500000	ΔB+C	0.00511434966571281
chrX	43280001	43290000	ΔB+C	-0.144019115179867
chrX	43280001	43290000	FL	1.59227804886597
chrX	43290001	43300000	ΔB+C	-0.0154952136270124
chrX	43290001	43300000	FL	1.58362156527841
chrX	43300001	43310000	FL	1.27769357880657
chrX	43300001	43310000	ΔB+C	0.146690409440303
chrX	43310001	43320000	FL	1.5724479510297
chrX	43310001	43320000	ΔB+C	-0.120051870449954
chrX	43320001	43330000	ΔB+C	-0.207385656062481
chrX	43320001	43330000	FL	1.24138995553545
chrX	43330001	43340000	ΔB+C	0.00248592050681829
chrX	43330001	43340000	FL	1.65910170899573
chrX	43340001	43350000	FL	1.61243092782137
chrX	43340001	43350000	ΔB+C	-0.000519390721175566
chrX	43350001	43360000	FL	1.54843464892866
chrX	43350001	43360000	ΔB+C	-0.0854270697433431
chrX	43390001	43400000	ΔB+C	0.405363645195791
chrX	43390001	43400000	FL	1.79439708044014
chrX	43400001	43410000	ΔB+C	0.00327208086568791
chrX	43400001	43410000	FL	1.491290209863
chrX	43410001	43420000	FL	1.72229995225831
chrX	43410001	43420000	ΔB+C	0.121488638828381
chrX	43420001	43430000	FL	0.595373140829479
chrX	43420001	43430000	ΔB+C	0.30581055621055
chrX	43440001	43450000	FL	1.2818138250919
chrX	43440001	43450000	ΔB+C	-0.253435167387246
chrX	43470001	43480000	FL	1.75858506836387
chrX	43470001	43480000	ΔB+C	0.284052997368253
chrX	43510001	43520000	ΔB+C	-0.407443539761311
chrX	43510001	43520000	FL	1.22073843862281
chrX	43520001	43530000	FL	1.27595279697984
chrX	43520001	43530000	ΔB+C	-0.320722690618445
chrX	43530001	43540000	FL	1.31314403144467
chrX	43530001	43540000	ΔB+C	-0.127831307754039
chrX	43540001	43550000	FL	0.979631582385932
chrX	43540001	43550000	ΔB+C	-0.294821280361931
chrX	43550001	43560000	ΔB+C	-0.0757256456783077
chrX	43550001	43560000	FL	1.08085287344469
chrX	43600001	43610000	FL	0.670007478806485
chrX	43600001	43610000	ΔB+C	-0.330775686755176
chrX	43630001	43640000	FL	1.0221590451923
chrX	43630001	43640000	ΔB+C	-0.296554409311088
chrX	43640001	43650000	FL	0.49216771920255
chrX	43640001	43650000	ΔB+C	-0.262662552485306
chrX	43910001	43920000	ΔB+C	-0.195260296543087
chrX	43910001	43920000	FL	0.686533661315433
chrX	43920001	43930000	FL	0.648134977439169
chrX	43920001	43930000	ΔB+C	0.034934430906186
chrX	44080001	44090000	FL	0.736441441166368
chrX	44080001	44090000	ΔB+C	-0.0714807249468959
chrX	44150001	44160000	FL	0.853248160336182
chrX	44150001	44160000	ΔB+C	0.244130654407149
chrX	44220001	44230000	FL	0.280117889363945
chrX	44220001	44230000	ΔB+C	-0.074255576475298
chrX	44290001	44300000	ΔB+C	0.0135841503263896
chrX	44290001	44300000	FL	0.688510662684915
chrX	44300001	44310000	ΔB+C	0.0428369438946732
chrX	44300001	44310000	FL	0.90031671032926
chrX	44310001	44320000	FL	1.03105876063954
chrX	44310001	44320000	ΔB+C	-0.0985780743194727
chrX	44320001	44330000	FL	0.911703315987849
chrX	44320001	44330000	ΔB+C	0.248661850277833
chrX	44330001	44340000	ΔB+C	-0.0994977414953521
chrX	44330001	44340000	FL	0.736134862146799
chrX	44340001	44350000	ΔB+C	0.137042721966348
chrX	44340001	44350000	FL	1.09299037115784
chrX	44350001	44360000	FL	0.678591005372471
chrX	44350001	44360000	ΔB+C	-0.360878741593221
chrX	44450001	44460000	FL	0.655192729165194
chrX	44450001	44460000	ΔB+C	-0.08645600871916
chrX	44470001	44480000	ΔB+C	-0.0877646526888958
chrX	44470001	44480000	FL	0.656549333683375
chrX	44480001	44490000	ΔB+C	-0.462576322425253
chrX	44480001	44490000	FL	0.228743950688156
chrX	44520001	44530000	FL	0.709224296433487
chrX	44520001	44530000	ΔB+C	-0.19073449188163
chrX	44530001	44540000	FL	0.793454061027693
chrX	44530001	44540000	ΔB+C	-0.231161594921343
chrX	44540001	44550000	FL	0.710151971194736
chrX	44540001	44550000	ΔB+C	-0.0644109720071672
chrX	44550001	44560000	ΔB+C	-0.315007595338075
chrX	44550001	44560000	FL	0.945627108527157
chrX	44580001	44590000	ΔB+C	-0.00321001828156796
chrX	44580001	44590000	FL	0.890302393012629
chrX	44600001	44610000	FL	0.587663795609424
chrX	44600001	44610000	ΔB+C	-0.0985098125463018
chrX	44610001	44620000	FL	0.520767235137878
chrX	44610001	44620000	ΔB+C	-0.19530578161027
chrX	44620001	44630000	ΔB+C	0.0270506776992977
chrX	44620001	44630000	FL	0.792197247625476
chrX	44630001	44640000	ΔB+C	-0.151433246442571
chrX	44630001	44640000	FL	1.04831373461681
chrX	44640001	44650000	FL	0.949088095905295
chrX	44640001	44650000	ΔB+C	-0.145853741309123
chrX	44680001	44690000	FL	0.738302476530938
chrX	44680001	44690000	ΔB+C	-0.351359170178665
chrX	44700001	44710000	ΔB+C	-0.236804230813628
chrX	44700001	44710000	FL	0.846662461332628
chrX	44750001	44760000	ΔB+C	-0.149145070684509
chrX	44750001	44760000	FL	0.8978047662523
chrX	44760001	44770000	FL	0.779910607440151
chrX	44760001	44770000	ΔB+C	-0.140568414595736
chrX	44770001	44780000	FL	0.872193153111938
chrX	44770001	44780000	ΔB+C	-0.0317966224315573
chrX	44830001	44840000	FL	1.52482401768689
chrX	44830001	44840000	ΔB+C	-0.0803017300298893
chrX	44840001	44850000	FL	1.2222078824178
chrX	44840001	44850000	ΔB+C	-0.0532860392803423
chrX	44890001	44900000	ΔB+C	-0.162629267457151
chrX	44890001	44900000	FL	1.29774826174954
chrX	44900001	44910000	FL	0.942488143403938
chrX	44900001	44910000	ΔB+C	-0.232054820520538
chrX	44910001	44920000	FL	1.10052799545948
chrX	44910001	44920000	ΔB+C	-0.163548940100058
chrX	44930001	44940000	FL	1.19917692645983
chrX	44930001	44940000	ΔB+C	-0.171162979644171
chrX	44940001	44950000	ΔB+C	0.0988661829712673
chrX	44940001	44950000	FL	1.07766993486506
chrX	44950001	44960000	FL	0.985856443899265
chrX	44950001	44960000	ΔB+C	-0.329039569764598
chrX	44960001	44970000	FL	1.05722430835807
chrX	44960001	44970000	ΔB+C	-0.376849490910692
chrX	44970001	44980000	FL	1.37620605704242
chrX	44970001	44980000	ΔB+C	-0.255560514631596
chrX	44980001	44990000	ΔB+C	-0.138281417501365
chrX	44980001	44990000	FL	1.15234116823167
chrX	44990001	45000000	FL	1.09321969729138
chrX	44990001	45000000	ΔB+C	-0.135579281501405
chrX	45020001	45030000	FL	0.367141081658368
chrX	45020001	45030000	ΔB+C	-0.219166160228562
chrX	45040001	45050000	FL	0.824502492293299
chrX	45040001	45050000	ΔB+C	-0.302212806867739
chrX	45060001	45070000	FL	0.927224471466963
chrX	45060001	45070000	ΔB+C	-0.0231314077284209
chrX	45070001	45080000	ΔB+C	-0.1541376042865
chrX	45070001	45080000	FL	1.08739026799418
chrX	45080001	45090000	ΔB+C	-0.177263306578939
chrX	45080001	45090000	FL	1.24832515368379
chrX	45090001	45100000	ΔB+C	-0.249135556383586
chrX	45090001	45100000	FL	0.904668878052401
chrX	45120001	45130000	ΔB+C	-0.234415822418963
chrX	45120001	45130000	FL	1.25508718287017
chrX	45140001	45150000	ΔB+C	-0.38571021003912
chrX	45140001	45150000	FL	0.99095983070025
chrX	45160001	45170000	ΔB+C	-0.151492894322821
chrX	45160001	45170000	FL	1.60647920279926
chrX	45170001	45180000	ΔB+C	-0.196582573167458
chrX	45170001	45180000	FL	1.16066632711625
chrX	45180001	45190000	ΔB+C	-0.177161153964626
chrX	45180001	45190000	FL	1.0934137517618
chrX	45190001	45200000	ΔB+C	-0.359180352989783
chrX	45190001	45200000	FL	0.777187332907446
chrX	45200001	45210000	ΔB+C	-0.128839112147678
chrX	45200001	45210000	FL	0.87203828739502
chrX	45260001	45270000	ΔB+C	-0.0917098533335735
chrX	45260001	45270000	FL	0.782268829306881
chrX	45270001	45280000	ΔB+C	-0.0349752515811753
chrX	45270001	45280000	FL	0.956519426126177
chrX	45280001	45290000	FL	1.11025440969817
chrX	45280001	45290000	ΔB+C	0.0822027034879002
chrX	45290001	45300000	ΔB+C	-0.228509446665369
chrX	45290001	45300000	FL	0.999500021985482
chrX	45300001	45310000	ΔB+C	-0.0670429116849013
chrX	45300001	45310000	FL	0.920861238271647
chrX	45310001	45320000	ΔB+C	0.0759338925383755
chrX	45310001	45320000	FL	1.21587660353197
chrX	45330001	45340000	ΔB+C	-0.128492450841712
chrX	45330001	45340000	FL	1.0286584298251
chrX	45340001	45350000	ΔB+C	-0.334324181261585
chrX	45340001	45350000	FL	0.876431066145077
chrX	45350001	45360000	ΔB+C	-0.0541777660009091
chrX	45350001	45360000	FL	1.02630425855986
chrX	45360001	45370000	ΔB+C	-0.0870558870133968
chrX	45360001	45370000	FL	1.14429852304134
chrX	45380001	45390000	ΔB+C	0.00999370366166995
chrX	45380001	45390000	FL	0.875572719047412
chrX	45390001	45400000	ΔB+C	-0.0338888397998553
chrX	45390001	45400000	FL	0.677808123278232
chrX	45400001	45410000	ΔB+C	-0.102368177383892
chrX	45400001	45410000	FL	0.981217937415151
chrX	45410001	45420000	ΔB+C	-0.127863740930892
chrX	45410001	45420000	FL	0.854757972779407
chrX	45420001	45430000	ΔB+C	-0.135135078280269
chrX	45420001	45430000	FL	0.577328780098747
chrX	45430001	45440000	FL	0.677133675841367
chrX	45430001	45440000	ΔB+C	-0.113967208927009
chrX	45500001	45510000	FL	0.746481155198753
chrX	45500001	45510000	ΔB+C	-0.139067198481353
chrX	45510001	45520000	FL	0.441884640967801
chrX	45510001	45520000	ΔB+C	-0.0221721541419067
chrX	45540001	45550000	ΔB+C	-0.0261939248579314
chrX	45540001	45550000	FL	0.822788000488492
chrX	45550001	45560000	ΔB+C	-0.0541783745014755
chrX	45550001	45560000	FL	0.868468576740481
chrX	45580001	45590000	FL	0.609634035279964
chrX	45580001	45590000	ΔB+C	-0.268685199641112
chrX	45590001	45600000	FL	0.607773792527133
chrX	45590001	45600000	ΔB+C	-0.218507098776062
chrX	45690001	45700000	ΔB+C	-0.0646716989558363
chrX	45690001	45700000	FL	0.702887124437319
chrX	45700001	45710000	ΔB+C	-0.152946067719472
chrX	45700001	45710000	FL	0.710004565619266
chrX	45710001	45720000	FL	0.915304260094179
chrX	45710001	45720000	ΔB+C	-0.180292615228878
chrX	45720001	45730000	FL	1.20403084403601
chrX	45720001	45730000	ΔB+C	0.0357346115513853
chrX	45730001	45740000	ΔB+C	-0.146979489736577
chrX	45730001	45740000	FL	1.05546840860667
chrX	45740001	45750000	ΔB+C	-0.197502393950358
chrX	45740001	45750000	FL	1.09804063043922
chrX	45750001	45760000	FL	1.09328990472018
chrX	45750001	45760000	ΔB+C	-0.278886184704359
chrX	45760001	45770000	FL	1.27537407116883
chrX	45760001	45770000	ΔB+C	0.233447192909466
chrX	45770001	45780000	FL	1.32538353195915
chrX	45770001	45780000	ΔB+C	-0.467622717812604
chrX	45780001	45790000	ΔB+C	-0.0893354141018432
chrX	45780001	45790000	FL	0.831667231981512
chrX	45790001	45800000	ΔB+C	-0.152226925543769
chrX	45790001	45800000	FL	0.731325515175441
chrX	45800001	45810000	ΔB+C	-0.170049475986347
chrX	45800001	45810000	FL	0.861734522554278
chrX	45810001	45820000	FL	1.09724634623416
chrX	45810001	45820000	ΔB+C	-0.181066303524119
chrX	45820001	45830000	ΔB+C	-0.355691081750192
chrX	45820001	45830000	FL	1.0153250984098
chrX	45830001	45840000	ΔB+C	-0.255103734338374
chrX	45830001	45840000	FL	0.989006474753125
chrX	45870001	45880000	ΔB+C	0.0299971650999765
chrX	45870001	45880000	FL	1.2011806714645
chrX	45880001	45890000	FL	1.255000008019
chrX	45880001	45890000	ΔB+C	-0.216585719875612
chrX	45900001	45910000	ΔB+C	-0.230194754366379
chrX	45900001	45910000	FL	0.897535888577058
chrX	45910001	45920000	ΔB+C	-0.247611256742749
chrX	45910001	45920000	FL	1.07813661265974
chrX	45920001	45930000	ΔB+C	-0.195432156568094
chrX	45920001	45930000	FL	0.877891573705116
chrX	45930001	45940000	FL	0.984140407881182
chrX	45930001	45940000	ΔB+C	-0.245131450652549
chrX	45940001	45950000	FL	1.08881139756005
chrX	45940001	45950000	ΔB+C	-0.359382586715925
chrX	45970001	45980000	ΔB+C	-0.322859310950023
chrX	45970001	45980000	FL	0.973970014830445
chrX	45980001	45990000	ΔB+C	0.0119840476422748
chrX	45980001	45990000	FL	0.895710945434969
chrX	45990001	46000000	ΔB+C	-0.192852138756911
chrX	45990001	46000000	FL	0.967223219515756
chrX	46000001	46010000	FL	0.873598679941385
chrX	46000001	46010000	ΔB+C	-0.0321104128833974
chrX	46010001	46020000	ΔB+C	-0.328961094881699
chrX	46010001	46020000	FL	0.754680644563225
chrX	46020001	46030000	ΔB+C	-0.110653279163114
chrX	46020001	46030000	FL	1.19175822645356
chrX	46030001	46040000	ΔB+C	-0.007604894136529
chrX	46030001	46040000	FL	1.06358383692682
chrX	46040001	46050000	FL	1.49704536816832
chrX	46040001	46050000	ΔB+C	0.117028768789036
chrX	46050001	46060000	ΔB+C	-0.344181863339814
chrX	46050001	46060000	FL	1.02051636061419
chrX	46060001	46070000	ΔB+C	0.0214867294268819
chrX	46060001	46070000	FL	0.966659858860377
chrX	46070001	46080000	ΔB+C	-0.275284413733206
chrX	46070001	46080000	FL	1.33052468242004
chrX	46080001	46090000	FL	0.931568887566724
chrX	46080001	46090000	ΔB+C	-0.00404429895392164
chrX	46120001	46130000	FL	0.652795598044797
chrX	46120001	46130000	ΔB+C	-0.175853987019093
chrX	46160001	46170000	FL	0.835477133192724
chrX	46160001	46170000	ΔB+C	-0.236856176917231
chrX	46170001	46180000	ΔB+C	-0.230340640835863
chrX	46170001	46180000	FL	0.920829939061182
chrX	46180001	46190000	ΔB+C	-0.425565525845339
chrX	46180001	46190000	FL	0.800592111390601
chrX	46200001	46210000	FL	0.838916594973361
chrX	46200001	46210000	ΔB+C	-0.347542987147191
chrX	46230001	46240000	FL	1.18705326719689
chrX	46230001	46240000	ΔB+C	-0.116892136711783
chrX	46340001	46350000	ΔB+C	-0.0708690980763633
chrX	46340001	46350000	FL	0.909147917473135
chrX	46350001	46360000	ΔB+C	-0.0915895369140511
chrX	46350001	46360000	FL	0.948443923098499
chrX	46380001	46390000	FL	1.06809349194652
chrX	46380001	46390000	ΔB+C	-0.0193387520901048
chrX	46390001	46400000	FL	0.905261663816504
chrX	46390001	46400000	ΔB+C	-0.124438679833754
chrX	46400001	46410000	ΔB+C	-0.0671911053352046
chrX	46400001	46410000	FL	0.992788922381843
chrX	46410001	46420000	ΔB+C	-0.326127070850596
chrX	46410001	46420000	FL	1.22677460534106
chrX	46420001	46430000	FL	1.34180329567059
chrX	46420001	46430000	ΔB+C	-0.320242548827712
chrX	46430001	46440000	FL	1.35905001075236
chrX	46430001	46440000	ΔB+C	0.0539077727760913
chrX	46440001	46450000	FL	1.24683357714819
chrX	46440001	46450000	ΔB+C	-0.0793469706816524
chrX	46450001	46460000	ΔB+C	0.0490335130427934
chrX	46450001	46460000	FL	1.04790038734542
chrX	46460001	46470000	ΔB+C	-0.0585794707492295
chrX	46460001	46470000	FL	1.40744386611971
chrX	46470001	46480000	ΔB+C	-0.150338656506165
chrX	46470001	46480000	FL	1.30777758047144
chrX	46480001	46490000	FL	1.43338402051288
chrX	46480001	46490000	ΔB+C	0.0633241678779537
chrX	46490001	46500000	ΔB+C	-0.178899720770437
chrX	46490001	46500000	FL	1.34111570098929
chrX	46500001	46510000	ΔB+C	0.110937319981689
chrX	46500001	46510000	FL	1.30994245695654
chrX	46550001	46560000	ΔB+C	0.0337592016805781
chrX	46550001	46560000	FL	1.4348468831216
chrX	46560001	46570000	FL	1.25261213630066
chrX	46560001	46570000	ΔB+C	-0.0282938021589175
chrX	46570001	46580000	ΔB+C	-0.0283482185784701
chrX	46570001	46580000	FL	1.31149311760687
chrX	46580001	46590000	ΔB+C	-0.16377542441518
chrX	46580001	46590000	FL	1.61593730903967
chrX	46590001	46600000	ΔB+C	-0.339646738499668
chrX	46590001	46600000	FL	1.73357306589779
chrX	46600001	46610000	FL	1.84757555805873
chrX	46600001	46610000	ΔB+C	-0.3584461402802
chrX	46610001	46620000	FL	1.52136235399905
chrX	46610001	46620000	ΔB+C	-0.226742476027317
chrX	46630001	46640000	ΔB+C	0.0544229109443447
chrX	46630001	46640000	FL	1.57256143289946
chrX	46640001	46650000	ΔB+C	-0.00764484374004488
chrX	46640001	46650000	FL	1.35461241858266
chrX	46650001	46660000	ΔB+C	0.0451410903239838
chrX	46650001	46660000	FL	1.68590435922952
chrX	46680001	46690000	FL	1.22380160274158
chrX	46680001	46690000	ΔB+C	0.0357046978046288
chrX	46710001	46720000	ΔB+C	-0.362294871083484
chrX	46710001	46720000	FL	1.1874805890137
chrX	46720001	46730000	ΔB+C	-0.11784873095504
chrX	46720001	46730000	FL	1.34743333274886
chrX	46730001	46740000	ΔB+C	-0.0308860103144965
chrX	46730001	46740000	FL	1.53177662142247
chrX	46740001	46750000	FL	2.08174379921005
chrX	46740001	46750000	ΔB+C	0.0667332063009218
chrX	46750001	46760000	ΔB+C	-0.134153015758925
chrX	46750001	46760000	FL	1.59250078708097
chrX	46760001	46770000	ΔB+C	-0.101365774952735
chrX	46760001	46770000	FL	1.60968206668515
chrX	46770001	46780000	ΔB+C	-0.152904134300958
chrX	46770001	46780000	FL	1.89625092205852
chrX	46780001	46790000	FL	1.49324019730434
chrX	46780001	46790000	ΔB+C	-0.0379652978743639
chrX	46790001	46800000	FL	1.77715172262936
chrX	46790001	46800000	ΔB+C	-0.28328047923868
chrX	46800001	46810000	FL	1.91698612188895
chrX	46800001	46810000	ΔB+C	0.147013438174972
chrX	46810001	46820000	ΔB+C	-0.102883480660653
chrX	46810001	46820000	FL	1.47663842609821
chrX	46820001	46830000	ΔB+C	-0.37072850662339
chrX	46820001	46830000	FL	1.6088830834408
chrX	46830001	46840000	FL	1.68540838165343
chrX	46830001	46840000	ΔB+C	-0.182608474108414
chrX	46840001	46850000	FL	1.64930704153397
chrX	46840001	46850000	ΔB+C	0.255960215358445
chrX	46850001	46860000	ΔB+C	0.05347800341014
chrX	46850001	46860000	FL	1.55960900179039
chrX	46860001	46870000	ΔB+C	0.204013353055473
chrX	46860001	46870000	FL	1.43672415478203
chrX	46870001	46880000	FL	1.4178879793985
chrX	46870001	46880000	ΔB+C	0.0077940322587553
chrX	46880001	46890000	FL	1.64597272395461
chrX	46880001	46890000	ΔB+C	-0.262821327055559
chrX	46890001	46900000	ΔB+C	0.0749952343787638
chrX	46890001	46900000	FL	1.7588195342974
chrX	46900001	46910000	ΔB+C	0.0480447475974041
chrX	46900001	46910000	FL	1.64583406992042
chrX	46910001	46920000	FL	1.59754317544157
chrX	46910001	46920000	ΔB+C	-0.190556162904907
chrX	46920001	46930000	FL	1.81102737830145
chrX	46920001	46930000	ΔB+C	-0.12930702055208
chrX	46930001	46940000	FL	1.54861230371797
chrX	46930001	46940000	ΔB+C	0.0428116051765507
chrX	46940001	46950000	ΔB+C	-0.0300060031170548
chrX	46940001	46950000	FL	1.56237403513539
chrX	46950001	46960000	ΔB+C	-0.0170388807498936
chrX	46950001	46960000	FL	1.65714670714077
chrX	46960001	46970000	ΔB+C	-0.186276676069994
chrX	46960001	46970000	FL	1.37096625257837
chrX	46970001	46980000	ΔB+C	-0.560372945648569
chrX	46970001	46980000	FL	1.24474950750943
chrX	46980001	46990000	ΔB+C	-0.174295443596973
chrX	46980001	46990000	FL	1.2878650199739
chrX	46990001	47000000	ΔB+C	0.00739107875392263
chrX	46990001	47000000	FL	1.58289241643252
chrX	47000001	47010000	ΔB+C	0.146637342589192
chrX	47000001	47010000	FL	1.9597729397377
chrX	47010001	47020000	ΔB+C	0.105964927051327
chrX	47010001	47020000	FL	1.73034855282967
chrX	47020001	47030000	ΔB+C	-0.165803970784829
chrX	47020001	47030000	FL	1.84771361613139
chrX	47030001	47040000	ΔB+C	-0.108404014764287
chrX	47030001	47040000	FL	2.03302211609664
chrX	47040001	47050000	ΔB+C	0.141819369142182
chrX	47040001	47050000	FL	1.65762553070317
chrX	47050001	47060000	ΔB+C	-0.041576439367565
chrX	47050001	47060000	FL	1.45287652823277
chrX	47060001	47070000	FL	1.4654693124643
chrX	47060001	47070000	ΔB+C	-0.21967375854941
chrX	47070001	47080000	ΔB+C	0.091309801136485
chrX	47070001	47080000	FL	1.61645278253148
chrX	47080001	47090000	ΔB+C	-0.30567802639035
chrX	47080001	47090000	FL	1.78406643575853
chrX	47090001	47100000	ΔB+C	-0.260623538377302
chrX	47090001	47100000	FL	1.59885615706019
chrX	47100001	47110000	ΔB+C	-0.0650112277839015
chrX	47100001	47110000	FL	1.40609329188968
chrX	47110001	47120000	ΔB+C	-0.00679530080163494
chrX	47110001	47120000	FL	1.42006355264766
chrX	47120001	47130000	ΔB+C	0.0187427950944693
chrX	47120001	47130000	FL	2.17083468942125
chrX	47140001	47150000	ΔB+C	0.321657923168263
chrX	47140001	47150000	FL	1.53640062586391
chrX	47150001	47160000	ΔB+C	-0.251173939286571
chrX	47150001	47160000	FL	1.7190471255573
chrX	47160001	47170000	ΔB+C	0.261008557590949
chrX	47160001	47170000	FL	2.03546909483514
chrX	47170001	47180000	ΔB+C	0.115719823752108
chrX	47170001	47180000	FL	1.6250729653714
chrX	47180001	47190000	ΔB+C	-0.0303676800660593
chrX	47180001	47190000	FL	2.05596483149276
chrX	47190001	47200000	ΔB+C	0.0417139653536118
chrX	47190001	47200000	FL	2.07931138051852
chrX	47200001	47210000	FL	1.95391047727188
chrX	47200001	47210000	ΔB+C	-0.273339627764821
chrX	47210001	47220000	FL	2.15606311153662
chrX	47210001	47220000	ΔB+C	-0.0966029989560918
chrX	47220001	47230000	FL	1.98899291360116
chrX	47220001	47230000	ΔB+C	-0.0825349764203448
chrX	47230001	47240000	ΔB+C	-0.168938960879842
chrX	47230001	47240000	FL	1.99278435360774
chrX	47240001	47250000	ΔB+C	0.0262122823512582
chrX	47240001	47250000	FL	1.89498255639256
chrX	47250001	47260000	FL	2.14044064461976
chrX	47250001	47260000	ΔB+C	0.138673207207162
chrX	47260001	47270000	FL	2.0690333232143
chrX	47260001	47270000	ΔB+C	-0.000127262989553899
chrX	47270001	47280000	ΔB+C	0.0311726124964487
chrX	47270001	47280000	FL	1.75776429430426
chrX	47280001	47290000	ΔB+C	-0.115230354229545
chrX	47280001	47290000	FL	2.00246288122634
chrX	47290001	47300000	FL	1.5727620395827
chrX	47290001	47300000	ΔB+C	-0.0942294559615613
chrX	47300001	47310000	FL	1.80367044915395
chrX	47300001	47310000	ΔB+C	-0.165187155609489
chrX	47310001	47320000	ΔB+C	0.0721727734999862
chrX	47310001	47320000	FL	1.97748871339323
chrX	47320001	47330000	ΔB+C	-0.292204810177054
chrX	47320001	47330000	FL	1.57746726295561
chrX	47330001	47340000	FL	1.49396092381723
chrX	47330001	47340000	ΔB+C	-0.103424498300136
chrX	47360001	47370000	FL	1.65516301672171
chrX	47360001	47370000	ΔB+C	0.0688414422074295
chrX	47370001	47380000	FL	1.72867306002463
chrX	47370001	47380000	ΔB+C	-0.019445923109877
chrX	47380001	47390000	ΔB+C	0.0915696151703815
chrX	47380001	47390000	FL	1.90754371412506
chrX	47390001	47400000	ΔB+C	0.0936625547285358
chrX	47390001	47400000	FL	1.82287418729992
chrX	47400001	47410000	ΔB+C	-0.0555871302278122
chrX	47400001	47410000	FL	1.55362645879351
chrX	47430001	47440000	FL	0.334299330406065
chrX	47430001	47440000	ΔB+C	-0.234957525299873
chrX	47450001	47460000	ΔB+C	0.221648404048969
chrX	47450001	47460000	FL	1.46518872661365
chrX	47460001	47470000	ΔB+C	-0.10919659142659
chrX	47460001	47470000	FL	1.82996302934783
chrX	47470001	47480000	ΔB+C	-0.0607514792965317
chrX	47470001	47480000	FL	2.23556820490991
chrX	47480001	47490000	FL	1.79804554533058
chrX	47480001	47490000	ΔB+C	-0.166734714971348
chrX	47490001	47500000	ΔB+C	-0.202589571558337
chrX	47490001	47500000	FL	1.95664167458846
chrX	47500001	47510000	ΔB+C	-0.13906168564429
chrX	47500001	47510000	FL	1.68112576652639
chrX	47510001	47520000	ΔB+C	0.0721415491936139
chrX	47510001	47520000	FL	1.9478686473118
chrX	47520001	47530000	FL	2.18109881428361
chrX	47520001	47530000	ΔB+C	0.11139127469201
chrX	47530001	47540000	FL	2.36856988614507
chrX	47530001	47540000	ΔB+C	0.117355862659066
chrX	47540001	47550000	ΔB+C	-0.0768898804846339
chrX	47540001	47550000	FL	1.81660450602849
chrX	47550001	47560000	ΔB+C	-0.0446503391596716
chrX	47550001	47560000	FL	1.97132618048927
chrX	47560001	47570000	ΔB+C	0.184367450635445
chrX	47560001	47570000	FL	1.98328181343518
chrX	47570001	47580000	FL	2.4431798683622
chrX	47570001	47580000	ΔB+C	0.208540977098807
chrX	47580001	47590000	ΔB+C	-0.241915080890361
chrX	47580001	47590000	FL	2.31712149148908
chrX	47590001	47600000	ΔB+C	-0.126635087283897
chrX	47590001	47600000	FL	2.31625733864247
chrX	47600001	47610000	ΔB+C	0.0904957089427529
chrX	47600001	47610000	FL	2.38564357419232
chrX	47610001	47620000	FL	2.65064855429486
chrX	47610001	47620000	ΔB+C	0.35284340908596
chrX	47620001	47630000	ΔB+C	-0.0087227498935376
chrX	47620001	47630000	FL	2.52579825591607
chrX	47630001	47640000	ΔB+C	-0.24991984582481
chrX	47630001	47640000	FL	2.06917504591012
chrX	47640001	47650000	ΔB+C	-0.134531577605091
chrX	47640001	47650000	FL	2.38043313163328
chrX	47650001	47660000	FL	2.16637602656691
chrX	47650001	47660000	ΔB+C	-0.0923180304294352
chrX	47660001	47670000	FL	2.65560448037552
chrX	47660001	47670000	ΔB+C	0.0570255719684748
chrX	47670001	47680000	FL	2.16604338183852
chrX	47670001	47680000	ΔB+C	0.0536694698826753
chrX	47680001	47690000	ΔB+C	-0.0994597082350618
chrX	47680001	47690000	FL	1.88178467963289
chrX	47690001	47700000	ΔB+C	0.126976369355829
chrX	47690001	47700000	FL	2.18963940310372
chrX	47700001	47710000	FL	2.03445093945434
chrX	47700001	47710000	ΔB+C	0.0829649660067283
chrX	47710001	47720000	FL	2.43885524441465
chrX	47710001	47720000	ΔB+C	0.153952991032021
chrX	47720001	47730000	ΔB+C	0.0494000189636048
chrX	47720001	47730000	FL	2.93787552639079
chrX	47730001	47740000	ΔB+C	0.179829578184701
chrX	47730001	47740000	FL	2.71328277990852
chrX	47740001	47750000	FL	2.5135973142467
chrX	47740001	47750000	ΔB+C	0.260322437192049
chrX	47750001	47760000	FL	2.18818172877183
chrX	47750001	47760000	ΔB+C	-0.077064619500128
chrX	47760001	47770000	ΔB+C	0.0890440150074533
chrX	47760001	47770000	FL	2.62620109333398
chrX	47770001	47780000	ΔB+C	-0.0181718289371711
chrX	47770001	47780000	FL	2.61981447737601
chrX	47780001	47790000	FL	2.41038924950293
chrX	47780001	47790000	ΔB+C	0.229171725153079
chrX	47790001	47800000	FL	2.24656840289594
chrX	47790001	47800000	ΔB+C	-0.248909597130467
chrX	47900001	47910000	FL	1.66123948185494
chrX	47900001	47910000	ΔB+C	-0.00402835316686987
chrX	47970001	47980000	ΔB+C	0.12020013930729
chrX	47970001	47980000	FL	2.42109926784322
chrX	47980001	47990000	ΔB+C	-0.319104209523119
chrX	47980001	47990000	FL	0.660971116413667
chrX	47990001	48000000	ΔB+C	-0.108564802214764
chrX	47990001	48000000	FL	0.994863608083912
chrX	48000001	48010000	FL	1.79627396080951
chrX	48000001	48010000	ΔB+C	-0.0425181814296585
chrX	48010001	48020000	ΔB+C	-0.0226499559271032
chrX	48010001	48020000	FL	0.88512550640997
chrX	48040001	48050000	ΔB+C	-0.341049052905336
chrX	48040001	48050000	FL	0.956968679072614
chrX	48050001	48060000	ΔB+C	-0.128066015613108
chrX	48050001	48060000	FL	1.12261226581672
chrX	48080001	48090000	FL	1.5368606339349
chrX	48080001	48090000	ΔB+C	-0.0161499547025454
chrX	48220001	48230000	ΔB+C	-0.0668525499815076
chrX	48220001	48230000	FL	1.88019886033499
chrX	48290001	48300000	ΔB+C	0.111955516857944
chrX	48290001	48300000	FL	1.84363807527253
chrX	48300001	48310000	ΔB+C	0.0837632798226002
chrX	48300001	48310000	FL	1.24713466511799
chrX	48310001	48320000	FL	0.488669073821517
chrX	48310001	48320000	ΔB+C	0.201153614520281
chrX	48320001	48330000	FL	1.2608008883767
chrX	48320001	48330000	ΔB+C	-0.122205107994545
chrX	48610001	48620000	ΔB+C	-0.401463826625639
chrX	48610001	48620000	FL	1.46402088874657
chrX	48680001	48690000	ΔB+C	-0.288327146582623
chrX	48680001	48690000	FL	2.48700038687239
chrX	48720001	48730000	ΔB+C	-0.0261694106312169
chrX	48720001	48730000	FL	2.61100090061779
chrX	48730001	48740000	FL	2.01065322740215
chrX	48730001	48740000	ΔB+C	-0.0537342309708307
chrX	48740001	48750000	ΔB+C	-0.147892713049261
chrX	48740001	48750000	FL	1.93055634045045
chrX	48750001	48760000	ΔB+C	-0.51193782706556
chrX	48750001	48760000	FL	1.62478703054518
chrX	48760001	48770000	ΔB+C	-0.190642528670138
chrX	48760001	48770000	FL	1.87881191666477
chrX	48770001	48780000	FL	2.24380467873228
chrX	48770001	48780000	ΔB+C	-0.180494537377993
chrX	48780001	48790000	ΔB+C	-0.100095648655027
chrX	48780001	48790000	FL	2.08313994335118
chrX	48790001	48800000	ΔB+C	-0.190320094641125
chrX	48790001	48800000	FL	2.1001767433272
chrX	48800001	48810000	ΔB+C	-0.00151021699883417
chrX	48800001	48810000	FL	1.62942407086402
chrX	48810001	48820000	FL	2.05047461142915
chrX	48810001	48820000	ΔB+C	-0.0838888698734139
chrX	48820001	48830000	FL	2.52312019393482
chrX	48820001	48830000	ΔB+C	-0.0108782458437119
chrX	48830001	48840000	FL	2.20938987546292
chrX	48830001	48840000	ΔB+C	-0.0717433236045185
chrX	48880001	48890000	ΔB+C	-0.262254737279967
chrX	48880001	48890000	FL	2.45122408815974
chrX	48890001	48900000	ΔB+C	0.124209956399139
chrX	48890001	48900000	FL	3.04370511452166
chrX	48900001	48910000	FL	1.86803602216715
chrX	48900001	48910000	ΔB+C	-0.0293812795317256
chrX	48910001	48920000	FL	2.22667567906028
chrX	48910001	48920000	ΔB+C	-0.0165508922621768
chrX	48920001	48930000	ΔB+C	-0.168665254028431
chrX	48920001	48930000	FL	2.07421892884712
chrX	48930001	48940000	ΔB+C	-0.0312040807027265
chrX	48930001	48940000	FL	2.34631997075415
chrX	48940001	48950000	FL	2.37561496328699
chrX	48940001	48950000	ΔB+C	-0.159509521335274
chrX	48950001	48960000	FL	2.32985749011405
chrX	48950001	48960000	ΔB+C	0.00157250521867592
chrX	48970001	48980000	ΔB+C	-0.0418885054766317
chrX	48970001	48980000	FL	2.13018139978951
chrX	48980001	48990000	ΔB+C	-0.0114092282578872
chrX	48980001	48990000	FL	2.43311687046203
chrX	48990001	49000000	FL	2.69710265621383
chrX	48990001	49000000	ΔB+C	-0.10182888139632
chrX	49300001	49310000	FL	1.41951230203314
chrX	49300001	49310000	ΔB+C	-0.0862500393101582
chrX	49310001	49320000	FL	2.08382022601869
chrX	49310001	49320000	ΔB+C	-0.0803889150049891
chrX	49320001	49330000	ΔB+C	-0.0715007622913609
chrX	49320001	49330000	FL	2.03481442041199
chrX	49330001	49340000	ΔB+C	-0.115698284203804
chrX	49330001	49340000	FL	2.17194095579789
chrX	49340001	49350000	ΔB+C	-0.0333054595230485
chrX	49340001	49350000	FL	1.61445772294281
chrX	49360001	49370000	ΔB+C	-0.182831022483553
chrX	49360001	49370000	FL	2.21695003034863
chrX	49370001	49380000	ΔB+C	-0.271214338324901
chrX	49370001	49380000	FL	1.45541206523724
chrX	49380001	49390000	ΔB+C	-0.0208295450773851
chrX	49380001	49390000	FL	1.69720836800069
chrX	49390001	49400000	ΔB+C	0.177443187066675
chrX	49390001	49400000	FL	1.88089427908603
chrX	49400001	49410000	ΔB+C	0.0256408631328164
chrX	49400001	49410000	FL	1.68979043804612
chrX	49410001	49420000	ΔB+C	-0.111161400124027
chrX	49410001	49420000	FL	1.69336703088056
chrX	49430001	49440000	ΔB+C	0.0425555082277563
chrX	49430001	49440000	FL	1.89280149491348
chrX	49440001	49450000	ΔB+C	0.141591668051577
chrX	49440001	49450000	FL	1.48869550774977
chrX	49520001	49530000	ΔB+C	-0.0507606321699074
chrX	49520001	49530000	FL	1.11031432966909
chrX	49530001	49540000	FL	1.19857987965535
chrX	49530001	49540000	ΔB+C	0.152031330706928
chrX	49540001	49550000	ΔB+C	0.129541478525297
chrX	49540001	49550000	FL	1.64841138070868
chrX	49550001	49560000	ΔB+C	-0.100568136101768
chrX	49550001	49560000	FL	1.72628389879725
chrX	49570001	49580000	ΔB+C	-0.0751413030146144
chrX	49570001	49580000	FL	1.77943164496905
chrX	49580001	49590000	ΔB+C	-0.0211034349286382
chrX	49580001	49590000	FL	1.57137446737726
chrX	49590001	49600000	ΔB+C	-0.270292084237484
chrX	49590001	49600000	FL	1.67271823830191
chrX	49600001	49610000	ΔB+C	-0.119656289556266
chrX	49600001	49610000	FL	1.39315554388015
chrX	49610001	49620000	ΔB+C	-0.276335620300988
chrX	49610001	49620000	FL	1.17552925018223
chrX	49620001	49630000	ΔB+C	0.0673132308376841
chrX	49620001	49630000	FL	2.02882967667831
chrX	49630001	49640000	ΔB+C	-0.0727619153377943
chrX	49630001	49640000	FL	1.59716300326169
chrX	49640001	49650000	ΔB+C	-0.195725996607581
chrX	49640001	49650000	FL	1.8367046282678
chrX	49650001	49660000	ΔB+C	0.0191440057575026
chrX	49650001	49660000	FL	1.86974330519934
chrX	49660001	49670000	ΔB+C	0.0376581856617514
chrX	49660001	49670000	FL	1.69826021790534
chrX	49670001	49680000	FL	1.3917827134853
chrX	49670001	49680000	ΔB+C	-0.195515587809831
chrX	49680001	49690000	FL	0.637809428725237
chrX	49680001	49690000	ΔB+C	-0.23836690839501
chrX	49700001	49710000	FL	1.00851621013442
chrX	49700001	49710000	ΔB+C	-0.0035982426838525
chrX	49720001	49730000	FL	1.49515180684195
chrX	49720001	49730000	ΔB+C	-0.298871898227716
chrX	49730001	49740000	ΔB+C	0.0261824525790669
chrX	49730001	49740000	FL	1.5238701049434
chrX	49750001	49760000	FL	1.76488532471273
chrX	49750001	49760000	ΔB+C	-0.0270850922590658
chrX	49760001	49770000	FL	1.67332259210564
chrX	49760001	49770000	ΔB+C	-0.215222729645513
chrX	49770001	49780000	FL	1.70867529353506
chrX	49770001	49780000	ΔB+C	-0.0276206735751441
chrX	49800001	49810000	ΔB+C	-0.172055753579595
chrX	49800001	49810000	FL	0.989807114872386
chrX	49810001	49820000	FL	2.00505286074808
chrX	49810001	49820000	ΔB+C	0.145776130856291
chrX	49820001	49830000	FL	1.87107174047888
chrX	49820001	49830000	ΔB+C	0.0263902743908077
chrX	49830001	49840000	FL	2.18723759230484
chrX	49830001	49840000	ΔB+C	-0.0211904186177319
chrX	49840001	49850000	ΔB+C	-0.0717717945821652
chrX	49840001	49850000	FL	1.99185977153884
chrX	49850001	49860000	FL	1.93693142077331
chrX	49850001	49860000	ΔB+C	-0.0209854753712335
chrX	49860001	49870000	FL	2.32691184499325
chrX	49860001	49870000	ΔB+C	0.0459700489637171
chrX	49870001	49880000	FL	2.32985661865653
chrX	49870001	49880000	ΔB+C	0.0313641005514422
chrX	49880001	49890000	FL	1.95322754667979
chrX	49880001	49890000	ΔB+C	0.0777539271368841
chrX	49890001	49900000	ΔB+C	-0.135651430689094
chrX	49890001	49900000	FL	1.69117808884964
chrX	49900001	49910000	ΔB+C	-0.0221776203288407
chrX	49900001	49910000	FL	1.63082613869496
chrX	49910001	49920000	FL	1.80619396826506
chrX	49910001	49920000	ΔB+C	0.0150022969608525
chrX	49920001	49930000	FL	1.94735149394846
chrX	49920001	49930000	ΔB+C	-0.0614013490928685
chrX	49930001	49940000	ΔB+C	0.0614447356363825
chrX	49930001	49940000	FL	1.74103493173832
chrX	49940001	49950000	ΔB+C	0.235320972329157
chrX	49940001	49950000	FL	1.21361048866212
chrX	49960001	49970000	FL	1.40649807107928
chrX	49960001	49970000	ΔB+C	-0.263062747534528
chrX	49970001	49980000	FL	1.62439653773408
chrX	49970001	49980000	ΔB+C	-0.196206642351874
chrX	49980001	49990000	ΔB+C	0.105192791327051
chrX	49980001	49990000	FL	1.50906210715501
chrX	49990001	50000000	ΔB+C	-0.371249050228157
chrX	49990001	50000000	FL	0.898139179144542
chrX	50010001	50020000	FL	1.70433483535474
chrX	50010001	50020000	ΔB+C	-0.114045202871812
chrX	50020001	50030000	FL	1.68703650783346
chrX	50020001	50030000	ΔB+C	-0.0227819195191274
chrX	50030001	50040000	FL	1.77547112260314
chrX	50030001	50040000	ΔB+C	0.0296295690834884
chrX	50040001	50050000	ΔB+C	-0.0325514418066709
chrX	50040001	50050000	FL	1.24814339565641
chrX	50050001	50060000	ΔB+C	-0.0316640174974812
chrX	50050001	50060000	FL	1.20983005914249
chrX	50070001	50080000	FL	0.878613537643865
chrX	50070001	50080000	ΔB+C	-0.113529370550632
chrX	50090001	50100000	FL	0.943190037894637
chrX	50090001	50100000	ΔB+C	-0.185301975431213
chrX	50100001	50110000	ΔB+C	-0.153122344745847
chrX	50100001	50110000	FL	1.36469517607246
chrX	50110001	50120000	ΔB+C	-0.228211296542682
chrX	50110001	50120000	FL	1.18268956112284
chrX	50120001	50130000	FL	1.73349807842804
chrX	50120001	50130000	ΔB+C	0.00786815183579393
chrX	50130001	50140000	FL	1.25575594180619
chrX	50130001	50140000	ΔB+C	-0.0541473885706754
chrX	50140001	50150000	ΔB+C	-0.0637731457025093
chrX	50140001	50150000	FL	1.27362737542292
chrX	50150001	50160000	ΔB+C	-0.397970171097608
chrX	50150001	50160000	FL	1.06620757363406
chrX	50190001	50200000	FL	1.06688554255279
chrX	50190001	50200000	ΔB+C	-0.118445962917474
chrX	50200001	50210000	FL	1.0417038602959
chrX	50200001	50210000	ΔB+C	-0.241932652073321
chrX	50220001	50230000	FL	0.840843486682403
chrX	50220001	50230000	ΔB+C	-0.142803519478018
chrX	50230001	50240000	FL	1.11634719133988
chrX	50230001	50240000	ΔB+C	-0.0767125195808625
chrX	50250001	50260000	ΔB+C	-0.0481247277512784
chrX	50250001	50260000	FL	1.25628406734006
chrX	50260001	50270000	FL	1.482473028407
chrX	50260001	50270000	ΔB+C	-0.201868090034314
chrX	50270001	50280000	FL	1.40483581525069
chrX	50270001	50280000	ΔB+C	-0.076573699990034
chrX	50280001	50290000	FL	1.50705554349575
chrX	50280001	50290000	ΔB+C	0.124687112268015
chrX	50290001	50300000	ΔB+C	0.118553294622667
chrX	50290001	50300000	FL	1.47038299797203
chrX	50300001	50310000	FL	1.61460257047517
chrX	50300001	50310000	ΔB+C	-0.0598645035147949
chrX	50310001	50320000	FL	1.29366163252447
chrX	50310001	50320000	ΔB+C	-0.00751850840584464
chrX	50320001	50330000	FL	1.77745717606345
chrX	50320001	50330000	ΔB+C	-0.105405087802213
chrX	50330001	50340000	ΔB+C	0.0205484707662875
chrX	50330001	50340000	FL	1.25956146142456
chrX	50350001	50360000	FL	1.33948611217428
chrX	50350001	50360000	ΔB+C	-0.171555113381938
chrX	50360001	50370000	FL	1.11196237527023
chrX	50360001	50370000	ΔB+C	-0.0709502263532217
chrX	50370001	50380000	FL	0.922648697086208
chrX	50370001	50380000	ΔB+C	0.307015617300675
chrX	50420001	50430000	FL	0.992146758097067
chrX	50420001	50430000	ΔB+C	-0.09789094120754
chrX	50430001	50440000	ΔB+C	0.196552058918478
chrX	50430001	50440000	FL	1.22763862599328
chrX	50440001	50450000	ΔB+C	0.347371012908492
chrX	50440001	50450000	FL	1.27173006294379
chrX	50470001	50480000	FL	1.10531687061104
chrX	50470001	50480000	ΔB+C	-0.0861713900838718
chrX	50480001	50490000	FL	1.32599666025416
chrX	50480001	50490000	ΔB+C	0.0200964849297007
chrX	50490001	50500000	ΔB+C	-0.105011659524784
chrX	50490001	50500000	FL	1.27989495828394
chrX	50500001	50510000	ΔB+C	0.0892861218927284
chrX	50500001	50510000	FL	0.864054617965576
chrX	50520001	50530000	FL	0.607038248435864
chrX	50520001	50530000	ΔB+C	-0.206201849623461
chrX	50640001	50650000	FL	1.9182014173104
chrX	50640001	50650000	ΔB+C	-0.263710260078865
chrX	50650001	50660000	ΔB+C	-0.301484682245123
chrX	50650001	50660000	FL	1.82240501629232
chrX	50660001	50670000	ΔB+C	-0.222104685080252
chrX	50660001	50670000	FL	1.96618319583027
chrX	50670001	50680000	FL	1.60543039569186
chrX	50670001	50680000	ΔB+C	-0.284317353459977
chrX	50680001	50690000	FL	2.76261262183389
chrX	50680001	50690000	ΔB+C	-0.271873310076941
chrX	50690001	50700000	FL	2.43923939481742
chrX	50690001	50700000	ΔB+C	-0.105780667997749
chrX	50700001	50710000	ΔB+C	0.00212547234774628
chrX	50700001	50710000	FL	2.3807765097214
chrX	50710001	50720000	ΔB+C	0.018013452918375
chrX	50710001	50720000	FL	2.37467890978524
chrX	50720001	50730000	FL	2.20789286152569
chrX	50720001	50730000	ΔB+C	-0.248000273194626
chrX	50730001	50740000	FL	1.940240971483
chrX	50730001	50740000	ΔB+C	-0.259007374827813
chrX	50750001	50760000	ΔB+C	-0.201827525235102
chrX	50750001	50760000	FL	2.02889189149448
chrX	50760001	50770000	ΔB+C	-0.17686889476228
chrX	50760001	50770000	FL	1.63696065297558
chrX	50770001	50780000	FL	2.18371428692902
chrX	50770001	50780000	ΔB+C	-0.162692236925244
chrX	50780001	50790000	FL	2.28852115924731
chrX	50780001	50790000	ΔB+C	-0.0683560174361486
chrX	50790001	50800000	ΔB+C	-0.0373182620656829
chrX	50790001	50800000	FL	2.48149827845304
chrX	50800001	50810000	ΔB+C	-0.0207752853706344
chrX	50800001	50810000	FL	2.08955900127559
chrX	50820001	50830000	FL	2.15833413976229
chrX	50820001	50830000	ΔB+C	-0.177973731055118
chrX	50950001	50960000	FL	2.76297831470686
chrX	50950001	50960000	ΔB+C	-0.152519533105495
chrX	50970001	50980000	FL	2.07288244725292
chrX	50970001	50980000	ΔB+C	-0.360349259319157
chrX	50980001	50990000	FL	1.88866537359116
chrX	50980001	50990000	ΔB+C	-0.240963505153431
chrX	50990001	51000000	ΔB+C	-0.441572630304983
chrX	50990001	51000000	FL	2.38898209927919
chrX	51030001	51040000	FL	0.252113058531961
chrX	51030001	51040000	ΔB+C	-0.492999652447638
chrX	51040001	51050000	FL	1.01036765828561
chrX	51040001	51050000	ΔB+C	-0.470365061544037
chrX	51050001	51060000	FL	1.71462315092634
chrX	51050001	51060000	ΔB+C	-0.272163734187257
chrX	51060001	51070000	ΔB+C	-0.332049756215108
chrX	51060001	51070000	FL	1.54837812639971
chrX	51070001	51080000	FL	2.02382874964703
chrX	51070001	51080000	ΔB+C	-0.197183706219252
chrX	51080001	51090000	FL	2.0945226265445
chrX	51080001	51090000	ΔB+C	-0.170174230539166
chrX	51090001	51100000	FL	2.54484034381648
chrX	51090001	51100000	ΔB+C	0.0818610882716857
chrX	51100001	51110000	ΔB+C	-0.118587930587573
chrX	51100001	51110000	FL	2.24764263693501
chrX	51210001	51220000	FL	1.43059024880373
chrX	51210001	51220000	ΔB+C	-0.320244394970539
chrX	51220001	51230000	FL	1.78338915786048
chrX	51220001	51230000	ΔB+C	-0.186663523928544
chrX	51230001	51240000	FL	2.26605047105818
chrX	51230001	51240000	ΔB+C	-0.201871373566694
chrX	51240001	51250000	FL	1.99071287762038
chrX	51240001	51250000	ΔB+C	-0.337849165783666
chrX	51250001	51260000	ΔB+C	-0.0564295721383663
chrX	51250001	51260000	FL	1.77271141818534
chrX	51260001	51270000	ΔB+C	-0.342814646585477
chrX	51260001	51270000	FL	1.80859891238636
chrX	51270001	51280000	ΔB+C	-0.277578142710623
chrX	51270001	51280000	FL	1.86173978928994
chrX	51280001	51290000	ΔB+C	0.00136772012919734
chrX	51280001	51290000	FL	1.97451097553838
chrX	51290001	51300000	ΔB+C	-0.271429128025341
chrX	51290001	51300000	FL	1.87236552380757
chrX	51300001	51310000	ΔB+C	-0.0605082094891995
chrX	51300001	51310000	FL	2.20644878735696
chrX	51310001	51320000	ΔB+C	-0.0771421622680321
chrX	51310001	51320000	FL	2.35825189742372
chrX	51320001	51330000	ΔB+C	0.251957469397142
chrX	51320001	51330000	FL	2.78906957686995
chrX	51330001	51340000	ΔB+C	-0.285636286313274
chrX	51330001	51340000	FL	2.39829417598114
chrX	51340001	51350000	ΔB+C	-0.312614236810641
chrX	51340001	51350000	FL	2.17146506480602
chrX	51350001	51360000	ΔB+C	-0.26535520031511
chrX	51350001	51360000	FL	2.3667009390502
chrX	51360001	51370000	ΔB+C	-0.131518887368925
chrX	51360001	51370000	FL	2.36077438668097
chrX	51370001	51380000	FL	1.73584245154183
chrX	51370001	51380000	ΔB+C	-0.250348174101779
chrX	51690001	51700000	ΔB+C	0.0277396577179238
chrX	51690001	51700000	FL	1.25382920893314
chrX	51700001	51710000	ΔB+C	-0.0767582299015795
chrX	51700001	51710000	FL	1.60159100750478
chrX	51710001	51720000	ΔB+C	-0.435010716551456
chrX	51710001	51720000	FL	1.63547012045271
chrX	51720001	51730000	ΔB+C	-0.294220901440122
chrX	51720001	51730000	FL	1.40902918365534
chrX	51740001	51750000	ΔB+C	-0.26960227843021
chrX	51740001	51750000	FL	2.04321604001501
chrX	51810001	51820000	ΔB+C	-0.371008403687706
chrX	51810001	51820000	FL	1.97307721772625
chrX	51820001	51830000	ΔB+C	-0.388405833128858
chrX	51820001	51830000	FL	1.8861531688728
chrX	51830001	51840000	ΔB+C	-0.288093101710045
chrX	51830001	51840000	FL	1.73242210895522
chrX	51840001	51850000	ΔB+C	-0.208663231635053
chrX	51840001	51850000	FL	2.02737727179195
chrX	51850001	51860000	ΔB+C	-0.253060563844972
chrX	51850001	51860000	FL	1.6285056373529
chrX	51860001	51870000	ΔB+C	-0.145638841472317
chrX	51860001	51870000	FL	1.54404874231568
chrX	51870001	51880000	ΔB+C	-0.225447941819136
chrX	51870001	51880000	FL	2.39175296340798
chrX	51880001	51890000	FL	1.95401846193662
chrX	51880001	51890000	ΔB+C	-0.127950393381853
chrX	51900001	51910000	FL	1.83513503264551
chrX	51900001	51910000	ΔB+C	-0.0503158580102966
chrX	51910001	51920000	FL	1.49442368750772
chrX	51910001	51920000	ΔB+C	-0.13818661020092
chrX	51930001	51940000	ΔB+C	0.13276416281294
chrX	51930001	51940000	FL	1.95058472897407
chrX	51940001	51950000	ΔB+C	-0.15076175188529
chrX	51940001	51950000	FL	1.98454740057293
chrX	51950001	51960000	FL	2.13295068377853
chrX	51950001	51960000	ΔB+C	-0.0770668192288511
chrX	51980001	51990000	FL	1.78436541536872
chrX	51980001	51990000	ΔB+C	-0.0467342331134847
chrX	52000001	52010000	ΔB+C	-0.359623254852828
chrX	52000001	52010000	FL	1.59873116100005
chrX	52030001	52040000	ΔB+C	-0.546791801470818
chrX	52030001	52040000	FL	2.01002754324702
chrX	52040001	52050000	FL	2.55920798020527
chrX	52040001	52050000	ΔB+C	-0.203114550148722
chrX	52170001	52180000	FL	2.01224231092769
chrX	52170001	52180000	ΔB+C	0.191867017305793
chrX	52210001	52220000	ΔB+C	-0.18856144393498
chrX	52210001	52220000	FL	2.16205319954167
chrX	52220001	52230000	ΔB+C	-0.466194368986491
chrX	52220001	52230000	FL	1.89263536910937
chrX	52230001	52240000	FL	2.08749699995156
chrX	52230001	52240000	ΔB+C	-0.383737215641204
chrX	52240001	52250000	FL	2.47429864672751
chrX	52240001	52250000	ΔB+C	-0.192305192002174
chrX	52250001	52260000	FL	2.31982171104532
chrX	52250001	52260000	ΔB+C	-0.433217011594275
chrX	52260001	52270000	ΔB+C	-0.143825853920862
chrX	52260001	52270000	FL	2.31614129691935
chrX	52660001	52670000	ΔB+C	-0.381427506950516
chrX	52660001	52670000	FL	1.69776480862843
chrX	52680001	52690000	ΔB+C	-0.223086145786474
chrX	52680001	52690000	FL	2.1396310602301
chrX	52690001	52700000	FL	2.02666527563526
chrX	52690001	52700000	ΔB+C	-0.360010562707721
chrX	52700001	52710000	ΔB+C	-0.35589625600074
chrX	52700001	52710000	FL	2.28207379960928
chrX	52710001	52720000	ΔB+C	-0.127963814905988
chrX	52710001	52720000	FL	2.34272722337478
chrX	52720001	52730000	ΔB+C	-0.127735581684555
chrX	52720001	52730000	FL	2.32173292442168
chrX	52730001	52740000	FL	3.36602888980515
chrX	52730001	52740000	ΔB+C	0.382875922393952
chrX	52770001	52780000	ΔB+C	0.397138289332601
chrX	52770001	52780000	FL	2.69468559965298
chrX	52800001	52810000	ΔB+C	-0.133957348366558
chrX	52800001	52810000	FL	2.61003041400155
chrX	52810001	52820000	ΔB+C	-0.0927815201173126
chrX	52810001	52820000	FL	1.64600531696232
chrX	52820001	52830000	FL	2.38516976136163
chrX	52820001	52830000	ΔB+C	0.127620143849687
chrX	52830001	52840000	FL	2.62051732195067
chrX	52830001	52840000	ΔB+C	-0.142738687497695
chrX	52840001	52850000	ΔB+C	-0.32733699563471
chrX	52840001	52850000	FL	1.96396882292765
chrX	52850001	52860000	ΔB+C	-0.130431707324224
chrX	52850001	52860000	FL	2.11980133372456
chrX	52860001	52870000	ΔB+C	-0.154041400310061
chrX	52860001	52870000	FL	1.38515520611062
chrX	52870001	52880000	FL	2.00118406940229
chrX	52870001	52880000	ΔB+C	-0.191710401191419
chrX	52880001	52890000	ΔB+C	-0.269064042641593
chrX	52880001	52890000	FL	1.25379646513366
chrX	52890001	52900000	ΔB+C	-0.396436134006413
chrX	52890001	52900000	FL	0.941357460182562
chrX	52900001	52910000	ΔB+C	-0.282370420756366
chrX	52900001	52910000	FL	1.0059427330184
chrX	52970001	52980000	FL	1.95496100867813
chrX	52970001	52980000	ΔB+C	-0.157959042367512
chrX	53030001	53040000	ΔB+C	-0.235979855334446
chrX	53030001	53040000	FL	2.26120124977921
chrX	53060001	53070000	ΔB+C	-0.170746969218268
chrX	53060001	53070000	FL	0.456530177758755
chrX	53120001	53130000	ΔB+C	-0.0345153817943779
chrX	53120001	53130000	FL	2.69572389667175
chrX	53130001	53140000	FL	2.64313200940755
chrX	53130001	53140000	ΔB+C	-0.101183051898422
chrX	53140001	53150000	FL	2.42126908437624
chrX	53140001	53150000	ΔB+C	-0.136882524016169
chrX	53150001	53160000	FL	2.46159938654744
chrX	53150001	53160000	ΔB+C	-0.0568938219285511
chrX	53160001	53170000	ΔB+C	-0.191658584758986
chrX	53160001	53170000	FL	2.29520271453187
chrX	53170001	53180000	ΔB+C	-0.370636336575347
chrX	53170001	53180000	FL	2.57294078004468
chrX	53180001	53190000	FL	2.66855833643793
chrX	53180001	53190000	ΔB+C	-0.0568041527345798
chrX	53190001	53200000	FL	2.88558727177418
chrX	53190001	53200000	ΔB+C	-0.0238591810902964
chrX	53200001	53210000	ΔB+C	-0.14295902479635
chrX	53200001	53210000	FL	2.2879721169005
chrX	53210001	53220000	ΔB+C	0.0647914717808378
chrX	53210001	53220000	FL	2.65819085890064
chrX	53220001	53230000	FL	2.5837386268695
chrX	53220001	53230000	ΔB+C	-0.227052562246106
chrX	53230001	53240000	FL	1.96932962436834
chrX	53230001	53240000	ΔB+C	0.0387115607638603
chrX	53310001	53320000	ΔB+C	-0.109682956985688
chrX	53310001	53320000	FL	2.50854994554317
chrX	53320001	53330000	ΔB+C	-0.000573069219935042
chrX	53320001	53330000	FL	2.68992385911435
chrX	53330001	53340000	FL	2.70378926058377
chrX	53330001	53340000	ΔB+C	-0.152866233126058
chrX	53380001	53390000	FL	2.67577212653005
chrX	53380001	53390000	ΔB+C	-0.00532841373135351
chrX	53390001	53400000	FL	2.53142156610983
chrX	53390001	53400000	ΔB+C	0.011944678755336
chrX	53400001	53410000	ΔB+C	-0.0796738077240137
chrX	53400001	53410000	FL	2.33659022870719
chrX	53410001	53420000	ΔB+C	-0.0134630422022561
chrX	53410001	53420000	FL	2.30077643126889
chrX	53420001	53430000	ΔB+C	-0.0807498396890149
chrX	53420001	53430000	FL	1.99661459655363
chrX	53450001	53460000	FL	2.41372423025123
chrX	53450001	53460000	ΔB+C	0.0697933554672816
chrX	53460001	53470000	ΔB+C	-0.319245940169353
chrX	53460001	53470000	FL	1.36015382264108
chrX	53470001	53480000	ΔB+C	-0.425818773537846
chrX	53470001	53480000	FL	-0.149598990941449
chrX	53570001	53580000	ΔB+C	-0.24269447319216
chrX	53570001	53580000	FL	1.55734544488775
chrX	53580001	53590000	FL	2.50931141504326
chrX	53580001	53590000	ΔB+C	-0.145040791120013
chrX	53590001	53600000	ΔB+C	0.0786998023963691
chrX	53590001	53600000	FL	2.23026822102059
chrX	53600001	53610000	ΔB+C	0.140335972478336
chrX	53600001	53610000	FL	1.20641993116924
chrX	53610001	53620000	ΔB+C	-0.0769505600178117
chrX	53610001	53620000	FL	1.98959869038133
chrX	53620001	53630000	FL	1.94566930932802
chrX	53620001	53630000	ΔB+C	-0.298776683720377
chrX	53630001	53640000	FL	1.73721329971395
chrX	53630001	53640000	ΔB+C	-0.00702765504325329
chrX	53640001	53650000	ΔB+C	-0.0594897066365272
chrX	53640001	53650000	FL	1.64607580157478
chrX	53650001	53660000	ΔB+C	-0.0413519316665703
chrX	53650001	53660000	FL	1.88790814719845
chrX	53760001	53770000	ΔB+C	-0.253745426387131
chrX	53760001	53770000	FL	0.844467616501977
chrX	53820001	53830000	FL	1.57902540250327
chrX	53820001	53830000	ΔB+C	0.291271377833753
chrX	53830001	53840000	ΔB+C	0.0587639505928399
chrX	53830001	53840000	FL	1.59949077560128
chrX	53840001	53850000	ΔB+C	-0.0524849777083922
chrX	53840001	53850000	FL	1.47292272684481
chrX	53870001	53880000	ΔB+C	0.132940020002926
chrX	53870001	53880000	FL	1.15784008687225
chrX	53880001	53890000	FL	0.138507054005082
chrX	53880001	53890000	ΔB+C	-0.192277153661855
chrX	53920001	53930000	ΔB+C	0.00351515375876845
chrX	53920001	53930000	FL	0.832435304795271
chrX	53950001	53960000	ΔB+C	0.0341582833730949
chrX	53950001	53960000	FL	0.483436340712775
chrX	53960001	53970000	ΔB+C	-0.227714449325302
chrX	53960001	53970000	FL	0.442143887956805
chrX	53970001	53980000	FL	-0.0688790148702876
chrX	53970001	53980000	ΔB+C	-0.102151483524347
chrX	53980001	53990000	FL	0.340231645607855
chrX	53980001	53990000	ΔB+C	0.0154615642204079
chrX	55870001	55880000	FL	0.620374510279244
chrX	55870001	55880000	ΔB+C	-0.0145875750964083
chrX	55940001	55950000	ΔB+C	0.139642133996844
chrX	55940001	55950000	FL	0.640077156336126
chrX	55950001	55960000	ΔB+C	0.239471797627765
chrX	55950001	55960000	FL	1.08051439159421
chrX	56160001	56170000	FL	0.973719817145561
chrX	56160001	56170000	ΔB+C	-0.0815833396863175
chrX	56250001	56260000	FL	0.763807352147687
chrX	56250001	56260000	ΔB+C	-0.0633351636055181
chrX	56260001	56270000	ΔB+C	-0.13992896932455
chrX	56260001	56270000	FL	1.08363570788364
chrX	56270001	56280000	ΔB+C	0.0669065279699832
chrX	56270001	56280000	FL	1.48320340968696
chrX	56290001	56300000	FL	1.33435103385182
chrX	56290001	56300000	ΔB+C	0.141353004413364
chrX	56300001	56310000	FL	1.81466495848616
chrX	56300001	56310000	ΔB+C	-0.0723889599657472
chrX	56330001	56340000	ΔB+C	0.00339945071636041
chrX	56330001	56340000	FL	1.72982479262627
chrX	56380001	56390000	ΔB+C	0.0870443077721885
chrX	56380001	56390000	FL	1.45645445422521
chrX	56390001	56400000	FL	1.65728370159152
chrX	56390001	56400000	ΔB+C	-0.262316466431727
chrX	56400001	56410000	FL	1.96609661181648
chrX	56400001	56410000	ΔB+C	0.199313962408751
chrX	56410001	56420000	FL	1.59206176210728
chrX	56410001	56420000	ΔB+C	-0.100491277824865
chrX	56420001	56430000	ΔB+C	0.0468936338033498
chrX	56420001	56430000	FL	1.66901058361713
chrX	56430001	56440000	ΔB+C	-0.243063940208333
chrX	56430001	56440000	FL	1.68564337816451
chrX	56440001	56450000	ΔB+C	-0.019518410361956
chrX	56440001	56450000	FL	1.3097509308518
chrX	56510001	56520000	ΔB+C	0.0233086599230356
chrX	56510001	56520000	FL	2.64415999176337
chrX	56520001	56530000	ΔB+C	-0.0401610958394439
chrX	56520001	56530000	FL	2.44573394870105
chrX	56530001	56540000	ΔB+C	0.106787580791369
chrX	56530001	56540000	FL	2.22527793485921
chrX	56560001	56570000	ΔB+C	-0.0971820371626296
chrX	56560001	56570000	FL	2.59741181309195
chrX	56570001	56580000	ΔB+C	0.0915668710268904
chrX	56570001	56580000	FL	3.51327929810822
chrX	56670001	56680000	ΔB+C	-0.0624277755142543
chrX	56670001	56680000	FL	2.57758484241148
chrX	56680001	56690000	ΔB+C	-0.255867313841729
chrX	56680001	56690000	FL	2.26338076957415
chrX	56690001	56700000	ΔB+C	-0.197524405910878
chrX	56690001	56700000	FL	2.68888516479857
chrX	56700001	56710000	ΔB+C	-0.252674327433947
chrX	56700001	56710000	FL	1.97135961585727
chrX	56710001	56720000	FL	2.17463952320009
chrX	56710001	56720000	ΔB+C	-0.176226373021106
chrX	56840001	56850000	ΔB+C	0.0867955921142173
chrX	56840001	56850000	FL	1.95156284372947
chrX	56850001	56860000	ΔB+C	-0.067073663280276
chrX	56850001	56860000	FL	2.20868409649062
chrX	56860001	56870000	ΔB+C	-0.0387183004749427
chrX	56860001	56870000	FL	1.82060751236631
chrX	56870001	56880000	ΔB+C	-0.338280701935467
chrX	56870001	56880000	FL	1.35108671833401
chrX	56890001	56900000	ΔB+C	-0.194953538801252
chrX	56890001	56900000	FL	1.88283878611484
chrX	56900001	56910000	ΔB+C	-0.348872970785618
chrX	56900001	56910000	FL	1.87391489119249
chrX	56910001	56920000	ΔB+C	-0.0837481714775974
chrX	56910001	56920000	FL	2.183526505285
chrX	56920001	56930000	ΔB+C	-0.12437714653852
chrX	56920001	56930000	FL	2.02141306097867
chrX	56940001	56950000	ΔB+C	-0.190272473195297
chrX	56940001	56950000	FL	2.26005595853193
chrX	56950001	56960000	ΔB+C	-0.408065695003895
chrX	56950001	56960000	FL	3.03188180874819
chrX	56960001	56970000	ΔB+C	0.119934349754393
chrX	56960001	56970000	FL	2.52818716945527
chrX	56970001	56980000	ΔB+C	0.214982541441609
chrX	56970001	56980000	FL	2.74124332860307
chrX	56980001	56990000	FL	2.59243161037151
chrX	56980001	56990000	ΔB+C	-0.147128827626677
chrX	56990001	57000000	FL	3.00960447734926
chrX	56990001	57000000	ΔB+C	0.053886929250216
chrX	57000001	57010000	FL	2.37601089650542
chrX	57000001	57010000	ΔB+C	-0.0934056554407337
chrX	57010001	57020000	ΔB+C	0.0992058435666681
chrX	57010001	57020000	FL	2.59084022237136
chrX	57020001	57030000	ΔB+C	-0.108229121325349
chrX	57020001	57030000	FL	2.64391045522073
chrX	57030001	57040000	FL	2.00821351824896
chrX	57030001	57040000	ΔB+C	-0.130865081721593
chrX	57070001	57080000	FL	2.59475692053051
chrX	57070001	57080000	ΔB+C	-0.0477503959333326
chrX	57120001	57130000	ΔB+C	-0.129963330546497
chrX	57120001	57130000	FL	2.04622816386157
chrX	57130001	57140000	ΔB+C	-0.130056253200134
chrX	57130001	57140000	FL	2.36640543451494
chrX	57140001	57150000	FL	1.87144259198006
chrX	57140001	57150000	ΔB+C	-0.0738458367260777
chrX	57150001	57160000	FL	2.77141616841019
chrX	57150001	57160000	ΔB+C	0.130449052463289
chrX	57160001	57170000	ΔB+C	-0.0707671326902523
chrX	57160001	57170000	FL	2.5841466421903
chrX	57170001	57180000	ΔB+C	-0.142726206925736
chrX	57170001	57180000	FL	2.56048914659947
chrX	57180001	57190000	FL	2.58331885212909
chrX	57180001	57190000	ΔB+C	0.0549613399845873
chrX	57350001	57360000	FL	3.45842750047037
chrX	57350001	57360000	ΔB+C	0.0184882928736808
chrX	57360001	57370000	FL	3.25345691818027
chrX	57360001	57370000	ΔB+C	-0.0924288469974443
chrX	57370001	57380000	ΔB+C	0.677113550891965
chrX	57370001	57380000	FL	6.00880634237368
chrX	57510001	57520000	ΔB+C	-0.116256131470688
chrX	57510001	57520000	FL	1.53276479073078
chrX	57520001	57530000	ΔB+C	-0.21624715278122
chrX	57520001	57530000	FL	0.860368340753579
chrX	57530001	57540000	FL	1.95807359087981
chrX	57530001	57540000	ΔB+C	0.0282190109420529
chrX	57550001	57560000	ΔB+C	-0.0875137528774481
chrX	57550001	57560000	FL	2.02147362891849
chrX	57560001	57570000	ΔB+C	-0.254677571381642
chrX	57560001	57570000	FL	2.18966927521339
chrX	57580001	57590000	ΔB+C	-0.24133808305203
chrX	57580001	57590000	FL	1.52646902875983
chrX	57610001	57620000	FL	1.55613355925874
chrX	57610001	57620000	ΔB+C	-0.136075830103067
chrX	57620001	57630000	ΔB+C	-0.193127122518028
chrX	57620001	57630000	FL	1.91637592025217
chrX	57630001	57640000	ΔB+C	0.13951340756668
chrX	57630001	57640000	FL	2.12986353776452
chrX	57650001	57660000	ΔB+C	0.0569913101389226
chrX	57650001	57660000	FL	2.0773412087131
chrX	57660001	57670000	FL	2.07484379685299
chrX	57660001	57670000	ΔB+C	-0.0299353662359704
chrX	57670001	57680000	FL	1.50469481043643
chrX	57670001	57680000	ΔB+C	-0.024608983317474
chrX	57680001	57690000	ΔB+C	0.0251064183039578
chrX	57680001	57690000	FL	2.09208634129408
chrX	57700001	57710000	ΔB+C	-0.0915912642513229
chrX	57700001	57710000	FL	2.31030029564656
chrX	57710001	57720000	ΔB+C	-0.0560052847049163
chrX	57710001	57720000	FL	2.22261914824878
chrX	57720001	57730000	FL	2.4990898678827
chrX	57720001	57730000	ΔB+C	0.221818881174932
chrX	57730001	57740000	ΔB+C	-0.12543027806061
chrX	57730001	57740000	FL	2.3016378884402
chrX	57740001	57750000	ΔB+C	-0.220554391831564
chrX	57740001	57750000	FL	2.66009083382333
chrX	57750001	57760000	ΔB+C	-0.145278357589184
chrX	57750001	57760000	FL	2.57499565015025
chrX	57760001	57770000	FL	2.71785989324544
chrX	57760001	57770000	ΔB+C	0.0238279216833214
chrX	57770001	57780000	ΔB+C	0.0130764432051677
chrX	57770001	57780000	FL	2.4936543004047
chrX	57780001	57790000	ΔB+C	-0.0741042176424844
chrX	57780001	57790000	FL	2.52902168992878
chrX	57790001	57800000	ΔB+C	-0.0945716798641892
chrX	57790001	57800000	FL	2.01693732632146
chrX	57800001	57810000	FL	2.64857741985761
chrX	57800001	57810000	ΔB+C	-0.117985911122754
chrX	57810001	57820000	FL	2.43338803745538
chrX	57810001	57820000	ΔB+C	-0.114071780801847
chrX	57820001	57830000	FL	2.83692757802194
chrX	57820001	57830000	ΔB+C	0.108962311407215
chrX	57830001	57840000	ΔB+C	0.138388452028113
chrX	57830001	57840000	FL	2.83136323969293
chrX	57840001	57850000	ΔB+C	-0.233480532300915
chrX	57840001	57850000	FL	2.54247036613019
chrX	57860001	57870000	FL	2.34420249125446
chrX	57860001	57870000	ΔB+C	0.0325438678658771
chrX	57870001	57880000	FL	2.45967204176419
chrX	57870001	57880000	ΔB+C	-0.140281753851365
chrX	57880001	57890000	ΔB+C	-0.084039264098648
chrX	57880001	57890000	FL	2.0237377229501
chrX	57890001	57900000	ΔB+C	-0.0307948424150146
chrX	57890001	57900000	FL	2.71177314628933
chrX	57900001	57910000	FL	2.71516624326965
chrX	57900001	57910000	ΔB+C	0.26300310863135
chrX	57920001	57930000	FL	0.763606691420105
chrX	57920001	57930000	ΔB+C	0.485861629504669
chrX	57940001	57950000	ΔB+C	-0.032020024501756
chrX	57940001	57950000	FL	2.54976936654348
chrX	57960001	57970000	ΔB+C	-0.0506324482298135
chrX	57960001	57970000	FL	1.01649962744122
chrX	57970001	57980000	FL	2.21055291091565
chrX	57970001	57980000	ΔB+C	0.228518863764242
chrX	57980001	57990000	FL	2.42634551365353
chrX	57980001	57990000	ΔB+C	0.168545831897137
chrX	57990001	58000000	FL	2.27694651814556
chrX	57990001	58000000	ΔB+C	0.286816489143519
chrX	58000001	58010000	ΔB+C	1.13627443382222
chrX	58000001	58010000	FL	2.14041565013113
chrX	58050001	58060000	ΔB+C	0.591696622154764
chrX	58050001	58060000	FL	2.41445712341453
chrX	58060001	58070000	ΔB+C	-0.00943457708782394
chrX	58060001	58070000	FL	2.32631739157503
chrX	58080001	58090000	FL	2.50902611507362
chrX	58080001	58090000	ΔB+C	0.13960885748701
chrX	58090001	58100000	ΔB+C	0.523221819791343
chrX	58090001	58100000	FL	2.36853663086127
chrX	58100001	58110000	ΔB+C	0.23309113562676
chrX	58100001	58110000	FL	2.5646971894154
chrX	58110001	58120000	ΔB+C	0.173477584038995
chrX	58110001	58120000	FL	1.97308909843282
chrX	58120001	58130000	FL	1.58564422038591
chrX	58120001	58130000	ΔB+C	0.106033455230206
chrX	58130001	58140000	ΔB+C	-0.32757157862949
chrX	58130001	58140000	FL	1.08911875163663
chrX	58140001	58150000	ΔB+C	-0.112979836780404
chrX	58140001	58150000	FL	1.13625518052008
chrX	58160001	58170000	ΔB+C	0.0287699687850792
chrX	58160001	58170000	FL	1.97101364961102
chrX	58170001	58180000	FL	2.49779207642233
chrX	58170001	58180000	ΔB+C	-0.298083834487714
chrX	58180001	58190000	FL	2.37447145845147
chrX	58180001	58190000	ΔB+C	-0.116116009996817
chrX	58190001	58200000	ΔB+C	-0.396000633360339
chrX	58190001	58200000	FL	2.2594608377624
chrX	58220001	58230000	ΔB+C	-0.363868444304339
chrX	58220001	58230000	FL	2.4942239583112
chrX	58230001	58240000	ΔB+C	-0.318891741308118
chrX	58230001	58240000	FL	2.12169633190762
chrX	58240001	58250000	FL	2.07068186759528
chrX	58240001	58250000	ΔB+C	-0.0794145652273233
chrX	58250001	58260000	ΔB+C	-0.134147897320917
chrX	58250001	58260000	FL	1.67907410120716
chrX	58260001	58270000	ΔB+C	-0.547719589022109
chrX	58260001	58270000	FL	1.7010623157945
chrX	58270001	58280000	ΔB+C	-0.18481161100959
chrX	58270001	58280000	FL	1.55085188269491
chrX	58280001	58290000	FL	2.10804813782724
chrX	58280001	58290000	ΔB+C	-0.147433150439005
chrX	58290001	58300000	ΔB+C	-0.235875715827189
chrX	58290001	58300000	FL	2.22941447158561
chrX	58300001	58310000	ΔB+C	-0.263901498874886
chrX	58300001	58310000	FL	1.94804677452132
chrX	58310001	58320000	ΔB+C	-0.107849253574705
chrX	58310001	58320000	FL	2.20196097052631
chrX	58320001	58330000	FL	2.06284916959599
chrX	58320001	58330000	ΔB+C	-0.455135868801685
chrX	58330001	58340000	FL	2.03538806991984
chrX	58330001	58340000	ΔB+C	-0.294235814094054
chrX	58370001	58380000	FL	1.48278663955849
chrX	58370001	58380000	ΔB+C	-0.143880045586638
chrX	58380001	58390000	ΔB+C	0.397750121975226
chrX	58380001	58390000	FL	1.39914734080656
chrX	58390001	58400000	ΔB+C	-0.24750493297568
chrX	58390001	58400000	FL	1.56670476744945
chrX	58400001	58410000	FL	1.87638827080999
chrX	58400001	58410000	ΔB+C	-0.124078787411751
chrX	58410001	58420000	FL	1.83915401296145
chrX	58410001	58420000	ΔB+C	-0.176116532650204
chrX	58420001	58430000	ΔB+C	-0.00387420121768789
chrX	58420001	58430000	FL	2.04554027400731
chrX	58440001	58450000	ΔB+C	0.224069158921912
chrX	58440001	58450000	FL	2.15482637670603
chrX	58450001	58460000	FL	2.08794311585457
chrX	58450001	58460000	ΔB+C	-0.178034354672964
chrX	58460001	58470000	FL	2.17593503810075
chrX	58460001	58470000	ΔB+C	0.0344741721805067
chrX	58470001	58480000	ΔB+C	-0.144038727114305
chrX	58470001	58480000	FL	2.15613025069147
chrX	58480001	58490000	ΔB+C	0.0135314698016749
chrX	58480001	58490000	FL	2.46905315538705
chrX	58490001	58500000	FL	1.93657433210337
chrX	58490001	58500000	ΔB+C	0.138473824254403
chrX	58500001	58510000	FL	3.02076449147045
chrX	58500001	58510000	ΔB+C	0.147558732153113
chrX	58510001	58520000	FL	1.89757555533315
chrX	58510001	58520000	ΔB+C	-0.2431446185893
chrX	58520001	58530000	ΔB+C	-0.026005280584284
chrX	58520001	58530000	FL	2.2049649245817
chrX	58530001	58540000	ΔB+C	-0.0902014042523914
chrX	58530001	58540000	FL	2.12909584277263
chrX	58540001	58550000	ΔB+C	-0.040602471904683
chrX	58540001	58550000	FL	1.64280971267509
chrX	58560001	58570000	ΔB+C	-0.0157868241711706
chrX	58560001	58570000	FL	1.48016778060541
chrX	58570001	58580000	ΔB+C	0.158771973303092
chrX	58570001	58580000	FL	1.59257753585673
chrX	58580001	58590000	ΔB+C	-0.141053331232557
chrX	58580001	58590000	FL	2.09947423442284
chrX	58590001	58600000	ΔB+C	0.221158728625137
chrX	58590001	58600000	FL	1.90642042675257
chrX	58600001	58610000	ΔB+C	0.153804119527281
chrX	58600001	58610000	FL	1.69117127207939
chrX	58620001	58630000	ΔB+C	0.167803491082188
chrX	58620001	58630000	FL	1.67821835916121
chrX	58630001	58640000	ΔB+C	-0.144093237055229
chrX	58630001	58640000	FL	1.84801197274281
chrX	58640001	58650000	ΔB+C	-0.0611789682376803
chrX	58640001	58650000	FL	1.58725428148325
chrX	58650001	58660000	ΔB+C	0.0199661250992599
chrX	58650001	58660000	FL	1.77720929736484
chrX	58660001	58670000	FL	2.05035459983161
chrX	58660001	58670000	ΔB+C	0.138011044821105
chrX	58670001	58680000	ΔB+C	0.0775665770748498
chrX	58670001	58680000	FL	2.14835335105188
chrX	58680001	58690000	ΔB+C	0.0610274197552059
chrX	58680001	58690000	FL	2.4440363172997
chrX	58690001	58700000	ΔB+C	-0.230537392210458
chrX	58690001	58700000	FL	1.75838890992262
chrX	58700001	58710000	ΔB+C	-0.206754593368571
chrX	58700001	58710000	FL	1.33898005807404
chrX	58710001	58720000	ΔB+C	-0.00349860153829913
chrX	58710001	58720000	FL	1.74910747333753
chrX	58720001	58730000	ΔB+C	0.007949940057775
chrX	58720001	58730000	FL	2.0851875242398
chrX	58730001	58740000	ΔB+C	0.108315104397049
chrX	58730001	58740000	FL	1.88395203400244
chrX	58740001	58750000	ΔB+C	-0.279750257071801
chrX	58740001	58750000	FL	1.3240365940915
chrX	58750001	58760000	ΔB+C	-0.00693265873365599
chrX	58750001	58760000	FL	1.39902386755666
chrX	58760001	58770000	ΔB+C	0.145277238805285
chrX	58760001	58770000	FL	1.53315809800539
chrX	58800001	58810000	ΔB+C	-0.187846731486219
chrX	58800001	58810000	FL	1.37806282245136
chrX	58810001	58820000	ΔB+C	-0.0282667385427066
chrX	58810001	58820000	FL	1.18586380954155
chrX	58820001	58830000	FL	1.59178596436581
chrX	58820001	58830000	ΔB+C	-0.0868206270771354
chrX	58830001	58840000	FL	1.40316634042196
chrX	58830001	58840000	ΔB+C	-0.0733464894554825
chrX	58870001	58880000	FL	1.1145088398998
chrX	58870001	58880000	ΔB+C	-0.152811099400572
chrX	58880001	58890000	FL	1.35945305344024
[truncated: 7,281 more rows]
