# Supplementary material for: The role of Xist‐mediated Polycomb recruitment in the initiation of X‐chromosome inactivation
Source: EMBO Rep. 2019 Aug 27;20(10):e48019. doi: 10.15252/embr.201948019 (PMC6776897; doi:10.15252/embr.201948019)
Supplement: Supplementary file 12 — Source Data for Figure 4 [file EMBR-20-e48019-s010.xlsx]

## Sheet: Fig.4A-source data
D2 Data
Pgk1												Lamp2
Xist FL noDOX	Exp1	Exp2	Exp3		Total							Xist FL noDOX		Exp2	Exp3	Total
Pgk1+	86	60	47		193							Lamp2+		65	75	140
Pgk1-	59	103	58		220							Lamp2-		67	38	105
total	145	163	105		413	Mean %	SD	n	SEM			total		132	113	245	Mean %	SD	n	SEM
%	0.406897	0.631902	0.552381			0.530393	0.114103	3	0.0658773					0.492424	0.663717		0.578071	0.121122	2	0.0856463
Xist FL	Exp1	Exp2	Exp3		Total							Xist FL	Exp1	Exp2	Exp3	Total
Pgk1+	74	101	95		196							Lamp2+	16	11	8	35
Pgk1-	13	5	9		14							Lamp2-	102	90	108	300
total	87	106	104		210	Mean %	SD	n	SEM			total	118	101	116	335	Mean %	SD	n	SEM
%	0.149425	0.0471698	0.0865385			0.0943779	0.0515765	3	0.0297777			%	0.135593	0.108911	0.0689655		0.10449	0.0335331	3	0.0193604
Xist ΔA	Exp1	Exp2	Exp3		Total							Xist ΔA	Exp1	Exp2	Exp3	Total
Pgk1+	43	30	39		112							Lamp2+	82	92	83	257
Pgk1-	65	89	86		240							Lamp2-	29	34	24	87
total	108	119	125		352	Mean %	SD	n	SEM			total	111	126	107	344	Mean %	SD	n	SEM
%	0.601852	0.747899	0.688			0.67925	0.0734157	3	0.0423866			%	0.738739	0.730159	0.775701		0.748199	0.0242003	3	0.013972
Xist ΔF+B+C		Exp2	Exp3		Total							Xist ΔF+B+C	Exp1	Exp2	Exp3	Total
Pgk1+		109	100		209							Lamp2+	21	27	23	71
Pgk1-		20	17		37							Lamp2-	99	92	89	280
total		129	117		246	Mean %	SD	n	SEM			total	120	119	112	351	Mean %	SD	n	SEM
%		0.155039	0.145299			0.150169	0.00688695	2	0.00486981			%	0.175	0.226891	0.205357		0.202416	0.0260701	3	0.0150516
Xist ΔB+C	Exp1	Exp2	Exp3		Total							Xist ΔB+C	Exp1	Exp2	Exp3	Total
Pgk1+	109	120	98		327							Lamp2+	20	16	20	56
Pgk1-	11	15	14		40							Lamp2-	95	88	92	275
total	120	135	112		367	Mean %	SD	n	SEM			total	115	104	112	331	Mean %	SD	n	SEM
%	0.0916667	0.111111	0.125			0.109259	0.0167436	3	0.00966695			%	0.173913	0.153846	0.178571		0.168777	0.0131385	3	0.00758551
Xist ΔB		Exp2	Exp3		Total							Xist ΔB	Exp1	Exp2	Exp3	Total
Pgk1+		91	105		196							Lamp2+	16	14	14	44
Pgk1-		12	12		24							Lamp2-	101	99	90	290
total		103	117		220	Mean %	SD	n	SEM			total	117	113	104	334	Mean %	SD	n	SEM
%		0.116505	0.102564			0.109534	0.0098576	2	0.00697038			%	0.136752	0.123894	0.134615		0.131754	0.00689027	3	0.0039781
Xist ΔC		Exp2	Exp3		Total							Xist ΔC	Exp1	Exp2	Exp3	Total
Pgk1+		104	84		188							Lamp2+	4	9	9	285
Pgk1-		8	2		10							Lamp2-	106	72	92	3
total		112	86		198	Mean %	SD	n	SEM			total	110	81	101	288	Mean %	SD	n	SEM
%		0.0714286	0.0232558			0.0473422	0.0340633	2	0.0240864			%	0.0363636	0.111111	0.0891089		0.0788612	0.038413	3	0.0221777

## Sheet: Fig.4B-source data
D4 Data
Pgk1
Xist FL noDOX		Exp2	Exp3		Total
Pgk1+		49	55		104
Pgk1-		75	174		249
total		124	229		353	Mean %	SD	n	SEM
%		0.604839	0.759825			0.682332	0.109592	2	0.0774933
Xist FL	Exp1	Exp2	Exp3	Exp2	Total
Pgk1+	75	84	101	61	246
Pgk1-	7	16	13	6	35
total	82	100	114	67	281	Mean %	SD	n	SEM
%	0.0853659	0.16	0.114035	0.0895522		0.112238	0.0342598	4	0.0171299
Xist ΔA	Exp1	Exp2		Exp4	Total
Pgk1+	31	36		44	67
Pgk1-	54	118		49	172
total	85	154		93	239	Mean %	SD	n	SEM
%	0.635294	0.766234		0.526882		0.642803	0.119853	3	0.0691969
Xist ΔF+B+C	Exp1	Exp2	Exp3		Total
Pgk1+	77	143	85		305
Pgk1-	13	17	18		48
total	90	160	103		353	Mean %	SD	n	SEM
%	0.144444	0.10625	0.174757			0.141817	0.0343291	3	0.0198199
Xist ΔF+B	Exp1	Exp2	Exp3		Total
Pgk1+	73	88	89		250
Pgk1-	6	22	49		77
total	79	110	138		327	Mean %	SD	n	SEM
%	0.0759494	0.2	0.355072			0.210341	0.139849	3	0.0807416
Xist ΔB+C	Exp1	Exp2	Exp3	Exp4	Total
Pgk1+	60	85	78	87	223
Pgk1-	10	16	30	11	56
total	70	101	108	98	279	Mean %	SD	n	SEM
%	0.142857	0.158416	0.277778	0.112245		0.172824	0.0725505	4	0.0362753
Xist ΔB+1/2C		Exp2		Exp4	Total
Pgk1+		84		114	84
Pgk1-		19		29	19
total		103		143	103	Mean %	SD	n	SEM
%		0.184466		0.202797		0.193632	0.0129621	2	0.00916559
Xist ΔB			Exp3	Exp4	Total
Pgk1+			85	91	85
Pgk1-			15	14	15
total			100	105	100	Mean %	SD	n	SEM
%			0.15	0.133333		0.141667	0.0117851	2	0.00833333
Xist ΔC			Exp3	Exp4	Total
Pgk1+			96	195	96
Pgk1-			6	10	6
total			102	205	102	Mean %	SD	n	SEM
%			0.0588235	0.0487805		0.053802	0.0071015	2	0.00502152

## Sheet: Fig.4C-source data
chr	start	end	gene	Xist FL1_noDOX	Xist FL2_noDOX	Xist FL1_DOX	Xist FL2_DOX	Xist ΔA1_noDOX	Xist ΔA2_noDOX	Xist ΔA1_DOX	Xist ΔA2_DOX	Xist ΔB+C1_noDOX	Xist ΔB+C2_noDOX	Xist ΔB+C1_DOX	Xist ΔB+C2_DOX
chrX	100429012	100429885	Otud6a	0.653292591480263	0.520574371051676	0.479652451689179	0.350833849203188	0.801007157979545	0.858025124578343	0.437242703659556	0.574261457913457	0.409802219436536	0.642429508392821	0.362248355450972	0.488326824619231
chrX	100494290	100516125	Igbp1	70.8822461756086	68.8604209707801	53.8409877021103	46.0401959031261	68.1607028493219	60.8244477201092	67.5154174768432	62.2754647692816	58.5470770834997	63.1110512292566	47.1957857387552	40.7264571732438
chrX	100622870	100625941	Pdzd11	20.2018170596204	21.6038363986446	11.5716153970014	9.90430943519769	24.2554980025681	22.9442274053912	23.1995834529953	24.9803734192354	18.932862537968	20.0376822855856	11.1779492539157	10.2223081953626
chrX	100626064	100727271	Kif4	54.8765776843421	45.4056534750629	33.6955847311648	24.5853566633926	53.9928887425587	47.7951773098455	46.6306483373397	43.0696093435093	56.8532279098287	47.2338648075483	34.7758421232933	27.0207509622641
chrX	100767721	100818410	Dlg3	35.4285597687374	33.6348885296166	16.4880530268155	15.6525871182961	40.7512391622094	38.7382454392963	36.7798274254803	34.8066250324212	36.1991960502273	33.7122532499471	15.5766792843918	13.6080408460559
chrX	100838647	101059639	Tex11	4.37203503529099	4.30919896037221	2.33830570198475	3.91314677957402	5.85736484272543	6.06973328868383	5.04115117160429	5.646904336149	2.13097154106999	2.93682060979575	2.04411572004477	1.9858624201182
chrX	101079209	101085405	Slc7a3	178.776030322387	175.780612625116	123.480528031733	117.313441729712	221.428416233971	229.76006113709	209.696456643315	230.055520722997	141.846208220966	168.255347436215	60.1849767699257	77.5788548711751
chrX	101097785	101222563	Snx12	53.142839653106	50.4957139920126	35.0745855297712	29.7938899631015	51.4897413738726	51.4179500580652	50.3857915570041	52.162082427139	48.0834604138869	51.9450145357623	29.2386172613999	26.9230855973402
chrX	101254527	101260873	Foxo4	108.521950100125	145.818665491253	63.5539498488162	63.3390033907602	108.010808958804	127.845743562173	123.61108434046	129.272634859185	113.269333452258	143.781842354584	49.731524226912	54.4647185058649
chrX	101264384	101268255	Il2rg	1.3819650973621	2.42934706490782	0.779435233994915	1.18743764345694	2.00251789494886	2.7011902070059	2.23765383637537	3.38176191882369	2.07633124514511	2.56971803357128	0.776246475966368	1.04176389252103
chrX	101274090	101298934	Med12	73.8723161135375	74.1240062780803	37.3529346752948	36.9724902621821	74.6939174815926	73.1545865473832	69.5473100409082	62.785919398538	86.3863078572217	71.8909211772918	41.3739371690074	30.9273655592179
chrX	101299178	101321350	Nlgn3	4.020262101417	3.99107017806285	2.30832742375417	1.83513090352437	3.55446926353423	4.76680624765746	3.52366178831524	4.2750575200224	4.39854382195215	3.12037189790799	1.21611947901398	1.75797656862923
chrX	101404383	101420685	Zmym3	15.8297820243295	22.6160643423562	13.8799428207556	19.9435549662428	19.3242976862565	35.6239320241601	19.2129588019817	39.1454893811007	14.5343187160158	23.9228512172946	12.4199436154619	20.7701676071379
chrX	101429650	101448593	Nono	587.686939312764	611.125390816276	377.066783584155	337.610111810145	508.113884369587	523.490662117742	528.600708565364	541.911395784332	554.899525265032	604.128472940068	296.9660268222	270.500505717412
chrX	101532734	101601789	Taf1	88.3703863167725	84.8536224814232	70.9885628499984	72.6495940042294	85.4324196932559	83.2284370840993	79.5010115889228	77.7167173042879	92.7519023324693	78.284624379868	81.6870041541941	64.6219164579448
chrX	10158215	10216795	Rpgr	13.2417382965423	15.3280231476327	12.8906596391467	11.8204019962305	12.6909571592384	13.2517213684877	11.5997917264976	13.84608181858	12.5672680627204	11.3801798629585	11.3073236665768	10.5153042901341
chrX	101640050	101684351	Ogt	134.578273844934	145.066724733067	100.547145185344	98.5303371877569	140.726945067531	149.04214201009	133.384744775203	134.153857251449	151.517540599669	147.758786930349	132.608772977588	110.492082850511
chrX	102119464	102127673	Pin4	33.1169090604226	39.2166026192263	23.9526443062284	21.8596475272756	28.0102190555972	27.8381484863196	32.7932027744667	31.2334426276264	28.7134755085199	31.2649027417839	20.6740311432376	16.0171198475108
chrX	102142819	102157091	Ercc6l	57.163101754523	58.99842871919	30.6078220734157	25.1520882659516	61.1018272696272	49.7336785172262	58.5133618132641	46.1323371190477	56.6893070220541	55.7384078234152	27.5050001317416	19.9888446877472
chrX	102184940	102189391	Rps4x	1405.73489703672	1387.3885404495	1086.02308545899	955.023711969417	1488.62174015761	1342.68220513184	1649.30519836288	1471.44927566025	1233.50468050397	1361.33872016574	778.523465629203	659.827205425504
chrX	102247377	102252181	Cited1	15.9302885768649	3.2391294198771	8.60376585217464	1.75416924601594	3.87987842146342	2.00205862401613	2.44341510868575	1.33994340179807	12.5126277667956	3.73220952494877	8.40933682296899	3.19040192084564
chrX	102284637	102505158	Hdac8	14.0206640786918	14.4603991958799	7.25474333179883	6.58488147735214	15.4193877911062	12.7114833270866	12.0113142711184	8.19917748243103	13.9059553128798	12.4508957102799	6.10647227760209	5.95758726035461
chrX	102513974	102644246	Phka1	12.8648387245344	10.4404082194253	5.96567736788416	5.12757164220044	11.9650444223195	12.2665814106385	5.01543101256549	6.60400676600476	13.1136710219691	10.0953208461729	6.13234716013431	4.29727605664923
chrX	103184058	103186664	Nap1l2	9.29685610952682	9.13897229179609	2.66806676252106	1.99705421854122	8.3605122114115	6.13329070531927	6.01851721507859	3.60508581912337	10.1084547461012	7.21968399908122	3.44135937678423	1.69286632534667
chrX	103356475	103396118	Chic1	18.5183323046521	18.4514693739427	11.6915285099237	9.74238612018084	25.2317254763557	21.959087447542	21.3991723202794	20.2267646842851	20.380830379977	16.1219214725246	12.8080668534451	9.73398137074333
chrX	103414466	103424587	Tsx	0.351772933873988	1.18575273406215	0.269804504075163	0.377821068372664	0.650818315858381	0.699131582989761	0.308641908465569	0.606164872241982	0.601043255173586	1.10130772867341	0.388123237983184	0.716212676108205
chrX	103460372	103483233	Xist	2.56291708965334	3.0945254279183	894.222061339782	934.432463743106	6.53321463227067	8.516693829148	743.003954312779	585.682880243069	2.62273420439383	2.56971803357128	1846.12111890828	1193.40564912612
chrX	103560909	103623754	Ftx	15.0006029659122	14.3736368007046	8.84359207801923	5.74827768309839	18.3981331598427	14.2686400346547	14.7633712882697	12.506138416782	17.6761357316959	13.1239171000248	10.7639511334003	4.26472093500795
chrX	103572920	103572996	Mir421	0.577912677078694	0.115683193567039	0.119913112922295	0.053974438338952	0.32540915792919	0.0953361249531492	0.257201590387974	0.159517071642627	0.245881331661921	0.0611837627040781	0.206999060257698	0
chrX	103697413	103821988	Slc16a2	15.6538955573925	13.5060128489518	4.01708928289687	2.37487528691389	14.3680658962581	11.1225479112007	13.9917665171058	8.83724576900153	18.495740170569	14.0110816592339	4.631603973266	2.24630339324846
chrX	103957166	103981284	Rlim	198.324554790528	166.873006720454	83.3695917592253	58.3463678444071	169.788486017977	128.290645478621	161.934121308268	122.860048579151	182.198066761484	140.87561362614	74.7007858704968	39.9125791322118
chrX	104077435	104201117	Nexmif	20.8299830129669	21.8641235841704	8.33396134809948	9.06770564094394	61.9779288486673	48.6849811427415	45.3703605444386	36.7527333064613	41.1987831273531	37.8115653511203	15.3179304590697	10.3199735602864
chrX	104280564	104413846	Abcb7	62.590455591436	55.1230417346942	27.1603200768997	22.7502257598683	64.0555411646768	56.4072072639466	58.3847610180701	47.7594112498025	60.3502068490205	50.6601555189767	28.4106210203691	19.4028524982041
chrX	104482781	104506262	Uprt	2.48753717525177	3.96214937967109	0.839391790456062	1.13346320511799	3.52943778984737	5.08459333083463	2.72633685811253	2.71179021792466	3.22377745956741	3.45688259278042	1.21611947901398	0.813878041032051
chrX	104536969	104671064	Zdhhc15	19.9505506782819	15.9064391154679	9.02346174740267	7.17860029908062	17.4719686334288	16.5249283252125	15.483535741356	12.8570759743957	20.4354706759019	17.4679642520143	9.2890828290642	5.4367053140941
chrX	10485115	10596604	Tspan7	43.0419311232958	32.0731654164616	21.4644472130907	11.9553380920779	34.0428042141307	23.9929247798759	22.8909415445297	16.1431276502339	45.460726209493	32.4579861145135	24.6587630531983	12.1430603721982
chrX	105040853	105070124	5530601H04Rik	9.44761593832996	8.64731871913618	7.82433061817972	7.25956195658904	9.5119600010071	8.48491512083028	10.288063615519	7.49730236720347	9.20688986334084	7.95388915153016	7.73658987713147	5.20881946260513
chrX	105079755	105117090	Pbdc1	80.1791022851354	88.8446926594861	63.1642322318187	66.4695208144194	76.6714039028546	68.8962396328092	81.4300235168326	72.2931368684386	72.0978704728679	81.0990774642556	61.0388478934887	49.8093361111615
chrX	105120377	105123961	Magee1	3.97000882514929	3.73078299253701	2.60811020605991	1.86211812269384	3.47937484247365	3.8770024147614	2.67489654003493	2.2651424173253	4.48050426583946	3.82398516900488	2.92386172613999	2.47418924473743
chrX	105797614	105929372	Atrx	244.381682489886	221.157345301787	163.891247086546	132.534233341297	251.065681079214	219.654431892056	221.604890278278	176.585398308388	262.082179403646	227.787148547283	199.521219205889	123.67690711523
chrX	105968084	106011899	Magt1	33.6948217375013	28.7472736014092	16.1582919662792	12.3331591604505	31.464562424384	28.5690587776271	29.3981417813454	26.3203168210335	31.8279723762376	25.3912615221924	15.240305811473	9.2456545461241
chrX	106015699	106022450	Cox7b	152.920719682649	143.996655192572	96.7698821282918	77.6422295505824	153.868468753133	130.546933769179	169.367247270481	135.493800653247	142.638492511877	136.653933999559	79.5911386690849	55.7994784931574
chrX	106027223	106128160	Atp7a	16.1564283200696	16.2824094945608	9.23330969501669	8.85180788758813	21.6021617917609	18.8765527407235	17.2067863969555	14.9307979057499	18.8509020940806	15.7854107776522	10.2723283652883	8.20389065360307
chrX	106187099	106203699	Pgk1	715.380514309022	730.33692178711	344.780177929828	293.108187399679	926.439872624405	742.859085634939	968.363987810722	723.250402827671	755.128889681723	686.910103878685	286.305575218929	229.708938300886
chrX	106206873	106221158	Taf9b	3.3920961480706	1.96661429063967	1.0192614598395	0.94455267093166	2.85358800030213	3.11431341513621	2.28909415445297	2.29704583165383	2.07633124514511	2.14143169464274	1.70774224712601	0.911543405955897
chrX	106420042	106485229	Fndc3c1	73.4200366271281	57.0318144285503	18.3766845553417	6.69283035403005	54.5185496899828	29.2681903606168	31.610075458682	14.7712808341073	93.5715067713423	52.465076518747	29.4197414391253	8.46433162673333
chrX	106576508	106603679	Cysltr1	6.00526651399165	2.9499214359595	1.67878358091212	0.593718821728472	3.40428042141307	1.84316508242755	2.0061724050262	0.957102429855762	7.54036083763226	3.12037189790799	2.97561149120441	0.813878041032051
chrX	106920624	106933899	Lpar4	56.9118353731845	61.890508558366	22.8134697334666	17.8115646518542	54.7438329531645	42.0750098126565	56.2757079768887	34.6790113751071	59.3940016703352	49.5894396716553	21.7349013270583	12.3058359804046
chrX	10717364	10719702	Mid1ip1	103.446369197086	110.969103429182	58.00796837616	51.0328314494791	165.382946649089	149.900167134668	184.027737922595	158.1452248265	146.517953522543	148.798910896318	67.5851931741384	55.3111516685382
chrX	107397194	107403360	Itm2a	35.2777999399342	31.0898582711418	14.7792911676728	15.6525871182961	35.0440631616051	21.959087447542	19.7530821417964	15.1860252203781	32.2650947436366	30.0106356063503	17.31029641405	13.3150447512844
chrX	107782751	107816334	2610002M06Rik	14.5734501176366	11.9442897357968	7.13483021887653	5.55936714891206	13.8674364225209	10.3916376198933	9.8765410708982	8.51821162571628	12.4853076188331	10.95189352403	8.51283635309784	5.14370921932256
chrX	108742207	108834355	Brwd3	37.4638174575797	38.6671074497828	21.5543820477825	20.4293249112933	49.6874752684187	47.8269560181632	38.4259176039633	32.8605167583812	37.5652034483491	39.9835889271151	24.503513758005	19.0773012817913
chrX	108834477	108886896	2810403D21Rik	1.33171182109438	1.04114874210335	0.629543842842047	0.701667698406376	0.851070105353267	1.04869737448464	0.900205566357909	0.606164872241982	0.683003699060893	1.10130772867341	0.672746945837519	0.878988284314615
chrX	109004536	109013380	Hmgn5	57.0123419257199	56.945052033375	27.6399725285889	22.3724046914956	44.4558972678648	29.4906413188408	28.7551378053755	22.1090661296681	55.4325802157821	47.2338648075483	35.9143369547106	25.0348885421459
chrX	109095406	109162467	Sh3bgrl	50.3286561821141	49.0785948708164	26.1110803388297	19.4577850211922	41.5772777938758	32.3507250674353	33.6934083408246	23.6404300174373	39.4502936577572	38.331627334105	21.2432785589463	17.77509641614
chrX	111387836	111537959	Rps6ka6	154.679584352019	153.916489040946	80.6715467184737	75.1054309486517	158.724574648384	130.769384727403	127.211906605892	102.505670237552	156.899609748268	148.095297625221	82.773749220547	59.9339789416002
chrX	111575203	111697079	Hdx	5.8042534089208	4.94545652499092	2.57813192782933	1.78115646518542	4.63082263206925	3.46387920663109	3.67798274254803	2.36085266031088	5.62795048026176	3.60984199954061	2.30286454536689	1.88819705519436
chrX	112311351	112372755	Apool	21.2068825849747	18.5960733659015	14.9591608370563	12.2791847221116	18.3981331598427	16.8744941167074	15.6635768546276	14.0055988902226	16.5013693693112	18.018618116351	13.0926905612994	12.0779501289156
chrX	112600525	112635062	Zfp711	5.72887349451923	3.52833740379469	2.30832742375417	1.59224593099908	3.8298154740897	2.28806699887558	1.26028779290107	0.957102429855762	3.90678115862831	3.64043388089265	2.66511290081786	1.36731510893385
chrX	113040591	113185515	Chm	21.3576424137778	19.0298853417779	13.010572752069	11.0647598594852	25.0064422131739	21.0375049063283	20.7047280262319	17.8021051953172	22.7030429567841	17.5291480147184	18.4487912454673	12.5337218318936
chrX	12036737	12160355	Bcor	122.542614178817	87.0805239575887	104.444321355319	79.6662709882931	150.739534542276	116.468965984431	136.394003382743	101.548567807696	127.858292464199	89.6648042428265	105.750644909152	85.9129660113433
chrX	122394560	122397385	Nap1l3	2.78905683285805	1.79308950028911	1.34902252037581	0.836603794253756	2.82855652661527	2.00205862401613	1.74897081463822	1.21232974448396	2.43149316865678	1.74373723706623	1.6818673645938	1.23709462236872
chrX	12587758	12617051	Atp6ap2	51.2080885167991	43.5258015795985	42.2094157486477	35.2183210161662	45.0566526363494	40.899197604901	41.512336688619	40.3897225399132	50.0778312151447	39.6164863508906	44.2719240126152	36.1036299001818
chrX	12651882	12652820	Gm4984	0.527659400810982	1.15683193567039	0.749456955764341	1.10647598594852	0.500629473737216	0.730910291307477	0.848765248280314	1.27613657314102	0.57372310721115	1.10130772867341	0.388123237983184	0.878988284314615
chrX	12654880	12673639	1810030O07Rik	25.7799307253365	25.3924609879651	22.6036217858525	19.8625933087343	24.7561274763053	24.6284989462302	22.4536988408701	26.4798338926761	22.8669638445587	22.1179302175243	21.7349013270583	21.2910495533985
chrX	12675370	12761973	Med14	84.8526569780327	94.8891395233639	50.483420540286	50.3851381894117	89.7378331673959	84.5949215417611	86.3425738932429	69.6132500648424	99.6912199149279	90.7049282087958	63.7298356768388	42.2239927687428
chrX	12936872	12938541	AA414768	2.0101310507085	1.79308950028911	0.989283181608931	0.917565451762184	1.50188842121165	1.7478289574744	1.46604906521145	1.53136388776922	1.58456858182127	1.9578804065305	1.78536689472265	1.56264583878154
chrX	129749741	130465833	Diaph2	14.4729435651012	10.5850122113841	8.48385273925235	4.7227633546583	13.2666810540362	10.9000969529767	9.902261229937	8.83724576900153	13.8786351649173	9.391707575076	10.2464534827561	5.17626434096384
chrX	13071497	13173327	Usp9x	288.604565605473	293.112291700485	215.903559816591	202.620041524426	334.270299614339	395.104680514168	316.409396495286	346.566789850771	293.391068968597	290.316954030851	228.915085762482	203.697396109502
chrX	13281021	13293983	Ddx3x	1184.87174784013	1011.36031975984	988.233941870861	794.17988571934	1120.40876222389	895.619336518202	1131.4297961167	832.838631046155	1133.34901807368	934.367832135329	1013.18277531384	711.492183470219
chrX	133891069	133898429	Tspan6	34.448620881517	25.3346193911816	18.1068800512665	11.9013636537389	26.9839286344359	20.8150539481043	20.1388845273784	14.2927296191794	28.467594176858	23.2804217089017	15.2144309289408	9.05032381627641
chrX	134059175	134086822	Cstf2	100.380919344756	93.3852580069924	75.0656086893564	75.6451753320412	108.536469906228	104.774401323511	103.446479654043	97.9115785742444	96.6586834910976	97.1292232927241	79.0477661359085	73.0536929630369
chrX	134222954	134276984	Trmt2b	4.29665512088942	4.07783257323813	2.24837086729302	2.26692641023598	3.35421747403935	3.33676437336022	3.11213924369449	2.52036973195351	3.30573790345472	2.81445308438759	2.35461431043132	1.88819705519436
chrX	134295224	134305969	Tmem35a	3.71874244381073	2.83423824239246	1.52889218975926	1.51128427349066	2.52817884237294	2.129173457287	2.41769494964696	1.78659120239742	4.01606175047805	3.48747447413245	1.73361712965822	2.24630339324846
chrX	134308083	134363104	Cenpi	24.2472057991713	21.0832620275929	16.8178140873518	14.573098351517	22.2780115813061	22.1815384057661	22.4279786818313	20.9605432138412	19.3153446094421	20.0988660482897	17.7501694170976	14.4544740087292
chrX	134460115	134476490	Taf7l	3.59310925314145	4.48272375072277	1.94858808498729	2.86064523196446	7.10893852706846	4.00411724803227	4.73250926313872	2.77559704658171	3.14181701568011	3.33451506737226	2.14761525017362	2.21374827160718
chrX	134585653	134588062	Rpl36a	551.630213590681	538.678790844918	364.955559179004	349.592437121392	578.802766061282	469.53041539426	641.203564837219	519.866136483321	499.685506232949	484.544808734947	337.356718454983	220.65861448461
chrX	134588168	134601005	Gla	12.0105330279833	14.6050031878387	7.34467816649055	7.9882168741649	11.1640372643399	9.81962087017437	11.8569933168856	9.95386527049992	11.8842643636595	12.2061606594636	4.99385232871697	5.40415019245282
chrX	134601178	134607057	Hnrnph2	106.185172753677	96.4508626365189	56.3291847952479	42.2349980002299	124.306298328951	99.7533654093118	127.134746128776	98.8367775897717	99.3906982873412	85.5349002603012	47.9979070972538	30.699479707729
chrX	134686518	134697772	Armcx4	93.7977401536855	93.8769115796523	33.1559757230145	28.5794651004751	102.103381168705	90.6328761221272	85.2108868955358	76.7596148744321	92.6972620365444	73.0228207873173	32.7058515207163	17.7099861728574
chrX	134717937	134721912	Armcx1	23.3929001026202	25.4792233831404	9.86285353785873	8.25808906585966	34.1178986351913	29.8402071103357	29.1923805090351	27.5645499798459	23.3314063599201	20.1294579296417	8.07296335005023	5.69714628722436
chrX	134748454	134751419	Armcx6	10.7793277594243	11.3658737679616	2.75800159721278	2.94160688947288	10.9888169485319	9.15226799550233	9.05349598165669	8.90105259765859	9.50741149092763	10.0647289648209	2.38048919296353	2.60440973130256
chrX	134756567	134761456	Armcx3	15.9554152149987	16.253488696169	5.36611180327268	3.75122346455716	15.1190101068639	12.2665814106385	13.2716020640195	10.5281267284134	14.4250381241661	13.1851008627288	3.33785984665538	2.34396875817231
chrX	134804141	134809221	Armcx2	68.2942024478214	70.4510648823268	20.8349033702487	15.4906638032792	70.6388187443212	59.9664225955309	53.9351735043582	54.0762872868505	65.2951536302214	66.9962201609656	16.2753011127615	14.8125803467833
chrX	13517080	13846556	Cask	38.6698960880048	37.7127211028548	23.5029701327697	13.2777118313822	30.2630516874147	27.4885826948247	31.7129560948372	23.5766231887803	44.6684419185824	42.0638368590537	29.0574930836744	15.9194544825869
chrX	135208685	135210687	Tceal6	1.7839913075038	2.89207983917598	0.359739338766884	0.431795506711616	1.32666810540362	1.01691866616693	0.462962862698353	0.319034143285254	1.83044991348319	1.37663466084176	0.284623707854335	0.292996094771538
chrX	135579786	135593855	Nxf7	0.301519657606275	1.12791113727863	0.359739338766884	1.26839930096537	0.550692421110937	0.540238041401179	0.411522544620759	0.574261457913457	1.1474462144223	1.10130772867341	1.70774224712601	1.53009071714026
chrX	135742691	135747326	Armcx5	11.8346465610463	9.05220989662081	6.7151343236485	5.61334158725101	10.8386281064107	7.15020937148619	9.36213789012226	5.48738726450637	11.2012606645986	8.19862420234647	7.55546569940598	4.78560288126846
chrX	135742691	135803468	Gprasp1	55.429363723287	56.3666360655398	30.8176700210297	31.6829953049648	57.2970432692244	57.1698962635718	45.8076032480982	50.885945853998	47.0726149392767	48.3045806548697	32.3953529303298	32.3923460330756
chrX	135786113	135786217	Mir1970	0.175886466936994	0.0578415967835196	0.0599565564611473	0.053974438338952	0.250314736868608	0.0317787083177164	0.0771604771163922	0.223323900299678	0.0273201479624357	0.122367525408156	0.0517497650644245	0.032555121641282
chrX	135839033	135844730	Gprasp2	12.0356596661172	13.8241416312612	6.80506915834022	6.80077923070795	11.3642890538348	15.126665159233	8.9248951864627	14.1332125475368	9.72597267462712	13.3992440321931	5.61484950949006	8.49688674837461
chrX	135885850	135891081	Bhlhb9	44.8259224307996	43.9017719586914	21.7042734389353	17.973487966871	42.0528757939261	36.2277274821967	37.2942306062562	35.1894660043635	40.9802219436536	38.2092598086968	20.8034055558987	17.9053169027051
chrX	135993819	135995359	Arxes2	16.7092143590144	14.7785279781893	8.54380929571349	6.04513709396262	20.7260602127207	18.6858804908173	21.3991723202794	19.4610827404005	17.2936536602218	16.7031672182133	8.17646288017908	6.73891017974538
chrX	136033366	136034946	Arxes1	14.4980702032351	12.2624185181062	6.68515604541793	5.93718821728472	17.0464335807522	16.2389199503531	17.4125476692658	16.6535822794903	15.3266030069264	14.837062455739	6.80509410597183	6.02269750363718
chrX	136066564	136068236	Bex2	56.9369620113183	50.7560011775384	33.1259974447839	25.7727943068496	52.6662206371551	47.1278244351734	52.3148034849139	48.4931897793586	56.0609436189181	48.1822131294615	30.9463595085259	23.6024631899295
chrX	136072098	136085255	Nxf3	14.7493365845736	13.1011216714672	9.11339658209439	6.44994538150476	1.42679400015107	1.33470574934409	1.38888858809506	1.21232974448396	5.27278855675009	5.99600874499966	3.93298214489626	4.23216581336666
chrX	136139044	136140437	Bex4	210.184327989708	204.412203032958	99.4679271690434	81.8792229601902	178.023840860954	143.798655137667	187.011276371096	153.487326334536	216.621453194153	189.914399433459	90.9502121007261	61.9198413617184
chrX	136168983	136172251	Tceal8	126.562876280234	107.758894807697	57.588272480932	33.4101773318113	118.824405591528	81.575944251578	129.706762032655	85.1502128428343	114.225538630944	96.0279155640506	55.1652495586765	25.8162114615367
chrX	136200950	136203851	Tceal5	6.65855910547191	3.52833740379469	1.97856636321786	0.620706040897948	5.98252221115973	2.5105179570996	5.34979308006986	3.70079606210895	7.04859817430842	3.915760813061	2.58748825322123	0.976653649238461
chrX	136213971	136215513	Bex1	587.259786464489	399.049176209502	324.424927011268	161.275621756789	390.365832146594	298.910530436441	422.299291258015	345.769204492558	544.271987707644	407.361492083752	284.830706914593	170.523727157035
chrX	136224040	136226100	Tceal7	1.58297820243295	1.09899033888687	0.65952212107262	0.6746804792369	1.12641631590874	1.33470574934409	1.56892970136664	1.21232974448396	1.47528798997153	0.97894020326525	0.957370653691854	0.618547311184359
chrX	136245079	136247139	Tceal9	203.500642246102	137.373792360859	94.5514895392293	46.7418636015324	166.509362964998	114.339792527144	171.759222061089	116.096524741504	188.973463456168	137.938793016344	100.627418167773	43.6564181209592
chrX	136270252	136271978	Bex3	320.716409140542	264.885592470128	219.710801151874	147.728037733712	241.328437815025	258.42445603967	268.004057184269	286.01410945523	289.320366922194	274.042073151566	191.267131678113	161.733844313889
chrX	136666374	136668377	Tceal3	1.68348475496837	2.31366387134078	0.239826225844589	0.377821068372664	1.67710873701967	0.635574166354328	0.668724135008733	0.287130728956729	1.88509020940806	1.16249149137748	0.517497650644245	0.618547311184359
chrX	136707981	136709873	Tceal1	3.3920961480706	3.26805021826886	1.37900079860639	1.16045042428747	2.47811589499922	1.77960766579212	2.62345622195734	1.97801168836857	3.85214086270344	2.5085342708672	1.19024459648176	0.944098527597179
chrX	136732947	136743686	Morf4l2	534.795366040997	460.592635187166	247.230860567541	179.950777422066	482.531718261615	383.314779728295	490.689194142177	386.254637275457	475.725736469893	470.656094601121	206.507437489586	153.009071714026
chrX	136742956	136803361	BC065397	4.196148568354	3.61509979896997	1.82867497206499	1.86211812269384	5.15648357949332	4.95747849756376	4.44958751371195	4.84931897793586	4.37122367398972	4.4664146773977	2.63923801828565	1.72542144698795
chrX	136822745	136838582	Plp1	2.63829700405491	3.73078299253701	1.52889218975926	1.80814368435489	2.27786410550433	2.38340312382873	2.31481431349177	2.2651424173253	3.08717671975524	1.9578804065305	1.86299154231928	1.13942925744487
chrX	136974021	136976874	Tmsb15b1	0.67841922961412	0.462732774268157	0.359739338766884	0.647693260067424	0.801007157979545	1.11225479112007	0.900205566357909	0.669971700899033	0.327841775549229	0.703613271096899	0.284623707854335	0.683657554466923
chrX	136981115	137038302	Slc25a53	3.11570312859818	2.83423824239246	1.91860980675671	0.971539890101136	2.95371389504957	2.76474762364133	2.67489654003493	2.04181851702563	2.56809390846896	3.18155566061206	1.37136877420725	0.911543405955897
chrX	136993154	136996923	Zcchc18	9.64862904340081	9.22573468697137	3.35756716182425	3.10353020448974	7.0839070533816	7.9446770794291	6.66152119104853	5.13644970689259	8.90636823575404	8.32099172775463	2.5357384881568	3.2555121641282
chrX	137049593	137082501	Fam199x	26.0311971066751	25.884114560625	9.83287525962816	6.93571532655533	28.7861947398899	20.0523649484791	23.7654269518488	13.7184681612659	24.5061727223048	19.2117014890805	10.7122013683359	6.18547311184359
chrX	137115396	137120326	Esx1	2.0101310507085	1.70632710511383	1.25908768568409	1.40333539681275	1.2766051580299	1.5571567075681	1.41460874713386	0.957102429855762	1.83044991348319	2.69208555897944	1.37136877420725	1.66031120370538
chrX	138914429	139009090	Nrk	5.25146736997596	4.71409013785685	2.2783491455236	4.18301897126878	3.37924894772621	2.3198457071933	1.31172811097867	0.893295601198711	5.08154752101304	4.7723334909181	4.631603973266	3.64617362382359
chrX	139210043	139238335	Mum1l1	26.4080966786829	14.9520527685398	11.7514850663849	5.3974438338952	15.1440415805508	11.6627859526019	8.8734548683851	6.95494432361854	23.4406869517698	12.6038551170401	13.2479398564927	6.21802823348487
chrX	139240225	139357738	Platr21	6.85957221054276	5.66847648478492	3.53743683120769	3.53532571120136	7.30919031656335	9.27938282877319	6.71296150912612	9.7943481988573	6.33827432728509	5.75127369418335	4.13998120515396	3.35317752905205
chrX	139333682	139338169	Trap1a	39.5995816989575	37.2210675301949	31.2073876380272	29.766902743932	33.3168914772117	50.3692526835805	28.0864136703668	51.3006902402688	24.8886547937789	33.1921912669624	23.6237677519098	27.9974046115026
chrX	139480366	139554584	D330045A20Rik	2.88956338539347	2.86315904078422	0.929326625147783	0.863591013423232	3.90490989515028	2.60585408205275	1.72325065559943	1.33994340179807	4.17998263825266	2.53912615221924	1.42311853927167	1.13942925744487
chrX	139563339	139673145	Rnf128	26.2824634880137	17.2657166398806	11.6915285099237	5.23552051887834	17.1215280018128	10.9000969529767	11.3425901361097	6.0297453080913	23.2767660639952	15.0817975065553	12.3940687329297	7.65045358570128
chrX	139684995	139754218	Tbc1d8b	4.87456779796812	5.00329812177444	1.76871841560385	1.2414120817959	5.5569871584831	3.24142824840707	3.29218035696607	1.91420485971152	5.95579225581099	3.70161764359673	2.66511290081786	0.878988284314615
chrX	139779680	139782353	Ripply1	1.18095199229125	0.983307145319833	1.55887046798983	1.10647598594852	2.22780115813061	4.13123208130313	2.26337399541417	5.23215994987816	0.710323847023329	1.56018594895399	0.620997180773094	0.976653649238461
chrX	139821634	139871654	Morc4	9.12096964258983	6.10228846066132	4.22693723051089	1.80814368435489	5.8073018953517	4.70324883102203	2.39197479060816	2.45656290329646	8.33264512854289	5.3229873552548	4.29523050034724	2.37652387981359
chrX	139889510	139998595	Rbm41	17.312253674227	16.0221223090349	9.05344002563325	7.82629355914804	16.7710873701967	14.1415252013838	13.4773633363298	11.7404564728973	16.6106499611609	11.9002418459432	11.9024459648176	7.12957163944077
chrX	140007672	140062568	Nup62cl	7.56311807829074	8.82084350948674	7.13483021887653	6.34199650482686	7.15900147444219	6.32396295522557	4.11522544620759	4.97693263524996	4.9722669291633	6.54666260933636	6.64984481077855	7.25979212600589
chrX	140456602	140476140	Prps1	106.964098535826	107.527528420563	62.4447535542849	61.5308597064053	112.015844748702	104.679065198558	103.240718381733	96.4121181008037	110.018235844729	109.610710884356	61.0388478934887	61.4966247803818
chrX	140539528	140600522	Tsc22d3	8.11590411723558	9.57278426767249	3.02780610128794	2.96859410864236	5.6821445269174	5.94261845541297	5.29835276199227	4.05173361972273	7.02127802634598	5.75127369418335	3.13086078639768	3.02762631263923
chrX	140808306	140813433	Tex13b	2.96494329979504	2.6607134520419	1.25908768568409	0.26987219169476	1.1514477895956	1.11225479112007	0.848765248280314	0.638068286570508	1.83044991348319	1.13189961002545	1.24199436154619	0.553437067901795
chrX	140948424	140956711	Psmd10	24.6241053711792	22.6160643423562	17.3574230955021	15.193804392415	20.3505881074178	19.7981352819373	17.4125476692658	19.0782417684582	21.2277549668126	19.2728852517846	14.8004328084254	14.8125803467833
chrX	142226769	142239700	Nxt2	15.2518693472508	15.5593895347668	9.11339658209439	6.88174088821638	39.6999172673612	30.47578127669	31.6615157767596	23.3532992884806	12.7858292464199	10.982485405382	7.50371593434156	6.34824872005
chrX	142304752	142306198	Kcne1l	0.628165953346407	0.983307145319833	0.149891391152868	0.215897753355808	1.90239200020142	1.08047608280236	1.10596683866829	0.510454629256406	1.61188872978371	1.31545089813768	0.439873003047609	0.781322919390769
chrX	142317992	142390535	Acsl4	89.1744387370559	90.3485741758576	43.9781341642516	39.4553144257739	131.690583066575	108.460731488366	120.344624142533	91.3394752225682	90.4570099036247	87.2174537346634	47.9202824496571	34.6060943046828
chrX	142681399	142843494	Tmem164	23.1667603594155	28.5448280126669	7.1648084971071	7.9882168741649	25.0314736868608	29.9673219436066	20.7818885033483	21.5986115004117	25.8175398245018	26.3396098441056	9.98770465743393	8.92010332971128
chrX	142853473	142966728	Ammecr1	33.3681754417611	31.0320166743583	21.164664430785	14.2492517214833	41.6023092675626	39.5962705638746	34.7479348614153	31.9034143285254	45.0509239900565	36.4961144529826	21.4761525017362	18.6215295788133
chrX	143518590	143797796	Pak3	6.88469884867662	7.05667480758939	4.04706756112744	3.83218512206559	9.43686557994652	7.27732420475706	6.99588325855289	5.93403506510572	8.7970876439043	5.8736412195915	5.6924741570867	4.1670555700841
chrX	144317965	144374448	Alg13	184.555157093174	191.600289345409	147.043454720964	150.453746869829	203.280597810996	225.056812306068	177.160455459237	203.703300487635	178.865008710067	190.556828941851	145.26159053584	152.064973186428
chrX	145446423	145487639	Amot	71.8119317865612	55.9617448880552	23.3830570198475	16.0843826250077	38.2480917935233	32.9227418171542	25.9773606291854	17.4830710520319	81.8784834434199	71.7379617705316	31.1016088037191	15.8543442393044
chrX	147470377	147554081	Lrch2	32.3128566401392	27.44583767378	17.6272275995773	13.9254050914496	21.6021617917609	21.1646197395991	17.0524654427227	14.5479569338076	29.4237993555433	25.5748128103047	18.4487912454673	13.9010369408274
chrX	150397772	150459150	Tmem29	12.7140788957313	10.8452993969099	7.79435233994915	6.746804792369	11.2391316854005	8.07179191269997	8.28189121049276	7.62491602451757	10.1084547461012	10.0035452021168	8.04708846751801	6.21802823348487
chrX	150547416	150570622	Alas2	1.28145854482667	1.09899033888687	0.749456955764341	0.431795506711616	1.1514477895956	1.39826316597952	1.31172811097867	1.59517071642627	1.12012606645986	1.28485901678564	0.724496710901943	0.455771702977949
chrX	150571506	150588155	Apex2	30.1017124843598	33.4324429408743	16.4880530268155	14.1413028448054	31.9401604244344	31.9693805676227	32.9989640467771	33.4347782162946	29.5604000953554	33.4369263177787	13.8430621547336	12.1756154938395
chrX	150589920	150643878	Pfkfb1	16.1061750438019	15.1544983572821	7.61448267056571	6.36898372399634	15.2942304226719	14.2050826180192	13.3230423820971	13.239916946338	17.5395349918837	15.5712676081879	7.60721546447041	5.66459116558307
chrX	150644709	150657583	Tro	90.2548841768118	97.6944569673646	39.4514141514349	33.734023961845	100.701618642241	91.6497947882941	80.7098590637463	73.6649836845651	91.1400136026856	95.9055480386425	35.3192146564697	29.2670543555126
chrX	150806420	150814339	Maged2	34.3983676052492	25.8262729638415	10.7921801630065	8.12315297001228	28.8112262135768	23.6751376966987	23.4053447253056	20.3224749272707	30.5439254220031	27.8692039117076	8.87508470854881	6.90168578795179
chrX	150983132	151017322	Gnl3l	133.296815300108	131.849919868033	73.2069554390609	68.1967028412658	153.793374332073	162.26208467026	145.344618728244	151.44550781751	134.251207087409	133.07468388137	60.8059739506988	56.6133565341895
chrX	151047169	151089686	Fgd1	66.1584382064436	78.3464428432773	40.0210014378158	50.8169336961233	89.9631164305777	116.0558427763	85.570969122079	107.929250673401	72.3164316565673	92.1121547509896	31.8002306320889	58.2736677378948
chrX	151087093	151096543	Tsr2	29.8755727411551	31.0898582711418	21.1946427090156	19.9435549662428	35.069094635292	35.7828255657487	34.8508154975705	37.1993811070606	34.0682245091573	34.9665203853807	19.9495344323357	20.3469510258013
chrX	151198077	151320192	Wnk3	31.9359570681313	41.5881080873506	19.3959460151812	22.5613152256819	33.3168914772117	35.9099403990195	28.4207757378711	29.3511411822434	39.1497720301704	43.5016552825996	26.4700048304531	23.2443568518754
chrX	151520671	151633857	Phf8	32.1369701732022	29.8751847386879	18.3766845553417	17.1638713917867	35.594755582716	38.1980073978951	29.7582240078886	34.8385284467497	36.4450773818892	34.1099477075236	24.2965146977473	22.2025929593544
chrX	151803281	151935417	Huwe1	631.357036389407	569.2769955434	359.379599428117	360.468286446691	727.564814182296	757.064168252958	626.054391163368	598.348535731494	728.73762675001	604.587351160348	403.777541915172	297.195705463264
chrX	151859561	151859637	Mir3113	0.728672505881832	0.607336766226956	0.359739338766884	0.296859410864236	0.901133052726989	0.79446770794291	0.565843498853543	0.382840971942305	0.928885030722814	1.13189961002545	0.620997180773094	0.32555121641282
chrX	152001895	152004442	Hsd17b10	76.3347266506554	73.2274615279358	52.2521389558899	36.6216564129789	61.8277400065462	61.301128344875	65.0205620500798	63.4877945137655	63.6559447524752	68.4034467031594	33.9219709997303	30.5041489778813
chrX	152004579	152016295	Ribc1	5.42735383691296	5.58171408960964	2.78797987544335	2.99558132781184	5.5569871584831	5.91083974709525	5.70987530661302	6.98684773794706	4.31658337806484	5.93482498229558	2.01824083751256	2.66951997458513
chrX	152016427	152061973	Smc1a	174.027095715089	169.042066599836	96.3801645112943	83.5794177678672	179.926232861155	162.198527253625	180.221154384853	164.270680377577	178.865008710067	162.106379284455	101.791787881723	72.2723700436461
chrX	152144267	152225237	Iqsec2	6.00526651399165	5.52387249282612	3.08776265774909	3.21147908116764	5.6821445269174	7.78578353784052	4.9897108535267	4.84931897793586	6.09239299562317	5.93482498229558	2.92386172613999	3.22295704248692
chrX	152233226	152279099	Kdm5c	196.892336416898	215.546710413786	143.595952724448	155.068561347809	237.448559393561	270.373250367131	224.614148885818	248.431887376227	232.494459160328	246.417604290675	151.963185111683	155.385595593839
chrX	152294823	152327493	Kantr	11.4326203509046	9.42818027571369	6.83504743657079	4.1560317520993	13.5169957909048	11.5356711193311	13.2716020640195	10.4643198997563	9.78061297055199	6.82198954150471	5.84772345227997	3.61361850218231
chrX	152336851	152342484	Tspyl2	27.2875290133679	29.9041055370796	16.1882702445098	13.6825201189243	30.4883349505964	32.0647166925759	29.0123393957635	33.1795509016664	25.9268204163515	26.4313854881618	15.4473048717307	12.9569384132303
chrX	152343598	152368704	Gpr173	4.39716167342485	3.99107017806285	2.57813192782933	1.61923315016856	4.93120031631158	4.76680624765746	4.73250926313872	4.11554044837978	4.31658337806484	4.0687202198212	1.70774224712601	1.00920877087974
chrX	152609508	152769486	Shroom2	69.5505343545142	56.6847648478492	36.5435211630693	22.9661235132241	71.9404553760379	55.580960847686	71.7592437182448	47.5360873495028	78.0809828766413	56.1055103996397	48.2049061575114	24.5791168391679
chrX	153006468	153009459	Usp51	2.91469002352733	3.67294139575349	1.16915285099237	0.998527109270612	4.4055393688875	4.0676746646677	3.36934083408246	2.64798338926761	3.14181701568011	3.05918813520391	0.905620888627429	0.618547311184359
chrX	153036165	153037563	Mageh1	12.236672771188	10.6428538081676	4.52672001281662	2.99558132781184	13.6421531593391	11.1861053278362	12.6285980880495	10.7833540430416	13.3322322056686	11.5943230324228	4.55397932566936	2.57185460966128
chrX	153118787	153132861	Foxr2	3.91975554888158	4.36704055715573	1.64880530268155	2.10500309521913	4.70591705312983	4.79858495597518	5.01543101256549	4.88122239226439	4.78102589342625	4.28286338928547	1.31961900914283	1.79053169027051
chrX	153139957	153171943	Rragb	42.5393983606187	56.0485072832305	17.9869669383442	18.0004751860405	54.3933923215485	57.5194620550667	53.2921695283882	54.8419692307352	41.6905457906769	46.4078840110433	13.7136877420725	12.5337218318936
chrX	153237747	153398924	Klf8	20.6540965460299	17.4681622286229	7.04489538418481	6.50391981984372	14.9437897910559	11.6310072442842	13.1172811097867	13.4632408466377	21.3643557066247	16.427840286045	8.56458611816226	6.99935115287564
chrX	153498231	153501558	Ubqln2	123.14565349403	114.786648816895	67.0314301235627	50.7629592577844	127.985924960919	119.170156191437	122.788039251219	112.71476282268	130.125864745081	128.455309797212	66.4466983427211	52.9346277887246
chrX	153685153	153696280	Kctd12b	16.4579479776759	13.96874562322	4.73656796043064	2.45583694442232	14.6183806331267	10.9954330779299	15.61213653655	8.93295601198711	17.7854163235457	11.8696499645912	6.98621828369731	3.19040192084564
chrX	153723553	153741296	Nbdy	15.5031357285893	14.3736368007046	10.5823322153925	7.9882168741649	14.5933491594398	14.681763242785	14.0174866761446	16.4621617935191	14.3977179762036	14.3475923541063	7.96946381992138	9.34331991104795
chrX	153832292	153834240	Spin2c	12.4879391525266	10.7296162033429	6.02563392434531	4.45289116296354	9.06139347464361	7.9446770794291	6.63580103200973	5.20025653554964	12.6765486545702	9.11638064290764	5.485475096829	4.06939020516025
chrX	155213125	155216449	Sat1	40.554393948044	25.7973521654497	12.800724804455	7.01667698406376	29.3869501083746	19.4803481987602	27.1090476268925	16.7173891081473	37.1554012289126	21.3225413023712	22.0712747999771	9.31076478940666
chrX	155262442	155297654	Acot9	65.203625957357	40.8361673291648	32.4364970454807	18.8910534186332	30.8137441085256	25.2005156959491	27.2376484220865	24.0870778180367	53.1376877869375	37.6586059443601	32.7317264032485	17.547210564651
chrX	155323917	155338460	Prdx4	81.0334079816865	80.9203939001439	51.9823344518147	46.2560936564819	51.239426637004	44.1724045616258	52.0833220535647	41.410631798426	58.246555455913	63.7534807376494	42.6418064130858	39.5544727941577
chrX	157443953	157492046	Sms	112.416579010873	109.985796283862	73.2069554390609	74.6736354419401	129.012215382081	117.104540150785	130.066844259198	116.638882785089	105.537731578889	111.354448121422	81.5058799764686	73.183913449602
chrX	157547821	157598715	Mbtps2	21.9606817289904	18.7695981562521	19.3060111804894	16.6241270083972	21.5020358970134	23.2302357802507	24.3569906097411	20.8010261421986	23.7958488752815	17.6515155401265	22.9251459235401	18.1006476325528
chrX	157566118	157568985	Yy2	7.13596523001518	6.0444468638778	5.42606835973383	3.96712121791297	11.8899500012589	11.7899007858728	10.5452652059069	11.5809394012547	8.38728542446777	5.78186557553538	6.5463452806497	5.07859897604
chrX	159255781	159368244	Rps6ka3	30.2273456750291	26.9831048995119	16.3081833574321	15.3557277074318	26.5834250554462	29.808428402018	21.2962916841243	22.7790378305671	27.3747882583606	25.3606696408404	20.8810302034953	14.5521393736531
chrX	159372194	159385699	Eif1ax	240.085027368997	242.038161740638	131.424771762835	115.478310826188	205.733682232309	168.840277292027	218.312709921312	162.611702832494	222.331364118302	219.313197412768	118.325837819807	86.6942889307341
chrX	159414571	159498757	Map7d2	22.4883411298014	28.4580656174916	13.9998559336779	15.1128427349066	19.2992662125697	16.3024773669885	12.2170755434288	10.8152574573701	19.4792654972167	18.2939450485194	13.2220649739605	12.2081706154808
chrX	159532667	159593081	Bclaf3	32.162096811336	34.2133044974518	24.0725574191506	24.4774077867147	39.9752634779167	42.361018187516	35.3909388373852	36.433699163176	36.9641601931755	30.0718193690544	31.2568580989124	26.1743177995908
chrX	159627271	159975920	Sh3kbp1	6.7841922961412	6.91207081563059	3.11774093597966	3.31942795784555	7.43434768499765	5.72016749718895	4.9382705354491	3.8922165480801	6.80271684264649	7.58678657530569	3.36373472918759	4.29727605664923
chrX	159988432	160123351	Map3k15	28.2172146243206	27.2433920850377	11.7514850663849	9.87732221602822	27.5346210555469	20.5926029898802	20.2417651635336	14.8669910770928	32.5656163712234	26.614936776274	19.0956633087727	10.9059657498295
chrX	160122218	160138430	Pdha1	167.569549714688	147.467150999583	117.874590002616	85.9003186164421	150.639408647528	150.15439680121	140.071986125291	150.201274658698	167.417866713806	161.463949776062	124.070061741958	99.618672222323
chrX	160502165	160598878	Phka2	14.0960439930934	13.5060128489518	8.8735703562498	7.88026799748699	14.3180029488844	15.6033457839988	9.74794027570422	11.6447462299118	13.1136710219691	14.4699598795145	10.4017027779493	10.8083003849056
chrX	160784307	160994681	Cdkl5	5.35197392251139	3.21020862148534	2.42824053667647	1.40333539681275	3.27912305297876	3.6863301648551	2.59773606291854	2.55227314628203	4.12534234232779	3.57925011818857	3.18261055146211	1.26964974401
chrX	161162749	161258213	Scml2	11.6085068178416	12.5516265020237	5.27617696858096	6.20706040897948	2.90365094767585	2.57407537373503	1.9547320869486	1.6270741307548	7.02127802634598	3.97694457576508	5.33022580163573	2.27885851488974
chrX	161836429	162159441	Nhs	5.77912677078694	5.81308047674372	2.48819709313761	1.83513090352437	6.58327757964439	8.77092349568973	4.78394958121632	5.55119409316342	6.85735713857137	7.03613271096899	2.58748825322123	1.85564193355308
chrX	162760371	162779090	Rbbp7	428.308673629714	418.107982349671	187.813913114544	150.615670184846	343.356724562669	324.365275798931	373.84251162892	341.908891358807	387.782180178813	367.86737325827	180.451430779648	131.978463133757
chrX	162778916	162829454	Txlng	62.766342058373	69.9883321080587	44.9973956240911	42.5588446302636	79.0994568504801	77.4764908785926	80.5040977914359	75.1963475723344	61.005890400119	58.8587797213232	46.5230387929177	39.0661459695384
chrX	162856842	162888462	Syap1	14.2468038218965	12.4070225100649	9.62302731201414	9.41853949014712	12.1402647381275	12.1712452856854	12.0370344301572	10.2728994137852	13.8239948689925	11.777874320535	12.1353199076076	8.78988284314615
chrX	162901559	163034541	Ctps2	29.724812912352	31.8417990293275	14.4795083853671	12.5760441329758	32.8913564245351	29.7130922770648	27.7777717619012	24.8208563475928	30.7351664577402	28.0527551998198	18.7075400707895	13.1197140214367
chrX	163909016	163933666	Ap1s2	14.3724370125658	12.5516265020237	7.91426545287145	8.0961657508428	14.8937268436822	13.8237381182066	9.28497741300586	10.623836971399	12.5126277667956	10.4624234223974	11.2814487840445	8.39922138345077
chrX	163935442	163958666	Zrsr2	61.2336171322078	56.5112400574986	47.2757447696147	44.0701289037543	62.1781806381622	54.4051486399305	60.4938140592515	54.0762872868505	56.5800264302044	51.7308713662981	52.5260115403909	43.1355361746987
chrX	164070702	164076493	Siah1b	53.7961322445863	46.7070894026921	46.1365701968529	37.5122346455716	62.4284953750308	52.9115493489978	65.123442686235	48.8760307513009	51.7443602408533	48.518723824334	39.7179446869458	34.5735391830415
chrX	164269430	164373013	Pir	34.9260270060602	33.9819381103178	22.5136869511608	17.0559225151088	29.4119815820614	28.7597310275334	31.995877844264	29.9573060544853	32.2377745956741	33.1310075042583	16.4305504079548	16.1147852124346
chrX	164373521	164402650	Vegfd	2.88956338539347	2.42934706490782	1.94858808498729	1.9160925610328	2.45308442131236	2.54229666541731	1.72325065559943	2.3927560746394	2.59541405643139	2.78386120303556	1.91474130738371	2.11608290668333
chrX	164419786	164433915	Piga	25.2271446863917	25.9708769558003	16.3381616356626	15.0858555157371	30.1879572663541	28.124156861179	27.0833274678537	28.1069080234309	25.1072159774784	24.5958726070394	16.7151741158091	14.6172496169356
chrX	164936170	164980375	Mospd2	18.4429523902505	17.1500334463136	12.4709637439186	8.90578232592708	15.7948598964092	14.1097464930661	14.8662519244249	12.6337520740961	21.0638340790379	15.632451370892	14.6710583957644	10.3525286819277
chrX	164980591	164997272	Fancb	16.2066815963373	15.1834191556739	8.03417856579374	7.79930633997856	14.3680658962581	14.7135419511027	14.8405317653861	13.3356271893236	17.2116932163345	15.5100838454838	9.54783165438633	7.78067407226641
chrX	166170453	166190512	Gemin8	9.24660283325911	10.0355170419406	5.99565564611473	6.82776644987743	7.98504010610859	8.83448091232516	7.27880500797967	9.57102429855762	8.44192572039264	10.3706477783412	7.45196616927713	5.99014238199589
chrX	16619697	16687812	Maoa	74.0733292186083	67.1251730672745	52.7018131293485	40.3998670967056	76.9717815870969	61.7778089696407	74.7685023257841	57.1709184767175	66.1147580690944	59.5623929924201	46.1607904374667	31.0901411674243
chrX	166390032	166440704	Ofd1	36.0567257220838	30.1354719242137	22.7235348987748	15.5986126799571	35.3194093721606	26.8530085284704	32.2787995936907	26.7031577929758	34.9151490959929	29.9800437249983	23.0027705711367	17.4821003213685
chrX	166440754	166453140	Trappc2	12.1361662186526	11.3658737679616	7.88428717464087	8.79783344924918	10.3379986326735	10.2645227866224	9.05349598165669	10.7833540430416	11.0100196288616	12.0226093713514	7.8142145247281	5.66459116558307
chrX	166457251	166479867	Rab9	36.6346383991625	38.29113707069	19.6057939627952	19.6466955553785	35.2443149511	33.844324358368	41.8466987561234	36.8803469637754	36.7729191574385	36.0678281140541	20.4411572004477	18.1006476325528
chrX	166499814	166510478	Tceanc	4.12076865395243	4.94545652499092	3.47748027474654	3.45436405369293	3.62956368459481	3.81344499812597	3.08641908465569	4.17934727703683	3.41501849530446	4.0687202198212	2.76861243094671	2.66951997458513
chrX	166523006	166585716	Egfl6	3.69361580567687	3.2391294198771	1.94858808498729	1.61923315016856	1.32666810540362	1.30292704102637	1.33744827001747	1.65897754508332	3.38769834734203	4.34404715198955	2.06999060257698	2.92996094771538
chrX	16709280	16817366	Maob	1.53272492616523	1.47496071797975	0.209847947614016	0.53974438338952	1.62704578964595	1.33470574934409	1.62037001944424	0.989005844184287	2.10365139310755	1.37663466084176	1.03499530128849	0.618547311184359
chrX	167207093	167209218	Tmsb4x	194.957585280591	90.9848317404763	110.469955279664	49.494559956819	94.3686557994652	75.5062109628942	83.0761136953156	75.355864643977	159.358423064888	102.727537580147	103.551279893913	49.5814502596725
chrX	167346319	167382749	Prps2	102.114657375992	94.2818027571369	50.8131816008223	47.4165440807693	121.853213907638	106.109107072855	99.8199372295727	85.3097299144769	93.5715067713423	91.8674197001733	62.0997180773094	45.9027215142077
chrX	168653098	168673902	Msl3	14.4478169269674	14.0555080183953	8.69370068686636	6.69283035403005	13.1415236856019	10.3916376198933	10.6995861601397	7.59301261018904	14.1518366445417	12.6956307610962	11.333198549109	5.99014238199589
chrX	169311530	169320372	Hccs	42.2630053411463	40.4312761516802	29.7084737264985	25.5838837726632	39.5997913726138	37.1493100234105	35.2623380421912	33.2114543159949	36.9368400452131	39.922405164411	27.8154987221282	27.6718533950897
chrX	169685198	169990797	Mid1	10.8295810356921	7.49048678346579	5.21622041211982	2.29391362940546	5.88239631641229	4.0676746646677	4.50102783178955	2.52036973195351	12.7858292464199	8.35158360910667	7.34846663914828	2.8974058260741
chrX	17132048	17319368	Efhc2	2.83931010912576	2.97884223435126	1.91860980675671	3.10353020448974	2.07761231600945	2.06561604065157	2.0061724050262	2.20133558866825	1.20208651034717	1.22367525408156	1.37136877420725	1.6277560820641
chrX	17555599	17572325	Fundc1	16.1564283200696	15.8196767202926	10.4624191024702	9.09469286011341	14.568317685753	13.9190742431598	15.5349760594336	12.6656554884246	13.7420344251052	11.9308337272952	9.36670747666084	5.66459116558307
chrX	18162574	18279936	Kdm6a	57.9169008985387	50.2643476048785	58.5475773843104	52.1662946545971	84.5563181142158	75.7604406294359	72.4794081713311	65.2105788875059	61.4703329154804	54.9124270269101	71.4405506714381	60.1293096714479
chrX	20059569	20097520	Chst7	12.7140788957313	9.94875464676537	8.54380929571349	3.56231293037083	10.0125894747443	8.516693829148	10.159462820325	8.83724576900153	16.6106499611609	11.8696499645912	8.69396053082332	7.87833943719025
chrX	20105754	20291764	Slc9a7	2.13576424137778	1.85093109707263	0.719478677533768	1.18743764345694	2.62830473712038	1.77960766579212	1.59464986040544	1.65897754508332	2.13097154106999	1.74373723706623	1.42311853927167	1.43242535221641
chrX	20364480	20405653	Rp2	18.2670659233135	19.8396676967472	8.8735703562498	7.20558751825009	20.1002733705492	16.6202644501657	18.1841524404298	13.0484964603669	19.3699849053669	14.0110816592339	11.0485748412546	7.68300870734256
chrX	20425687	20519939	Jade3	46.4591539095003	52.491249081044	31.1774093597966	28.4445290046277	53.1167871635186	47.509168934986	49.4341456725686	44.1224220163506	46.77209331169	45.3371681637219	33.404473349086	28.3555109495567
chrX	20615325	20617564	Ndufb11	89.3503252039929	85.2295928605161	75.1255652458176	62.7452845690317	74.2934139026028	74.3939561717741	83.8219983074408	78.8971436344433	73.0813957995155	81.5885475658882	62.2290924899705	53.4555097349851
chrX	20617502	20650905	Rbm10	118.84899837314	141.625149724448	90.4144871434101	83.795315521223	114.544023591075	132.294762726653	118.621373486934	132.686300192337	131.655793030978	148.737727133614	86.4997323051856	94.4749630030005
chrX	20658301	20683179	Uba1	657.388233496082	661.736788001856	584.546447217956	588.024518483713	704.661015758818	789.955131361795	698.147996949117	773.88112136704	704.586615951217	765.378279546666	593.518055523885	674.314234555875
chrX	20687953	20699879	Cdk16	80.430368666474	89.7123166112389	63.7338195181996	58.7781633511187	74.5186971657846	92.444262496237	78.4722052273709	97.401123944988	86.3316675612969	95.0489753607854	61.6339701917296	71.8491534623095
chrX	20703908	20720539	Usp11	15.4528824523216	19.3769349224791	20.8349033702487	21.5088136780724	18.6734793703982	29.1410755273459	17.386827510227	35.6361138049629	13.0317105780818	14.867654337091	16.6116745856803	21.7793763780177
chrX	20848542	20860521	Araf	65.731285358168	60.0684982596851	54.8602491619498	47.6054546149557	65.3321463227067	66.7670661755222	61.5226204208034	65.5615164451197	70.1581399675349	66.0478718390524	64.609581682934	65.566014985542
chrX	20860510	20920918	Syn1	8.89482989938512	9.13897229179609	8.45387446102177	8.36603794253756	9.78730621156257	11.6627859526019	9.10493629973428	11.4214223296121	10.1357748940637	10.2788721342851	7.40021640421271	8.75732772150487
chrX	20870165	20874737	Timp1	12.7894588101328	9.51494267088897	11.4217240058486	8.28507628502913	9.98755800105746	10.7729821197059	9.46501852627745	10.1133823421426	11.1193002207113	10.0647289648209	9.15970841640314	7.61789846406
chrX	20925453	20931555	Cfp	3.89462891074772	5.20574371051676	2.75800159721278	3.53532571120136	4.85610589525099	5.33882299737636	4.73250926313872	5.13644970689259	3.87946101066587	4.40523091469363	3.20848543399432	2.83229558279154
chrX	20933394	20950608	Elk1	20.628969907896	23.8307378748101	18.6464890594168	18.0004751860405	23.6797741077703	31.1749128596798	19.7530821417964	28.5216524097017	21.9927191097608	26.0030991492332	15.4214299891985	18.7191949437372
chrX	20951664	20961978	Uxt	14.8247164989752	14.4025575990964	10.4624191024702	10.2281560652314	14.3430344225712	12.8703768686751	14.9434124015413	13.239916946338	13.0317105780818	14.7146949303308	6.88271875356846	6.93424090959307
chrX	20961675	20987349	A230072C01Rik	3.04032321419661	3.61509979896997	1.85865325029557	1.72718202684646	4.20528757939261	4.38546174784486	4.21810608236277	4.24315410569388	3.25109760752985	3.76280140630081	2.14761525017362	1.75797656862923
chrX	21026183	21062038	Zfp182	7.28672505881832	5.11898131534148	3.89717616997458	3.58930014954031	7.0839070533816	7.05487324653304	6.19855832835017	5.58309750749194	5.76455122007394	5.10884418579053	4.50222956060493	3.61361850218231
chrX	21360864	21364624	Gm5124	2.03525768884236	1.30143592762919	1.40897907683696	0.566731602558996	1.52691989489851	1.01691866616693	0.771604771163922	0.76568194388461	2.37685287273191	1.28485901678564	1.34549389167504	0.390661459695384
chrX	23219270	23365082	Klhl13	103.220229453882	151.053330000161	101.3865369758	120.605882468388	33.6423006351409	49.2887766007781	34.7479348614153	43.356740072466	92.7245821845068	170.549738537618	131.93602603175	186.768732856035
chrX	23693050	23806001	Wdr44	10.4024281874165	8.58947712235266	6.47530809780391	7.01667698406376	10.7635336853501	9.72428474522122	8.64197343703593	8.23108089675955	9.88989356240173	9.20815628696376	9.83245536224066	7.52023309913615
chrX	35888831	36076562	Dock11	81.7118272113006	42.5714152326704	41.4299805146528	13.1427757355348	49.3370346368026	29.3953051938877	40.1748884186015	18.4082700675592	82.4248864026686	36.9244007919112	64.5319570353374	18.5564193355308
chrX	36112107	36171261	Il13ra1	3.99513546328315	2.92100063756774	1.0192614598395	1.10647598594852	3.02880831611016	2.03383733233385	1.90329176887101	0.957102429855762	2.84129538809331	2.26379922005089	1.42311853927167	1.33475998729256
chrX	36195903	36199158	Zcchc12	8.14103075536944	7.11451640437291	3.17769749244081	2.72570913611708	6.30793136908892	4.92569978924604	4.83538989929391	2.93511411822434	6.91199743449624	7.1279083550251	3.64835843704193	2.8974058260741
chrX	36328408	36366856	Lonrf3	7.36210497321989	6.01552606548604	3.9871110046663	3.15750464282869	7.50944210605824	3.81344499812597	3.67798274254803	2.42465948896793	7.18519891412059	5.81245745688742	4.26935561781502	2.99507119099795
chrX	36598192	36606079	Pgrmc1	137.719103611666	93.2406540150336	94.1917502004624	56.4032880642048	113.392575801479	86.5016440408241	101.568908044211	83.8102694410362	128.841817790847	93.3970137677753	84.2486175248831	65.9241213235961
chrX	36608182	36645414	Akap17b	9.29685610952682	8.15566514647626	6.29543842842047	5.55936714891206	9.66214884312827	9.21582541213776	7.09876389470808	6.31687603704803	9.61669208277737	8.44335925316278	5.22672627150688	4.59027215142077
chrX	36743631	36777307	Slc25a43	1.43221837362981	1.50388151637151	0.89934834691721	0.566731602558996	0.976227473787571	1.58893541588582	1.36316842905626	1.37184681612659	1.63920887774614	1.71314535571419	0.957370653691854	1.10687413580359
chrX	36795596	36798808	Slc25a5	578.766982775246	687.100328191429	427.040573394522	445.451039611371	609.791730485616	695.731261199765	670.49882598241	730.364864222932	592.956491376705	742.862654871565	350.734032724137	379.429942729142
chrX	36814767	36817200	Mdrl	2.26139743204707	1.56172311315503	1.40897907683696	1.02551432844009	1.02629042116129	0.953361249531492	1.85185145079341	0.989005844184287	2.2948924288446	1.31545089813768	1.52661806940052	1.00920877087974
chrX	36848543	36864246	C330007P06Rik	29.4484198928796	26.0576393509756	18.0169452165748	14.4111750365002	33.6923635825146	26.4081066120223	31.2499932321388	28.234521680745	28.5222344727829	23.8616674545905	19.9754093148679	14.2916984005228
chrX	36874294	36884220	Ube2a	38.5945161736032	38.1176122803394	29.6185388918068	24.3964461292063	35.2693464247869	31.1749128596798	36.8569879025967	34.8704318610783	34.6419476163685	33.9569883007634	23.4943933392487	23.7001285548533
chrX	36887541	36902899	Nkrf	29.8001928267535	30.1065511258219	18.1668366077276	16.9209864192614	35.9451962143321	30.4440025683723	33.4104865913978	29.2235275249293	30.4619649781158	29.6435330301259	17.9830433598875	14.6172496169356
chrX	36911271	36989695	2006-09-01	42.6147782750202	48.2109709190636	19.0062283981837	19.7006699937175	38.7487212672605	36.3548423154676	35.802461382006	29.6063684968716	41.7998263825267	46.224332722931	18.8627893659827	19.4679627414867
chrX	37082517	37085222	Rpl39	545.398807333484	434.419312642624	360.428839166187	257.026275370089	523.658429529128	330.721017462475	601.337318327083	350.26758591288	475.753056617856	382.459700663193	386.130872028204	158.96665897438
chrX	37082911	37083033	Snora69	0.829179058417257	0.202445588742319	0.209847947614016	0.188910534186332	0.32540915792919	0.572016749718895	0.360082226543164	0.478551214927881	0.355161923511664	0.397694457576508	0.310498590386547	0.488326824619231
chrX	37091677	37110322	Upf3b	50.3789094583818	51.1319715566313	37.1730650059113	35.3262698928441	69.4373080073518	53.2928938488104	64.7890806187307	50.885945853998	52.6186049756512	44.7559224180332	44.0649249523575	32.3923460330756
chrX	37126762	37150746	Nkap	18.8701052385261	20.4470044629742	14.0298342119085	16.3542548167025	20.8011546337813	19.9252501152082	20.3703659587275	19.0782417684582	17.1024126244848	20.8636630820906	14.4123095704422	13.8033715759036
chrX	37187588	37191238	Ndufa1	40.8307869675165	36.6426515623597	32.8561929407087	27.3110657995097	42.2280961097342	35.4332597742538	42.6440236863261	35.157562590035	42.1276681580759	34.477050283748	36.0178364848395	22.1374827160718
chrX	37191221	37192465	Rnf113a1	6.6083058292042	8.01106115451746	4.52672001281662	3.67026180704874	7.80981979030057	7.65866870456965	7.38168564413486	7.14636480958969	6.74807654672162	7.25027588043326	4.50222956060493	4.36238629993179
chrX	37208501	37211041	Gm9	1.28145854482667	2.57395105686662	1.34902252037581	2.15897753355808	0.0750944210605824	0.158893541588582	0	0.127613657314102	0.819604438873072	1.13189961002545	0.983245536224066	1.10687413580359
chrX	37213804	37222258	Rhox1	0.778925782149545	1.67740630672207	1.07921801630065	1.83513090352437	0.375472105302912	0.44490191644803	0.154320954232784	0.223323900299678	0.3824820714741	1.62136971165807	1.16436971394955	1.53009071714026
chrX	37244991	37249690	Rhox2a	0.326646295740132	1.53280231476327	0.449674173458605	1.51128427349066	0.0750944210605824	0.0953361249531492	0.0257201590387974	0.0957102429855762	0.0819604438873072	0.642429508392821	0.465747885579821	0.651102432825641
chrX	37754607	37808878	Rhox5	39.9262279946976	63.2208652843869	48.2650279512236	74.3497888119064	7.78478831661371	14.6182058261495	9.00205566357909	18.5358837248733	29.341838911656	66.2926068898687	53.509257076615	113.194157946738
chrX	37827054	37829857	Rhox6	6.43241936226721	8.32918993682682	10.3125277113173	10.1202071885535	1.50188842121165	2.28806699887558	1.08024667962949	2.16943217433973	4.31658337806484	10.1259127275249	11.2038241364479	15.3009071714026
chrX	37899096	37901770	Rhox9	7.38723161135375	9.45710107410545	11.5716153970014	12.7649546671621	2.60327326343352	4.19478949793857	1.49176922425025	2.74369363225318	5.65527062822419	14.7146949303308	12.2129445552042	24.9697782988633
chrX	38120839	38129966	Rhox13	5.12583417930668	10.7874578001264	5.09630729919752	9.58046280516398	3.85484694777656	5.84728233045982	3.44650131119885	4.1474438627083	4.83566618935112	7.09731647367306	5.0714769763136	9.66887112746076
chrX	38189792	38197046	Zbtb33	37.8658436677214	31.0320166743583	20.6850119790958	14.1413028448054	49.812632636853	37.9119990230357	43.3384679803736	28.6173626526873	40.6797003160668	31.7849647247686	25.9525071798089	13.738261332621
chrX	38401356	38456460	Lamp2	45.629974851083	34.2133044974518	28.0896467020475	16.5431653508888	31.1892162138285	22.3086532390369	31.9187173671476	22.2685832013107	37.6744840401989	26.3090179627536	27.1945015413551	14.6498047385769
chrX	38531620	38576196	Cul4b	417.629852422825	357.894880098027	232.721373903943	171.260892849495	402.230750674166	353.1885642431	397.016374922877	339.069487483568	457.912999998385	374.32226022355	295.879281755847	178.239290986019
chrX	38600470	38613524	Mcts1	29.6996862742181	23.0498763182326	16.9677054785047	11.3346320511799	28.4357541082739	19.7981352819373	27.1347677859313	19.1101451827867	29.1232777279565	21.138990014259	18.5005410105318	9.2456545461241
chrX	38630782	38635143	C1galt1c1	6.96007876307819	7.28804119472347	3.4175237182854	2.56378582110022	6.08264810590717	4.95747849756376	5.9156365789234	5.42358043584932	7.13055861819572	5.96541686364762	3.5966086719775	1.69286632534667
chrX	41401300	41678601	Gria3	7.11083859188133	2.92100063756774	3.14771921421023	1.70019480767699	3.85484694777656	2.79652633195904	3.03497876657809	1.24423315881249	7.62232128151957	4.16049586387731	5.53722486189342	2.01841754175949
chrX	41794993	41911901	Thoc2	91.435836169103	87.7167815222074	53.9009442585714	48.6849433817347	111.039617274914	103.53503169912	102.340512815375	87.255838188517	97.6422088177453	86.6362079889747	64.6613314479984	45.6422805410774
chrX	42067835	42109664	Xiap	64.0980538794674	55.7303785009211	41.4299805146528	28.7683756346614	78.22335527144	67.2755255086056	70.0874333807229	57.4899526200028	70.0215392277228	56.4420210945121	50.6630199980716	30.015822153262
chrX	42149411	42277186	Stag2	163.800553994609	161.088847042102	86.1275933564381	68.9253577588417	188.937563388425	136.330658683003	182.355927585074	129.942606560084	172.308173199082	147.850562574405	95.5300663089277	56.6459116558307
chrX	44786566	44790197	Dcaf12l1	13.5683845922824	10.7006954049511	7.67443922702686	8.7708462300797	12.9913348434808	10.9954330779299	8.8991750274239	7.72062626750315	16.8565312928228	13.9804897778819	10.5310771906104	10.3525286819277
chrX	47809369	47892552	Smarca1	23.3175201882186	25.4792233831404	5.90572081142301	6.34199650482686	27.0339915818097	22.3404319473546	15.1748938328905	13.5589510896233	24.9432950897038	21.3531331837233	6.72746945837519	4.5251619081382
chrX	47912455	47965866	Ocrl	20.6792231841637	20.8518956404588	10.5523539371619	9.06770564094394	18.2980072650952	18.0820850327806	13.2201617459419	12.569945245439	21.1184743749628	17.3761886079582	11.3849483141734	9.27820966776538
chrX	48025145	48034853	Apln	15.6790221955263	11.1634281792193	5.33613352504211	1.51128427349066	2.30289557919119	1.84316508242755	1.64609017848303	1.59517071642627	8.0321235009561	4.43582279604567	2.9497366086722	1.00920877087974
chrX	48171970	48208702	Zdhhc9	20.5033367172267	14.1422704135705	13.9099210989862	8.01520409333437	18.0476925282266	14.9995503259621	16.4094614667527	14.4203432764935	21.5282765943993	15.8160026590042	14.9815569861509	11.2966272095249
chrX	48256933	48282449	Utp14a	141.111199759737	143.071189644036	101.146710749956	89.0848104784403	159.625707701111	126.6381526461	169.238646475287	131.53777727651	139.769876975821	132.065151796753	105.466021201297	80.7367016703795
chrX	48276791	48285426	9530027J09Rik	1.85937122190536	1.09899033888687	1.64880530268155	1.4573098351517	2.47811589499922	1.46182058261495	1.69753049656063	1.18042633015544	1.5299282858964	1.49900218624991	1.8888664248515	0.878988284314615
chrX	48341357	48406728	Bcorl1	17.7896597987702	21.2567868179434	7.79435233994915	8.06917853167332	17.6972518966106	15.7940180339051	16.3065808305976	14.5479569338076	26.3093024878256	18.783415150152	11.6954469045599	8.6922174782223
chrX	48474943	48513563	Aifm1	69.2741413350418	74.8181054394826	44.1879821118656	42.6667935069416	70.3634725337657	70.2945027987887	67.3610965226104	71.5593583388825	68.846772865338	70.0554082961695	38.6829493856573	39.8474688889292
chrX	48519284	48530240	Rab33a	1.55785156429909	1.73524790350559	0.449674173458605	0.620706040897948	0.976227473787571	1.14403349943779	1.08024667962949	1.33994340179807	1.06548577053499	1.52959406760195	0.23287394278991	0.423216581336667
chrX	48541625	48594452	Zfp280c	68.9474950393016	59.3165575014993	28.3294729278921	18.3782962544132	67.5849789545241	49.9879081837679	65.5864055489334	40.1025918109564	70.9231041104831	52.7709953322674	28.8763689059489	12.924383291589
chrX	48623577	48662298	Slc25a14	7.36210497321989	5.55279329121788	4.5566982910472	1.99705421854122	2.97874536873643	3.33676437336022	2.80349733522892	2.74369363225318	6.8846772865338	5.23121171119868	3.54485890691308	2.63696485294385
chrX	48695003	48710719	Rbmx2	23.4682800170218	21.6616779954281	12.5309203003798	10.5520026952651	20.8261861074682	18.5587656575464	22.2736577275986	19.7482134693572	20.5993915636765	20.8942549634427	12.187069672672	9.47354039761307
chrX	49009706	49288242	Enox2	7.16109186814904	8.09782354969274	3.95713272643572	4.31795506711616	5.60705010585682	7.24554549643934	5.45267371622505	6.22116579406245	6.61147580690944	8.62691054127502	3.64835843704193	4.23216581336666
chrX	49782536	49797745	Igsf1	5.82938004705466	5.09006051694972	2.2783491455236	1.94307978020227	5.15648357949332	3.65455145653739	3.08641908465569	2.2651424173253	6.83003699060893	4.4664146773977	2.40636407549574	2.1811931499659
chrX	50537388	50562598	Gm35612	0.653292591480263	0.694099161402235	0.389717616997458	0.215897753355808	1.02629042116129	0.79446770794291	0.848765248280314	0.606164872241982	0.7649641429482	0.214143169464274	0.465747885579821	0.0651102432825641
chrX	50563119	50635321	Firre	98.0943952745749	75.4254422057095	27.9697335891252	16.3542548167025	102.253570010826	63.5256379271151	98.4310486414777	58.5746687071726	110.919800727489	66.6291175847411	33.0422249936351	13.7057062109797
chrX	50841370	50893098	Stk26	28.6946207488639	23.2234011085831	9.92281009431988	5.69430324475944	25.8575123185272	17.7325192412858	15.869338126938	9.89005844184287	28.4402740288956	22.1179302175243	10.9968250761902	6.08780774691974
chrX	51003913	51018018	Rap2c	42.3383852555478	32.5937397875133	18.4366411118028	15.0318810773981	34.4683392668073	29.3953051938877	32.124478639458	24.4380153756505	42.7560315612119	28.7563684709167	25.7455081195512	13.6080408460559
chrX	51113493	51205990	Mbnl3	12.7894588101328	9.16789309018785	5.54598147265613	4.29096784794668	10.2629042116129	7.08665195485076	6.48148007777695	4.56218824897913	11.5837427360727	7.43382716854549	6.62396992824634	3.48339801561718
chrX	51386636	51681602	Hs6st2	27.5387953947065	22.4425395520056	12.3510506309963	7.39449805243642	20.4507140021653	12.3936962439094	19.8559627779516	11.2619052579695	23.6319279875069	18.4469044552796	12.6269426757196	6.86913066631051
chrX	51753958	51801233	Usp26	11.2064806076999	19.5793805112214	3.20767577067138	4.6148144779804	2.12767526338317	2.54229666541731	1.44032890617265	1.30803998746954	4.72638559750138	6.27133567716801	1.94061618991592	1.9858624201182
chrX	52053017	52164923	Gpc4	33.393302079895	14.0555080183953	27.4001463027443	13.0078396396874	47.4346426366012	28.4101652360385	37.6800329918382	27.7559704658171	32.5656163712234	21.3225413023712	40.9340641659598	24.8721129339395
chrX	52272426	52613974	Gpc3	54.4996781123343	43.5258015795985	29.318756109501	15.6525871182961	40.100420846351	30.2215516101483	38.8374401485841	30.4039538550847	57.3449905731526	47.9986618413493	30.5064865054783	18.1983129974767
chrX	52741692	52741767	Mir363	2.63829700405491	2.54503025847486	0.65952212107262	0.80961657508428	3.10390273717074	2.28806699887558	3.49794162927645	3.25414826150959	1.42064769404666	1.86610476247438	0.595122298240882	0.423216581336667
chrX	52741837	52741928	Mir92-2	0.452279486409413	0.549495169443436	0.149891391152868	0.107948876677904	0.826038631666406	0.572016749718895	0.514403180775948	0.478551214927881	0.437122367398971	0.367102576224469	0.206999060257698	0.0976653649238461
chrX	52742330	52742413	Mir18b	0.125633190669281	0.173524790350559	0.089934834691721	0.026987219169476	0.0500629473737216	0.0635574166354328	0.0257201590387974	0	0.0273201479624357	0.0611837627040781	0.0776246475966368	0
chrX	52791199	52799468	Ccdc160	3.89462891074772	5.49495169443436	2.18841431083188	2.26692641023598	4.50566526363494	6.06973328868383	5.42695355718625	5.9021316507772	3.98874160251561	5.84304933823946	1.57836783446495	2.53929948802
chrX	52912213	52956961	Phf6	63.8970407743965	68.3687673981201	33.3958019488591	34.4626788794208	68.4360490598774	62.2227108860887	62.6800275775493	49.2269683089147	58.5470770834997	58.0327989248181	38.4500754428674	28.7787275308933
chrX	52988077	53021660	Hprt	152.192047176767	155.189004170183	99.1381661085071	87.8703856158139	154.819664753234	138.142045057113	152.649143895263	132.909624092637	147.938601216589	138.978916982314	89.7599675042443	76.2440948838825
chrX	53243414	53269805	Fam122b	21.5335288807148	17.2078750430971	10.2225928766256	9.09469286011341	30.4382720032227	30.6346748182786	22.0678964552882	22.1409695439966	27.3201479624357	17.5597398960704	14.6451835132321	11.1338516013185
chrX	53344593	53370559	Mospd1	10.2014150823456	7.40372438829051	4.25691550874146	2.94160688947288	7.75975684292685	5.52949524728266	6.58436071393214	4.21125069136535	7.37643994985764	5.62890616877519	4.76097838592706	2.76718533950897
chrX	53607921	53609134	Rtl8c	6.70881238173963	4.45380295233101	0.929326625147783	0.323846630033712	2.37799000025178	1.27114833270866	1.69753049656063	1.46755705911217	4.86298633731356	3.3651069487243	1.75949201219043	0.553437067901795
chrX	53642488	53643763	Rtl8a	8.216410669771	8.87868510627026	3.02780610128794	2.0240414377107	8.71095284302756	7.53155387129879	7.61316707548403	6.57210335167623	8.82440779186674	7.2808677617853	2.38048919296353	2.37652387981359
chrX	53669176	53670408	Rtl8b	10.4778081018181	10.2668834290747	3.71730650059113	2.05102865688018	9.3868026325728	8.58025124578343	9.36213789012226	7.17826822391821	8.05944364891854	7.61737845665773	3.49310914184866	3.64617362382359
chrX	53724830	53738222	4930502E18Rik	1.48247164989752	1.79308950028911	0.809413512225489	0.782629355914804	0.801007157979545	0.603795458036612	0.462962862698353	0.41474438627083	1.22940665830961	1.56018594895399	0.879746006095217	0.716212676108205
chrX	53772685	53776394	Zfp36l3	5.17608745557439	8.53163552556914	1.22910940745352	1.40333539681275	7.70969389555312	7.08665195485076	7.09876389470808	5.23215994987816	6.58415565894701	6.11837627040781	1.21611947901398	0.846433162673333
chrX	56346399	56365674	Zfp449	6.50779927666878	7.28804119472347	3.38754544005482	3.23846630033712	6.43308873752322	6.70530745503816	4.75822942217752	5.48738726450637	6.83003699060893	5.75127369418335	2.92386172613999	2.76718533950897
chrX	56374516	56378470	Smim10l2a	13.9704108024241	13.6506168409106	7.13483021887653	4.93866110801411	13.3918384224705	9.81962087017437	8.28189121049276	7.94395016780282	13.9605956088047	12.6956307610962	7.27084199155165	6.54357944989769
chrX	56454838	56507843	Ints6l	13.7191444210855	8.53163552556914	6.29543842842047	4.47987838213302	18.4481961072164	11.8534582025082	11.8312731578468	9.47531405557204	12.4306673229083	9.63644262589231	7.96946381992138	4.7204926379859
chrX	56585511	56597919	Mmgt1	25.9306905541397	18.7985189546439	16.4580747485849	11.1187342978241	29.8375166347381	22.1179809891306	26.5432041280389	19.7801168836857	25.4350577530277	20.1906416923458	16.7151741158091	9.89675697894974
chrX	56609834	56664230	Slc9a6	13.1663583821407	13.8241416312612	7.52454783587399	8.04219131250385	12.7410201066121	11.4085562860602	9.56789916243264	8.90105259765859	12.5126277667956	12.3897119475758	8.27996241030792	6.90168578795179
chrX	56731760	56793346	Fhl1	39.2478087650835	27.6772040609141	20.5650988661735	11.4425809278578	34.518402214181	26.3763279037046	20.2160450044948	19.6525032263716	37.2373616727999	26.4619773695138	27.0910020112262	17.8076515377813
chrX	56797952	56822325	Map7d3	27.9408216048482	25.3056985927898	16.8477923655824	11.6584786812136	39.7249487410481	28.7279523192156	40.8436125536103	26.7350612073043	23.1401653241831	19.578804065305	11.6178222569633	8.65966235658102
chrX	57053569	57067182	Htatsf1	72.1134514441675	63.8571228490056	48.654745568221	39.6981993982992	64.9817056910906	54.913607973014	61.4197397846482	54.2358043584932	62.5358186860154	58.2775339756344	48.4636549828336	38.4801537799954
chrX	57383347	57393036	Rbmx	24.3728389898406	18.9431229466027	10.6422887718536	6.09911153230158	26.0327326343352	21.7048577810003	22.8137810674133	18.3444632389021	23.0308847323333	16.2748808792848	11.6695720220277	6.99935115287564
chrX	58030627	58036630	Zic3	127.64332171999	117.99685743838	95.3009464949937	83.9302516170704	150.46418833172	184.411844367708	143.132685050908	180.637131928111	121.383417397102	123.009954916549	76.6931518254771	79.0438353450328
chrX	59062145	59585572	Fgf13	13.8950308880225	10.4114874210335	4.04706756112744	2.56378582110022	10.062652422118	6.48285649681415	3.54938194735404	2.58417656061056	14.5343187160158	11.747282439183	7.01209316622952	3.64617362382359
chrX	60055955	60179089	Mcf2	25.8301840016043	31.2344622631006	22.6336000640831	27.7968357445603	57.8477356903353	76.3960147957903	54.7324984345609	78.514302662501	18.8235819461182	29.5823492674218	15.3179304590697	22.3653685675608
chrX	60223289	60403981	Atp11c	15.3272492616523	15.7907559219008	8.33396134809948	7.9882168741649	17.7473148439843	16.366034783624	11.8312731578468	11.293808672298	17.5122148439213	13.7969384897696	12.3681938503975	8.10622528867923
chrX	6047506	6054751	Nudt11	21.4581489663133	19.7239845031802	10.1026797637033	7.36751083326695	18.523290528277	10.6140885781173	12.4742771338167	7.52920578153199	25.3257771611779	20.4965605058662	14.5675588656355	9.14798918120025
chrX	60548007	60549216	Gm715	0.87943233468497	1.01222794371159	0.599565564611473	0.485769945050568	1.45182547383793	0.985139957849209	0.925925725396707	0.733778529556084	1.20208651034717	0.856572677857094	0.206999060257698	0.423216581336667
chrX	6081217	6083420	AU022751	2.46241053711792	5.20574371051676	2.09847947614016	3.3734023961845	6.85862379019986	7.91289837111139	4.80966974025512	4.59409166330766	3.77018041881613	5.26180359255072	2.19936501523804	5.89247701707205
chrX	60891365	60893430	Sox3	42.4640184462171	37.6548795060712	30.8776265774909	33.9769089343703	92.0407287465871	65.781926217673	75.7201482102196	53.4701224146086	77.4799396214677	63.0192755852005	35.474463951663	45.4469498112297
chrX	6168695	6172991	Nudt10	8.392297136708	6.85422921884707	3.9871110046663	3.3734023961845	6.833592316513	4.98925720588148	4.42386735467315	2.77559704658171	10.7094980012748	7.80092974476996	4.50222956060493	3.51595313725846
chrX	61709615	61710950	Ldoc1	1.73373803123608	1.87985189546439	0.989283181608931	0.971539890101136	2.77849357924155	3.27320695672479	2.28909415445297	2.36085266031088	2.51345361254409	2.84504496573963	1.21611947901398	1.69286632534667
chrX	6400031	6637454	Shroom4	13.6186378685501	13.7373792360859	9.50311419909185	6.746804792369	15.3943563174194	16.0800264087645	12.7314787242047	11.4533257439406	16.5013693693112	14.4393679981624	12.4458184979941	9.6037608841782
chrX	66649317	66661402	Slitrk2	5.82938004705466	4.28027816198045	2.2783491455236	1.88910534186332	6.9587496849473	4.79858495597518	5.58127451141904	3.25414826150959	6.72075639875919	5.75127369418335	2.56161337068901	1.66031120370538
chrX	68678540	68717961	Fmr1	91.9132422936463	81.3831266744121	49.5540939151383	40.5617904117224	110.739239590672	90.6010974138095	89.3003921827046	71.5274549245539	95.5112372766753	78.0398893290517	72.16504738234	45.9027215142077
chrX	6873483	6948363	Dgkk	6.88469884867662	6.99883321080587	3.35756716182425	3.3734023961845	4.05509873727145	3.6863301648551	2.39197479060816	1.69088095941185	6.72075639875919	4.71114972821402	4.65747885579821	2.11608290668333
chrX	68761838	68804560	Fmr1nb	23.2170136356832	28.4291448190999	12.4110071874575	12.4950824754674	10.4631560011078	9.02515316223146	8.10185009722118	9.76244478452877	9.48009134296519	13.2156927440809	6.90859363610068	8.23644577524436
chrX	70343069	70365085	Ids	17.839913075038	13.2746464618177	8.69370068686636	7.20558751825009	13.2917125277231	16.3024773669885	7.81892834779441	9.63483112721467	17.3482939561467	13.5216115576013	11.333198549109	9.2456545461241
chrX	70385912	70389416	1110012L19Rik	21.4832756044471	14.5182407926634	11.3617674493874	9.12168007928289	15.6947340016617	11.5356711193311	12.3456763386228	9.95386527049992	19.7797871248035	13.7357547270655	12.3423189678652	8.92010332971128
chrX	70459752	70477180	Tmem185a	45.3535818316106	25.9997977541921	20.5051423097124	10.0662327502145	15.5195136858537	16.1435838253999	10.2109031384026	10.5600301427419	36.0899154583776	23.2498298275497	19.6131609594169	10.4827491684928
chrX	71210766	71315295	Mtm1	3.19108304299975	3.67294139575349	2.03852291967901	2.48282416359179	3.30415452666562	3.55921533158424	1.74897081463822	2.74369363225318	3.77018041881613	3.79339328765285	2.14761525017362	2.24630339324846
chrX	71364759	71419196	Mtmr1	6.85957221054276	7.14343720276467	2.96784954482679	3.64327458787926	8.26038631666406	8.61202995410115	4.34670687755676	5.87022823644867	6.55683551098457	7.64797033800977	3.46723425931644	3.80894923203
chrX	71420059	71492849	Cd99l2	10.3019216348811	8.4159523320021	4.28689378697203	2.99558132781184	6.05761663222031	6.54641391344958	3.57510210639284	3.41366533315222	7.89552276114392	6.85258142285675	4.32110538287945	3.35317752905205
chrX	71555916	71560673	Hmgb3	58.8968397857591	47.1409013785685	28.6592339884284	20.1594527195986	51.5398043212464	37.8166628980825	35.2366178831524	26.9264816932754	59.0934800427485	47.4480079770126	38.6053247380607	26.1743177995908
chrX	7158411	7319358	Clcn5	40.2277476523039	21.0543412292011	21.2545992654767	8.55494847672389	17.8724722124186	14.459312284561	13.1944415869031	8.00775699645987	41.6905457906769	24.3205456748711	27.9966228998537	10.2874184386451
chrX	71816079	71824706	Vma21	23.0160005306124	22.0087275761292	14.6893563329811	12.4950824754674	22.1278227391849	20.7514965314688	18.2355927585074	17.610684709346	21.1457945229252	17.0090860317337	15.0850565162797	11.1012964796772
chrX	71962624	71972722	Prrg3	7.94001765029858	7.8375363641669	2.66806676252106	1.97006699937175	9.36177115888594	7.7540048295228	4.55246814986714	3.92411996240862	9.64401223073981	8.25980796505055	3.98473190996069	2.63696485294385
chrX	72432675	72656246	Gabra3	4.74893460729884	4.77193173464036	1.49891391152868	0.971539890101136	3.57950073722109	3.17787083177164	2.9578182894617	2.0099151026971	6.22899373543534	5.53713052471907	2.09586548510919	1.17198437908615
chrX	72913564	72918344	Cetn2	32.3631099164069	32.1888486100286	18.3766845553417	15.4097021457708	26.4582676870119	22.5311041972609	23.7139866337712	23.0980719738524	26.5278636715251	27.1044068779066	15.3955551066663	12.0453950072744
chrX	72918520	72958528	Nsdhl	23.769799674628	22.3557771568303	14.059812490139	12.8459163246706	21.4770044233266	18.3363146993224	19.2129588019817	19.7163100550287	23.9051294671313	17.6515155401265	13.9983114499268	10.971075993112
chrX	72987338	73031543	Zfp185	17.4630135030301	9.19681388857961	9.50311419909185	4.88468666967516	21.6522247391346	17.3511747414732	16.7181033752183	15.9198037499342	18.932862537968	12.6956307610962	13.2220649739605	8.04111504539666
chrX	73033980	73037103	Pnma5	6.55805255293649	9.80415065480657	3.74728477882171	4.23699340960773	2.17773821075689	2.41518183214645	2.34053447253056	2.64798338926761	5.21814826082522	5.50653864336703	4.86447791605591	3.90661459695384
chrX	73074344	73082507	Xlr4a	4.37203503529099	4.25135736358869	4.85648107335293	3.80519790289612	0.575723894797798	0.508459333083463	0.462962862698353	0.446647800599356	2.43149316865678	2.6614936776274	3.00148637373662	2.63696485294385
chrX	73086292	73097095	Xlr3a	17.2620003979593	19.7529053015719	14.7193346112117	13.1157885163653	3.30415452666562	5.08459333083463	4.14094560524638	3.95602337673715	10.2723756338758	15.4489000827797	12.4975682630585	11.6872886692203
chrX	73107634	73117702	Xlr5a	3.01519657606275	2.6607134520419	2.36828398021532	2.88763245113393	0.300377684242329	0.254229666541731	0.154320954232784	0.127613657314102	2.45881331661921	3.30392318602022	3.51898402438087	2.73463021786769
chrX	73148840	73158399	Xlr5b	1.30658518296053	1.18575273406215	1.34902252037581	1.37634817764328	0.125157368434304	0.0635574166354328	0.0514403180775948	0.287130728956729	1.72116932163345	1.46841030489788	1.57836783446495	1.75797656862923
chrX	73192178	73202930	Xlr3b	9.57324912899924	11.6550817518792	7.91426545287145	7.23257473741957	0.976227473787571	1.01691866616693	1.05452652059069	0.957102429855762	6.14703329154804	6.63843825339248	7.47784105180934	6.28313847676743
chrX	73214332	73222453	Xlr4b	3.3920961480706	3.49941660540293	3.20767577067138	2.18596475272756	0.200251789494886	0.190672249906298	0.10288063615519	0.127613657314102	1.96705065329537	2.26379922005089	3.13086078639768	3.35317752905205
chrX	73228305	73230795	F8a	13.9201575261564	9.05220989662081	11.7514850663849	6.82776644987743	12.3655480013092	11.1543266195185	12.8343593603599	11.0066779433413	16.2828081856117	14.4087761168104	11.333198549109	13.4127101162082
chrX	73254539	73265390	Xlr3c	1.85937122190536	3.78862458932053	1.49891391152868	2.05102865688018	0.550692421110937	0.508459333083463	0.385802385581961	0.542358043584932	1.58456858182127	2.04965605058662	1.0608701838207	1.39987023057513
chrX	73342619	73359080	Zfp275	37.6397039245167	33.5770469328331	17.927010381883	14.060341187297	41.6523722149364	38.6746880226609	38.4516377630021	30.9782153129982	38.1935668514851	32.7639049280338	19.4061618991592	12.5337218318936
chrX	73437314	73459029	Haus7	30.6293718851708	25.9419561574085	25.0018840442984	20.4563121304628	28.6360058977687	24.7873924878188	27.2633685811253	25.74605536312	33.6037819937959	29.8270843182381	26.7287536557753	23.0164710003864
chrX	73639440	73643514	Dusp9	130.583138381651	157.531588839916	91.1039875427133	120.551908030049	167.861062544088	370.825747359433	180.221154384853	379.650630509452	168.783874111928	213.623107481289	82.3338762174994	131.913352890475
chrX	73673132	73682500	Slc6a8	47.7154858161931	35.514740425081	37.6227391793699	24.8282416359179	60.0004424274053	73.3452587972895	54.9639798659101	71.5274549245539	50.4876334345812	38.3010354527529	33.7925965870692	32.0016845733802
chrX	73686177	73717815	Bcap31	93.6972336011501	75.5700461976683	63.3740801794327	42.693780726111	69.7877486389679	58.2503723463742	71.5277622868956	64.7639310869066	80.5124760452981	67.7916090761186	59.0723568210406	42.2239927687428
chrX	73716596	73738534	Abcd1	4.17102193022014	4.77193173464036	3.74728477882171	2.99558132781184	2.47811589499922	4.258346914574	2.67489654003493	4.37076776300798	5.40938929656227	5.93482498229558	3.72598308463857	5.14370921932256
chrX	7372590	7375830	Usp27x	19.8500441257465	11.4237153647451	12.4409854656881	5.53237992974258	16.2203949490858	11.9805730357791	14.4547293798041	9.98576868482845	23.3314063599201	12.7874064051523	11.8765710822854	6.73891017974538
chrX	73778962	73786897	Idh3g	103.069469625078	110.76665784044	96.8598169629835	97.7477078318421	97.822999168252	99.4037996178169	105.787014126574	102.12282926561	103.652641369481	110.650834850325	87.6641020191352	97.7304751671287
chrX	73787027	73790828	Ssr4	56.1831628673026	62.6135285181599	41.7597415751891	38.9965316998928	57.4972950587192	53.3246725571281	62.7571880546657	52.6087302277384	55.6238212515191	61.1837627040781	40.4165665153156	36.3966259949533
chrX	73793356	73824969	Pdzd4	151.36286811835	187.377852780212	127.407682479938	139.847769736225	200.627261600189	220.194669933457	203.420737837849	226.067593931931	140.507520970807	186.121006145806	90.2774651548886	121.365493478699
chrX	73853779	73880834	L1cam	6.00526651399165	6.07336766226956	2.96784954482679	2.23993919106651	6.90868673757358	4.51257658111573	5.47839387526385	4.81741556360733	8.63316675612969	6.17956003311189	5.53722486189342	3.02762631263923
chrX	73894351	73911298	Arhgap4	2.48753717525177	3.61509979896997	2.7280233189822	2.86064523196446	3.65459515828168	4.32190433120943	3.06069892561689	4.0198302053942	2.65005435235626	2.75326932168352	2.30286454536689	3.41828777233461
chrX	73916869	73921944	Naa10	71.9124383390967	90.7534653533422	59.0272298359995	64.5534282533866	78.6739217978035	92.666713454461	85.5452489630402	102.154732679938	73.737079350614	94.5595052591528	49.9902730522341	58.0132267647646
chrX	73922120	73930850	Renbp	25.4784110677303	21.6327571970363	23.7427963586143	18.2703473777353	23.4294593709017	26.6623362785641	22.0678964552882	26.352220235362	22.2659205893851	20.8024793193866	21.7607762095905	19.8911793228233
chrX	73942791	73966357	Hcfc1	438.208569054454	454.432505129722	336.506173138189	331.295102524487	563.808913322853	632.110287147697	515.509147614616	534.318383174143	544.381268299494	538.723030609408	342.221196371039	339.419698232007
chrX	74013913	74023921	Irak1	29.0966469590056	31.3501454566676	19.8755984668703	16.0573954058382	34.3932448457467	34.4798985247223	33.4104865913978	38.1883869512449	31.0083679373645	30.4083300639268	18.7334149533217	18.1657578758354
chrX	74026591	74085690	Mecp2	22.1365681959274	18.7695981562521	14.4795083853671	10.0122583118756	18.5733534756507	20.2748159067031	19.1615184839041	19.6525032263716	19.2060640175923	17.4373723706623	13.6101882119437	8.59455211329846
chrX	7411816	7422988	2010204K13Rik	42.0117389598077	35.6304236186481	27.0404069639774	20.6182354454797	35.6948814774635	26.8847872367881	38.2715966497305	29.0959138676152	41.9910674182637	37.7809734697683	21.0362794986886	16.3752261855649
chrX	74223460	74246534	Flna	882.673671004237	705.233668783063	621.000033546333	415.414264675744	974.199924418935	1017.55424033328	910.365029178234	908.992081048346	994.589986572472	885.084311277195	713.008263057641	459.222545871924
chrX	74254686	74257893	Emd	68.8972417630339	64.4644596152326	49.6740070280606	35.1103721394883	68.511143480938	64.1294333851517	72.5051283303699	65.274385716163	76.9608568101814	66.0478718390524	47.4286596815451	33.5968855338031
chrX	74270815	74273135	Rpl10	1448.55068841681	1552.03464569379	1208.99398276081	1095.62712384239	1351.27404403781	1380.78487640478	1513.47703847899	1478.59564046984	1296.80546333294	1539.01636705838	902.515902723564	852.423305055329
chrX	74272491	74272620	Snora70	1.35683845922824	1.35927752441271	1.25908768568409	0.971539890101136	2.10264378969631	1.68427154083897	1.85185145079341	1.24423315881249	1.28404695423448	1.13189961002545	1.24199436154619	0.813878041032051
chrX	74273216	74282333	Dnase1l1	2.03525768884236	1.76416870189735	1.16915285099237	0.566731602558996	2.02754936863572	2.00205862401613	1.31172811097867	1.7546877880689	1.85777006144563	1.68255347436215	0.853871123563005	0.813878041032051
chrX	74282717	74290151	Taz	13.8950308880225	18.3936277771592	9.05344002563325	10.147194407723	15.2691989489851	17.478289574744	15.6635768546276	18.7273042108444	14.3157575323163	15.4489000827797	8.95270935614544	9.01776869463512
chrX	74297096	74304721	Atp6ap1	51.5096081744054	40.8940089259483	34.6848679127737	27.6888868678824	46.5084781101873	42.6152478540577	43.1841470261408	42.1125069136535	53.1923280828623	41.8191018082374	36.328335075226	27.1509714488292
chrX	74305011	74311867	Gdi1	51.4844815362715	43.3522767892479	40.2008711071993	29.4700433330678	49.8626955842267	48.6214237261061	51.4660382366336	49.8969400098137	52.9737668991629	48.5799075870381	45.4104188440325	33.7271060203682
chrX	74313032	74320149	Fam50a	36.8356515042333	40.9518505227319	26.860537294594	26.3395259094086	31.2142476875154	35.0519152744412	32.8446430925443	37.1993811070606	33.0027387386223	36.4961144529826	27.1427517762907	23.7326836764946
chrX	74329065	74344689	Plxna3	20.4782100790929	27.3879960769965	12.4409854656881	10.4170665994177	26.258015897517	26.4398853203401	25.4886776074482	24.5656290329646	25.5716584928398	25.2688939967843	13.4549389167504	10.5804145334167
chrX	74352161	74353618	Lage3	40.6297738624456	44.0752967490419	30.2480827346488	29.8478644014405	44.1304881099356	39.4055983139683	43.6985502069168	42.4634444712673	40.816301055879	43.5934309266557	26.6770038907108	25.2627743936349
chrX	74365717	74368548	Ubl4a	11.181353969566	10.4982498162088	8.45387446102177	4.69577613548882	12.7159886329253	9.72428474522122	12.5771577699719	10.017672099157	11.9662248075468	9.88117767670862	7.34846663914828	4.68793751634461
chrX	74369218	74373349	Slc10a3	4.44741494969256	5.176822912125	2.93787126659622	2.45583694442232	3.45434336878679	4.09945337298542	4.39814719563436	5.26406336420669	4.09802219436536	5.69008993147927	2.30286454536689	2.79974046115026
chrX	74384719	74393274	Fam3a	7.4123582494876	8.32918993682682	5.24619869035039	4.07507009459088	7.00881263232102	6.54641391344958	7.33024532605726	7.6568194388461	9.15224956741597	7.92329727017812	5.43372533176458	5.30648482752897
chrX	74393290	74453778	Ikbkg	21.8350485383211	20.0421132854895	16.3981181921238	12.7919418863316	24.4307183183761	22.4675467806255	22.7880609083745	22.1728729583252	24.1510107987932	19.7011715907132	17.3879210616466	14.2265881572403
chrX	74409485	74429161	G6pdx	113.37139125996	112.935717719822	73.6566296125195	63.3659906099296	126.233721802839	117.45410594228	121.682072412551	115.267035968962	118.979244376408	127.292818305835	66.679572285511	65.6311252288246
chrX	75095853	75109776	Dkc1	292.29818141115	305.316868621808	226.605805144906	237.784388102253	306.059828769247	291.982772023178	325.540052954059	297.531242027828	280.741840461989	273.95029750751	210.052296396499	200.474439067015
chrX	75109732	75131016	Mpp1	18.3926991139828	18.1044197932416	14.7493128894422	12.5760441329758	15.3693248437325	15.4444522424102	14.6090503340369	14.5479569338076	14.8894806395275	16.3360646419889	13.6878128595403	14.194033035599
chrX	75382398	75397158	Fundc2	53.3689793963107	48.4134165078059	31.1774093597966	28.1476695937635	47.1592964260457	42.2656820625628	48.5853804242883	41.410631798426	48.3566618935112	48.4269481802779	29.7819897945763	22.9839158787451
chrX	75404845	75416584	Cmc4	1.68348475496837	1.35927752441271	0.719478677533768	0.755642136745328	1.52691989489851	1.08047608280236	1.38888858809506	1.27613657314102	1.69384917367101	1.31545089813768	1.03499530128849	0.911543405955897
chrX	75410441	75416584	Mtcp1	2.28652407018092	2.60287185525838	2.03852291967901	1.75416924601594	2.6783676844941	2.73296891532361	2.64917638099613	2.87130728956729	3.03253642383036	2.08024793193866	2.89798684360777	2.21374827160718
chrX	75416627	75455701	Brcc3	47.1878264153821	38.0597706835559	30.098191343496	23.3709318007662	45.0816841100363	35.4968171908892	46.8878499277277	31.7758006712113	38.4394481831471	32.9780480974981	29.8337395596407	20.0539549310297
chrX	75514296	75534946	Vbp1	130.206238809643	105.416310137964	77.4938492260329	60.9911153230158	115.269936327994	93.906083078852	129.320959647073	91.5947025371964	123.650989677984	99.0565118179025	82.4115008650961	58.3062228595361
chrX	75572044	75578231	Rab39b	6.28165953346407	5.92876367031076	3.65734994412999	2.96859410864236	6.73346642176555	6.41929908017871	7.02160341759169	4.62599507763618	5.68259077618663	5.44535488066296	3.02736125626884	2.53929948802
chrX	7558561	7574281	Ppp1r3f	2.63829700405491	2.48718866169134	2.66806676252106	1.78115646518542	3.05383978979702	3.71810887317282	2.9835384485005	3.95602337673715	2.75933494420601	3.39569883007634	2.50986360562459	2.66951997458513
chrX	75725457	75764699	4933407K13Rik	5.52786038944838	4.82977333142389	2.60811020605991	1.37634817764328	5.8073018953517	4.76680624765746	4.47530767275075	4.68980190629323	5.30010870471253	3.67102576224469	2.61336313575344	1.66031120370538
chrX	75785652	75875182	Pls3	131.512823992604	111.721044187368	52.7018131293485	35.3532571120136	86.9343081144675	60.506660636932	95.1903086025892	56.8199809191037	116.575071355713	101.075575987137	47.8944075671249	32.2295704248692
chrX	7593808	7605420	Ccdc22	22.3375813009982	22.8185099310985	17.7771189907302	17.0559225151088	23.2292075814068	24.2153757380999	23.1481431349177	24.0232709893796	22.5391220690095	26.0948747932893	17.8277940646942	19.4354076198454
chrX	7638579	7653256	Syp	6.45754600040106	4.56948614589805	4.04706756112744	2.37487528691389	5.60705010585682	4.57613399775116	4.9639906944879	3.47747216180927	5.3547490006374	4.4664146773977	3.36373472918759	2.37652387981359
chrX	7657378	7668186	Prickle3	3.44234942433831	2.19798067777374	1.64880530268155	1.26839930096537	2.15270673707003	1.39826316597952	1.67181033752183	1.7546877880689	3.25109760752985	2.81445308438759	1.11261994888513	1.39987023057513
chrX	7667940	7671390	Plp2	124.527618591392	99.0248136933855	71.1984107976124	51.4376397370213	99.1496672736556	83.0695435425107	99.3826945259132	85.373536743134	126.820126841627	107.346911664305	65.7739513968836	54.3996082625823
chrX	7697133	7710259	Gpkow	24.2723324373052	22.9341931246655	15.2289653411314	12.6300185713148	25.6322290553455	21.29173457287	23.2767439301117	21.1519636998123	22.7850034006714	21.5060925904835	15.8095532271817	11.2640720878836
chrX	7722219	7728201	Wdr45	20.6038432697621	16.1667263009937	15.5887046798983	8.44699960004599	17.2216538965602	16.4295922002594	18.5185145079341	16.4621617935191	20.5993915636765	15.8771864217083	17.1032973537923	11.3617374528074
chrX	7728570	7731063	Praf2	18.0409261801088	17.8441326077158	15.1390305064397	12.6570057904842	18.1478184229741	16.6520431584834	17.4639879873434	17.7382983666601	15.6271246345132	16.8561266249735	10.6345767207392	10.4827491684928
chrX	7731713	7741324	Ccdc120	23.1918869975493	17.5549246237982	16.5779878615072	13.4666223655685	19.5495809494383	22.9124486970735	18.2098725994686	23.4490095314662	26.0087808602388	21.934378929412	19.6649107244813	17.2542144698795
chrX	77511226	77660265	Tbl1x	60.1531716924519	45.8105446525475	33.8454761223177	24.8822160742569	56.821445269174	51.8628519745132	52.4434042801079	43.8033878730654	57.5089114609272	47.2338648075483	37.7255787319655	26.2394280428733
chrX	7762660	7775202	Tfe3	110.255688131361	129.883305577393	83.3396134809948	83.228583918664	137.197507277684	166.774661251376	131.815815073837	166.663436452217	113.405934192071	129.220106831013	67.9474415295894	81.5831348330528
chrX	77762029	77795960	Prkx	16.1061750438019	10.5271706146006	11.7514850663849	6.6388559156911	16.1703320017121	14.1415252013838	13.4773633363298	11.7723598872259	18.6050207624187	13.0015495746166	13.3255645040893	10.385083803569
chrX	7789992	7820567	Gripap1	26.5839831456199	26.1733225445426	17.5972493213467	15.8414976524824	28.6109744240819	33.8761030666857	27.5720104895908	30.5634709267273	26.1180614520885	28.4198577760443	22.2006492126381	17.547210564651
chrX	7823758	7838278	Kcnd1	5.50273375131453	6.85422921884707	4.19695895228031	5.18154608053939	8.58579547459325	7.53155387129879	6.89300262239771	8.19917748243103	6.09239299562317	6.54666260933636	4.45047979554051	5.27392970588769
chrX	7841830	7876626	Otud5	133.749094786517	142.116803297108	106.123104936231	96.1284746816735	155.820923700708	149.201035551679	159.825068267087	150.424598558997	132.338796730039	137.021036575783	96.306312784894	93.1402030157079
chrX	7878305	7883432	Pim2	344.410828900768	513.604458639262	221.179736785172	244.288307922097	403.932890884873	350.201365661235	446.553401231601	362.678014086677	322.459706400629	404.944733456941	157.060536970528	152.520744889406
chrX	7884243	7894492	Slc35a2	18.7193454097229	17.4681622286229	13.849964542525	13.8984178722801	21.3017841075185	19.5439056153956	18.3641935537013	16.8769061797899	16.2554880376493	15.632451370892	12.9374412661061	12.6639423184587
chrX	7894518	7899269	Pqbp1	46.0320010612247	51.8549915164253	38.1323699092897	37.0264647005211	48.8364051630654	46.4604715605014	54.0380541405134	52.8001507137095	41.8271465304891	46.1325570788749	32.7317264032485	33.824771385292
chrX	7899335	7907652	Timm17b	53.2182195675076	66.459994704264	53.30137869396	57.1859174201196	50.7387971632668	58.7270529711399	55.4012225695696	63.1687603704803	48.6298633731356	65.4054423306595	39.4591958616237	54.4647185058649
chrX	7919821	7924410	Pcsk1n	26.8352495269585	23.599371487676	36.1538035460718	34.300755564404	30.3381461084753	35.0836939827589	26.6460847641941	42.0487000849965	22.9762444364084	27.2573662846668	16.9997978236635	40.1404649837008
chrX	7924275	7928607	Eras	8.99533645192055	13.3324880586013	15.3189001758231	18.4592579119216	14.2178770541369	19.4485694904424	16.0493792402096	22.5557139302675	5.76455122007394	13.2462846254329	7.1673424614228	16.4728915504887
chrX	7930121	7947889	Hdac6	53.1930929293737	56.106348880014	51.1729209395892	55.3507865165953	63.5549116909395	70.9936343817785	56.5071894082379	68.5285339776726	49.9685506232949	57.145634365609	46.6524132055787	63.8731486601954
chrX	79623230	79671435	Mageb16	24.6241053711792	23.3969258989337	21.8241865518576	17.4337435834815	35.1692205300394	38.0073351479888	35.28805820123	35.9551479482481	18.6050207624187	19.9459066415295	16.0683020525038	14.3242535221641
chrX	8004200	8018492	Glod5	0.979938887220395	1.27251512923743	0.929326625147783	0.701667698406376	0.550692421110937	0.508459333083463	1.18312731578468	0.542358043584932	0.464442515361407	1.07071584732137	0.56924741570867	0.813878041032051
chrX	8061170	8074760	Suv39h1	60.4044380737905	55.4411705170035	49.9438115321357	46.094170341465	70.8891334811898	70.5805111736481	65.895047457399	65.5934198594482	62.262617206391	61.856784093823	49.6538995793153	48.3769107589451
chrX	81070643	81097875	Tmem47	79.2242900360489	66.1418659219546	48.7746586811433	31.8719058391512	100.851807484362	86.1838569576469	96.9135592581886	71.7507788248536	95.8937193481494	82.4451202437453	66.5760727553822	40.3032405919072
chrX	8123300	8132858	Wdr13	15.3021226235185	13.5349336473436	13.7000731513722	13.0078396396874	15.819891370096	19.3214546571716	15.7150171727052	18.7592076251729	17.2936536602218	15.3265325573716	15.3438053416019	14.7149149818595
chrX	8138974	8145880	Rbm3	555.323829396358	491.451127071174	424.552376301384	322.227396883543	498.426704052772	394.183097972954	596.013245406052	435.736832899	521.760185786597	419.78179591268	384.759503253996	268.644863783859
chrX	8145426	8147963	Rbm3os	0.577912677078694	0.665178363010475	0.449674173458605	0.350833849203188	0.650818315858381	1.04869737448464	0.59156365789234	0.446647800599356	0.683003699060893	0.642429508392821	0.491622768112033	0.683657554466923
chrX	8154471	8176181	Tbc1d25	14.4729435651012	15.4437063411997	9.92281009431988	10.0122583118756	13.0163663171676	16.6838218668011	14.0689269942222	15.5688661923204	15.1900022671143	16.1831052352287	9.67720606704739	15.5287930228915
chrX	8185328	8193512	Ebp	17.9404196275734	23.2523219069749	10.5823322153925	9.31059061346922	9.18655084307791	12.9657129936283	12.0884747482348	14.6436671767932	20.1076289003527	21.3531331837233	9.59958141945075	9.40843015433051
chrX	8193845	8206525	Porcn	8.04052420283401	12.9854384779001	8.39391790456062	8.52796125755442	5.48189273742251	10.9636543696122	7.25308484894087	12.0913940305111	7.45840039374495	11.2578123375504	7.14146757889058	7.91089455883154
chrX	8238667	8252406	Ftsj1	32.4887431070762	31.783957432544	25.3916016612959	23.8297145266473	26.2830473712038	32.0011592759404	30.2726271886645	32.7329031010671	31.2542492690265	37.7809734697683	20.7775306733664	21.9095968645828
chrX	82948869	85205050	Dmd	30.0012059318244	29.1810855772856	16.5180313050461	14.1413028448054	44.1805510573093	50.9730481416171	36.1368234495104	44.2500356736647	34.0955446571198	37.9033409951764	17.7760442996298	15.7566788743805
chrX	85574021	85634469	Tab3	33.2425422510919	33.0853933601732	19.4559025716423	18.1354112818879	34.7937484247365	33.2087501920136	26.286002537651	26.2565099923764	33.9589439173076	27.8692039117076	20.2600330227222	16.6682222803364
chrX	85701936	85776819	Gk	18.4429523902505	16.5137758816948	7.61448267056571	6.50391981984372	18.5733534756507	17.1922811998846	15.3549349461621	12.9208828030528	17.430254400034	13.1851008627288	7.94358893738917	6.86913066631051
chrX	86191774	86195946	Nr0b1	14.3724370125658	19.5215389144379	26.2309934517519	31.6829953049648	19.4494550546908	59.2037335959057	15.997938922132	67.6990452051309	8.55120631224238	20.5883361499223	13.170315208896	39.5219176725164
chrX	9272783	9313245	Xk	6.43241936226721	7.57724917864106	4.88645935158351	4.66878891631935	7.20906442181591	5.59305266391809	4.9897108535267	4.11554044837978	6.99395787838354	6.63843825339248	5.09735185884582	4.32983117829051
chrX	93304765	93632155	Pola1	64.0226739650658	69.4099161402235	40.920349784733	37.3503113305548	90.5388403253755	87.1689969154961	91.023642838304	84.767371870892	64.4755491913483	70.6060621605062	42.4865571178925	34.4758738181177
chrX	93654862	93749948	Pcyt1b	40.0016079090992	39.3033650144016	21.8241865518576	21.940609184784	42.6035682150371	53.3246725571281	37.2942306062562	52.8320541280381	45.6519672452301	48.4575400616299	20.4929069655121	20.8352778504205
chrX	93764615	93832095	Pdk3	34.4737475196508	35.6304236186481	17.7471407124996	17.2178458301257	30.6385237927176	30.9842406097735	27.8549322390176	27.7240670514886	33.2759402182467	33.1921912669624	13.7136877420725	14.1289227923164
chrX	93968655	93975470	AU015836	11.0054675026291	14.691765583014	9.68298386847529	11.226683174502	9.78730621156257	15.571567075681	7.40740580317365	14.3565364478364	10.9826994808992	16.7337590995654	8.69396053082332	12.3383911020459
chrX	94074630	94123407	Zfx	52.2131540421533	45.9551486445063	31.6570618114858	25.3679860193074	53.6925110583164	50.2103591419919	55.60698384188	44.9838142032208	50.0505110671822	43.9299416215281	29.6526153819153	21.7142661347351
chrX	94188708	94212651	Eif2s3x	483.6626574386	466.694923647828	363.066927650478	335.2622237424	460.078486364501	420.305196210117	477.16039048777	425.814871042828	473.977247000297	483.045806548697	347.189173817224	304.357832224346
chrX	94234929	94273515	Klhl15	4.07051537768472	3.32589181505238	1.52889218975926	1.59224593099908	3.954972842524	3.74988758149054	3.54938194735404	2.80750046091023	3.79750056677856	2.81445308438759	2.01824083751256	1.39987023057513
chrX	94367109	94417092	Apoo	7.36210497321989	8.87868510627026	4.4367851781249	5.42443105306468	9.11145642201733	8.8980383289606	8.35905168760916	7.97585358213135	8.38728542446777	7.73974598206589	4.76097838592706	4.65538239470333
chrX	94535473	94542074	Maged1	182.092746556056	199.3510633144	85.9777019652852	95.4268069832671	161.327847911818	175.704478288654	134.95367447657	153.902070720807	186.214128511962	206.158688431391	71.7769241443568	91.2520059605136
chrX	94636068	94638561	Gspt2	14.2970570981642	12.1756561229309	8.24402651340776	6.01814987479315	14.8436638963084	12.4572536605448	13.6316842905626	10.687643800056	14.5069985680534	12.1143850154075	8.07296335005023	7.42256773421231
chrX	94724568	94730191	Zxdb	5.15096081744054	3.58617900057821	2.12845775437073	1.83513090352437	5.18151505318018	3.97233853971455	4.08950528716879	2.74369363225318	5.7372310721115	5.47594676201499	2.38048919296353	1.88819705519436
chrX	95022506	95026682	Spin4	4.37203503529099	3.00776303274302	2.63808848429048	1.9160925610328	5.03132621105902	4.70324883102203	3.83230369678081	4.11554044837978	4.23462293417754	2.99800437249983	2.35461431043132	1.6277560820641
chrX	95048934	95166539	Arhgef9	5.25146736997596	4.54056534750629	3.23765404890195	2.05102865688018	5.08138915843274	5.87906103877754	4.08950528716879	5.29596677853522	4.89030648527599	6.14896815175985	2.84623707854335	2.73463021786769
chrX	95420313	95444840	Amer1	27.5890486709742	26.6938969155943	11.0020281106205	9.06770564094394	44.2806769520567	36.4819571487384	34.4135727939109	28.5535558240302	29.6696806872052	22.699175963213	12.1353199076076	8.6922174782223
chrX	95639193	95658509	Zc4h2	10.3773015492826	11.9442897357968	6.74511260187907	6.09911153230158	10.2128412642392	9.12048928718461	9.54217900339384	8.07156382511693	10.4362965216504	10.7989341172698	6.33934622039201	6.47846920661513
chrX	95935312	95956974	Las1l	150.583942336201	155.940944928369	104.114560294782	98.5033499685874	154.669475911113	140.016988847858	160.468072243057	156.007696066489	138.97759268491	148.278848913333	89.2942196186645	87.150060633712
chrX	96096044	96168553	Msn	235.537105866769	160.712876663009	125.42911611672	73.8370316476863	191.115301599182	137.029790265993	130.221165213431	107.674023358773	220.910716424255	179.849670468638	136.567630005016	94.1168566649464
chrX	9654269	9662983	Dynlt3	6.3821660859995	4.25135736358869	4.67661140396949	3.99410843708245	6.28289989540206	5.68838878887124	5.22119228487587	5.32787019286374	6.33827432728509	5.20061982984664	5.84772345227997	5.30648482752897
chrX	97333840	97377209	Eda2r	67.2137570080655	37.5102755141125	58.6375122190021	39.5362760832823	98.0232509577469	79.6374430441973	76.6460739356163	61.4140725824114	56.7166271700166	39.4023431814263	74.7784105180934	51.4370921932256
chrX	98937780	98949020	Yipf6	30.3529788656984	23.0498763182326	21.1946427090156	18.4322706927521	30.9389014769599	25.9632046955743	27.9063725570952	24.5656290329646	29.4511195035057	23.4027892343099	25.7972578846156	19.0773012817913
chrX	99042580	99074728	Stard8	4.79918788356655	3.90430778288757	3.44750199651597	3.10353020448974	3.30415452666562	6.7688648716736	2.18621351829778	6.85923408063296	4.61710500565164	4.12990398252528	4.29523050034724	4.81815800290974
chrX	99136060	99149022	Efnb1	12.1864194949203	4.82977333142389	7.10485194064596	3.91314677957402	3.65459515828168	4.76680624765746	2.36625463156936	4.37076776300798	9.53473163889007	4.95588477903033	7.03796804876174	6.05525262527846
chrX	99465733	99470735	Pja1	56.0072764003656	61.2253301953555	26.6806676252106	28.5254906621361	48.6361533735705	52.1170816410549	40.9979335078431	49.9288434241422	51.8809609806654	59.0117391280834	24.1153905200218	23.895459284701
chrX	99821068	99846345	Tmem28	7.63849799269231	7.54832838024931	3.38754544005482	3.64327458787926	9.56202294838082	11.1861053278362	4.19238592332398	5.07264287823554	7.43108024578252	9.33052381237192	2.56161337068901	2.73463021786769

## Sheet: Fig.4D-E-source data
chr	start	gene	Xist ΔA	Xist ΔB+C	Xist FL
chrX	6047506	Nudt11	-0.53556514985564	-0.962898273937114	-1.26135941735313
chrX	6081217	AU022751	-0.637304138036688	-0.346115556243027	-0.392636206766839
chrX	6168695	Nudt10	-0.728526138480102	-1.19225440204768	-1.05495381337776
chrX	6400031	Shroom4	-0.37482623080019	-0.487892829104601	-0.7785744471273
chrX	6873483	Dgkk	-0.926032389497081	-0.807549296185126	-1.04056519113608
chrX	7158411	Clcn5	-0.632023748010907	-0.873653680789821	-1.14252310773123
chrX	7372590	Usp27x	-0.212419033631201	-0.933884887230983	-0.89127823136616
chrX	7411816	2010204K13Rik	0.105644020207902	-1.09209003451314	-0.720654897502134
chrX	7558561	Ppp1r3f	0.0249493592474927	-0.238681750878027	-0.242068701369583
chrX	7593808	Ccdc22	-0.00790729882285978	-0.382132245730459	-0.374651823531557
chrX	7638579	Syp	-0.27899173535919	-0.774157253428896	-0.828641974726323
chrX	7657378	Prickle3	-0.0439134156913194	-1.28310259406991	-0.94065350016304
chrX	7667940	Plp2	0.0207712202443758	-0.960121875560785	-0.880540559632564
chrX	7697133	Gpkow	-0.0784611168911396	-0.715522586325554	-0.771154282408241
chrX	7722219	Wdr45	0.0564403966003026	-0.362428604544434	-0.687906855462042
chrX	7728570	Praf2	0.0133849325545067	-0.617269516270356	-0.377792559160637
chrX	7731713	Ccdc120	-0.0375644447421162	-0.372428933616046	-0.444415789235187
chrX	7762660	Tfe3	-0.029493787861215	-0.704058674078115	-0.521909565104832
chrX	7789992	Gripap1	-0.0980472019323378	-0.453035302717384	-0.661780310022263
chrX	7823758	Kcnd1	-0.111284638404506	-0.388051985527429	-0.384655538389019
chrX	7841830	Otud5	0.0242853103548606	-0.506982364238808	-0.449195482066693
chrX	7878305	Pim2	0.097937904598105	-1.22206999339104	-0.853345155812808
chrX	7884243	Slc35a2	-0.213057626946836	-0.31615028827395	-0.383563188036193
chrX	7894518	Pqbp1	0.164268908473629	-0.400207572074072	-0.377077599634822
chrX	7899335	Timm17b	0.116992339864661	-0.289131719336213	-0.103396993186601
chrX	7919821	Pcsk1n	0.0268515880753402	0.0303148138925855	0.480514117146367
chrX	7924275	Eras	0.194697981823024	0.294643901967141	0.632909790153927
chrX	7930121	Hdac6	-0.111985012949201	0.0241436603518909	-0.0359297201374565
chrX	8004200	Glod5	0.623314905935847	-0.0489332009407313	-0.458253090960602
chrX	8061170	Suv39h1	-0.105528493820422	-0.339735554499669	-0.272567004390879
chrX	8123300	Wdr13	-0.0242948315008921	-0.116317190541239	-0.112624532062371
chrX	8138974	Rbm3	0.201533098532026	-0.539506615677676	-0.499632419260221
chrX	8145426	Rbm3os	-0.628794643059458	-0.206478374496914	-0.623509566266581
chrX	8154471	Tbc1d25	0.0134038001245097	-0.374734608574741	-0.582196219433259
chrX	8185328	Ebp	0.293978779542876	-1.12116056585194	-1.03596117360044
chrX	8193845	Porcn	0.283874179464564	-0.280662749901445	-0.257783661842419
chrX	8238667	Ftsj1	0.123395305404257	-0.686035213225801	-0.387024798258916
chrX	9272783	Xk	-0.489382212021882	-0.528285852272192	-0.54228007142734
chrX	9654269	Dynlt3	-0.186250880945713	-0.0434708876653928	-0.284203129530319
chrX	10158215	Rpgr	-0.038609480821583	-0.131898955180685	-0.204360929295332
chrX	10485115	Tspan7	-0.572007549975893	-1.12479357482616	-1.2308656786567
chrX	10717364	Mid1ip1	0.115975671555505	-1.26706871372289	-0.978431659057265
chrX	12036737	Bcor	-0.170313514887224	-0.166765551074443	-0.184028520779496
chrX	12587758	Atp6ap2	-0.0705181398031441	-0.152596432387884	-0.297780642372067
chrX	12651882	Gm4984	0.769652815094634	-0.459476269623643	0.253270119293037
chrX	12654880	1810030O07Rik	-0.0247186068645974	-0.063883133006981	-0.274685649043347
chrX	12675370	Med14	-0.16564057247047	-0.86330210817942	-0.82996485090908
chrX	12936872	AA414768	-0.105587324028308	-0.0636977434622246	-0.988991879620588
chrX	13071497	Usp9x	-0.133494742472638	-0.433709484420721	-0.475810299236562
chrX	13281021	Ddx3x	-0.0450196260853296	-0.275790835079124	-0.306516329303726
chrX	13517080	Cask	-0.0697105777213428	-0.986113238022182	-1.12328137834293
chrX	16619697	Maoa	-0.0760619337141615	-0.715144566859803	-0.616589231265478
chrX	16709280	Maob	-0.202577611410719	-1.05719359086775	-2.08617966190046
chrX	17132048	Efhc2	0.0159199515023223	0.289316774246473	-0.238497256386246
chrX	17555599	Fundc1	-0.0152398986141478	-0.791268321013269	-0.715469195862879
chrX	18162574	Kdm6a	-0.219318029505052	0.176247534569886	0.0311544440129472
chrX	20059569	Chst7	0.0353631283470179	-0.764311647110937	-1.05189842513471
chrX	20105754	Slc9a7	-0.430599715530118	-0.434773155284618	-1.08414099927874
chrX	20364480	Rp2	-0.241282307854016	-0.827109948362203	-1.25229312487561
chrX	20425687	Jade3	-0.105114282196792	-0.575320245191165	-0.728961324852976
chrX	20615325	Ndufb11	0.130479928733167	-0.416048815972342	-0.348092680346958
chrX	20617502	Rbm10	0.0278140867495206	-0.631298404504452	-0.575451904168762
chrX	20658301	Uba1	-0.0213882466819458	-0.215679969742771	-0.169855759392452
chrX	20687953	Cdk16	0.0754412969902355	-0.447348533327835	-0.472470871118237
chrX	20703908	Usp11	0.08511963600359	0.441392369323336	0.297252571389643
chrX	20848542	Araf	-0.0573173452236632	-0.0656436396217674	-0.301053741819827
chrX	20860510	Syn1	-0.0685968302726676	-0.349644225317701	-0.0995791591939439
chrX	20870165	Timp1	-0.0834429731882948	-0.333704843723718	-0.196334067211212
chrX	20925453	Cfp	-0.0452106043852366	-0.444370065436783	-0.511355541266663
chrX	20933394	Elk1	-0.197766370955392	-0.497740709094626	-0.272047807590787
chrX	20951664	Uxt	0.0500061382135396	-0.999385178711224	-0.498897365336926
chrX	20961675	A230072C01Rik	-0.0195916423645154	-0.829386674470148	-0.878713263357057
chrX	21026183	Zfp182	-0.25982670903815	-0.418856337881213	-0.717681445808581
chrX	21360864	Gm5124	-0.708820140492084	-1.19612890201218	-0.888952023911588
chrX	23219270	Klhl13	-0.0629739523042261	0.320095969720057	-0.17227265483017
chrX	23693050	Wdr44	-0.2809174262188	-0.138872846467883	-0.49059116596823
chrX	35888831	Dock11	-0.474879051809077	-0.637390238472685	-1.36800266004032
chrX	36112107	Il13ra1	-0.858415304545945	-0.875335412230982	-1.67961389403307
chrX	36195903	Zcchc12	-0.552882796916692	-1.0945407294207	-1.37375985832235
chrX	36328408	Lonrf3	-0.853598282797003	-0.838634515797435	-0.915763878783744
chrX	36598192	Pgrmc1	-0.103377366109886	-0.554852164013247	-0.64358140952633
chrX	36608182	Akap17b	-0.490900752723534	-0.874140357870012	-0.563040971640912
chrX	36743631	Slc25a43	0.15951940689646	-0.701875553301222	-1.03358802971883
chrX	36795596	Slc25a5	0.10386813002681	-0.863283285130794	-0.531105105609885
chrX	36814767	Mdrl	0.474353195684257	-0.472805565234654	-0.657309921744582
chrX	36848543	C330007P06Rik	-0.0120531888715139	-0.615257908443261	-0.788499393447731
chrX	36874294	Ube2a	0.109679150451341	-0.539951315916327	-0.516438441018198
chrX	36887541	Nkrf	-0.0838197584088395	-0.881040356104943	-0.773285374757219
chrX	36911271	2006-09-01	-0.200738271132083	-1.1968585617182	-1.22438837848401
chrX	37082517	Rpl39	0.141279365554169	-0.777385025313461	-0.679555530038591
chrX	37082911	Snora69	-0.0380080224218221	0.0307263908401667	-1.04594591815757
chrX	37091677	Upf3b	-0.0839919540090089	-0.352609403461296	-0.486426449104014
chrX	37126762	Nkap	-0.0456536818626087	-0.414935462431429	-0.369371366801681
chrX	37187588	Ndufa1	0.00144439757310994	-0.416541696993531	-0.37406006647923
chrX	37191221	Rnf113a1	-0.089899939314635	-0.653381523531637	-0.832631885588469
chrX	37208501	Gm9	-1.58209147475679	0.115620728439321	-0.0557293490592446
chrX	37213804	Rhox1	-1.08607099854269	0.768488453462845	0.33440786337504
chrX	37244991	Rhox2a	-0.618047217482538	1.19847243871274	0.296234742173383
chrX	37754607	Rhox5	0.275781338200883	0.818173119684711	0.265921700115039
chrX	37827054	Rhox6	-0.28441954577891	0.990455401232362	0.487506304338121
chrX	37899096	Rhox9	-0.708168897546682	0.926955762384373	0.548674502541642
chrX	38120839	Rhox13	-0.314675730779635	0.234904887374953	-0.0535796197856906
chrX	38189792	Zbtb33	-0.298354609213442	-0.90581021299813	-1.01430251460716
chrX	38401356	Lamp2	0.0150005492820608	-0.637385662350434	-0.889773999397597
chrX	38531620	Cul4b	-0.0387196107438759	-0.84691326115719	-0.955205700279199
chrX	38600470	Mcts1	-0.0610424489933694	-0.898334352093062	-0.929482809140038
chrX	38630782	C1galt1c1	0.0381897673875306	-1.36237955591611	-1.2677123275741
chrX	41401300	Gria3	-0.725034089584506	-0.713550886064034	-1.01489879131757
chrX	41794993	Thoc2	-0.180782339565025	-0.751060998782984	-0.807439703581302
chrX	42067835	Xiap	-0.191484561420529	-0.67294302160366	-0.79948468300894
chrX	42149411	Stag2	-0.0603156022625573	-1.10761345931126	-1.07791690475888
chrX	44786566	Dcaf12l1	-0.528677670571769	-0.558673272544705	-0.55724859758785
chrX	47809369	Smarca1	-0.779606788609874	-2.04512723653633	-1.98739500294632
chrX	47912455	Ocrl	-0.494684407523494	-0.891843447819225	-1.08790382957807
chrX	48025145	Apln	-0.353967275856129	-1.73955892684865	-2.25125835789613
chrX	48171970	Zdhhc9	-0.0999567538486738	-0.497609754803369	-0.710191669261527
chrX	48256933	Utp14a	0.069508537195303	-0.553875434874127	-0.582708955771853
chrX	48276791	9530027J09Rik	-0.433751813156998	-0.189691992449432	0.0964423648207441
chrX	48341357	Bcorl1	-0.118595458844274	-1.13252163526589	-1.28701829624502
chrX	48474943	Aifm1	-0.0197688699811795	-0.823466535584704	-0.728898016405301
chrX	48519284	Rab33a	0.183206931556483	-1.99222838446346	-1.59973163942473
chrX	48541625	Zfp280c	-0.175114948631229	-1.63123700070534	-1.49639497585428
chrX	48623577	Slc25a14	-0.17700262412623	-0.961355067992199	-1.1068079138578
chrX	48695003	Rbmx2	0.0929083901923413	-0.936170467673856	-0.976151643791664
chrX	49009706	Enox2	-0.122837565712315	-0.941027144959266	-0.873487079488421
chrX	49782536	Igsf1	-0.714932547826158	-1.26961183263848	-1.37399719024922
chrX	50537388	Gm35612	-0.323060167778454	-1.04998165968823	-1.18287923872543
chrX	50563119	Firre	-0.0856750380379015	-1.98063375246247	-2.02011829332681
chrX	50841370	Stk26	-0.769058959752345	-1.59099211203352	-1.79533834979892
chrX	51003913	Rap2c	-0.179949374457386	-0.884772727287229	-1.16683299703482
chrX	51113493	Mbnl3	-0.649846684186043	-0.926484388980835	-1.16311484405421
chrX	51386636	Hs6st2	-0.0895042208446153	-1.13961560492974	-1.39405994931335
chrX	51753958	Usp26	-0.74042617338976	-1.45914552207645	-1.91760267099576
chrX	52053017	Gpc4	-0.190851043298051	0.286158271145079	-0.235202931146819
chrX	52272426	Gpc3	-0.0209322192209787	-1.13524164161373	-1.20029664672016
chrX	52741692	Mir363	0.326047379252347	-1.64451937730825	-1.80178575361008
chrX	52741837	Mir92-2	-0.476211366910336	-1.36671632178141	-1.8551687789434
chrX	52742330	Mir18b	-1.49715160037061	-0.479868176691552	-1.31539489848741
chrX	52791199	Ccdc160	0.125122603813811	-1.27869900644987	-1.03832887453659
chrX	52912213	Phf6	-0.228569737502546	-0.798313653517873	-0.960517586645981
chrX	52988077	Hprt	-0.0379254440994808	-0.790700653598378	-0.720183702101469
chrX	53243414	Fam122b	-0.465801281608946	-0.774551695760742	-1.00465318743765
chrX	53344593	Mospd1	-0.310506745185506	-0.805022004445569	-1.3103687594942
chrX	53607921	Rtl8c	-0.165083245074402	-1.96237630249122	-3.31628903006593
chrX	53642488	Rtl8a	-0.195603391438696	-1.75106067352094	-1.78765604617927
chrX	53669176	Rtl8b	-0.122810764777391	-1.13481489404156	-1.91780748932138
chrX	53724830	4930502E18Rik	-0.659819092505199	-0.774540184447952	-1.01577168902817
chrX	53772685	Zfp36l3	-0.267922618517183	-2.60992768488915	-2.30852281561928
chrX	56346399	Zfp449	-0.365691048396252	-1.13711509813233	-1.0503912181892
chrX	56374516	Smim10l2a	-0.511694628426054	-0.94418601861928	-1.22492525894353
chrX	56454838	Ints6l	-0.491972787795371	-0.813994242777219	-1.04561761408139
chrX	56585511	Mmgt1	-0.165957081216082	-0.797537451675685	-0.722343347523245
chrX	56609834	Slc9a6	-0.387081924289868	-0.710240788541055	-0.790366997104666
chrX	56731760	Fhl1	-0.607374103189451	-0.503609391393213	-1.12207143287157
chrX	56797952	Map7d3	-0.0293216611753817	-1.07401041137875	-0.933098954286277
chrX	57053569	Htatsf1	-0.0508191866105725	-0.476337682668572	-0.63108437244366
chrX	57383347	Rbmx	-0.215536265473924	-1.08081140875152	-1.43218406129445
chrX	58030627	Zic3	-0.0510054034282183	-0.650628454689216	-0.457850062983436
chrX	59062145	Fgf13	-1.41772379252917	-1.33941013027996	-1.91424925939313
chrX	60055955	Mcf2	-0.0214210768937519	-0.357123974875818	-0.170941333910075
chrX	60223289	Atp11c	-0.561144193971951	-0.618982741063976	-0.929948489335075
chrX	60548007	Gm715	-0.538536582155721	-1.7688073822869	-0.789131316898596
chrX	60891365	Sox3	-0.289437543927532	-0.809667195784068	-0.304663071802978
chrX	61709615	Ldoc1	-0.366284146442111	-0.905435832674782	-0.868719755133972
chrX	66649317	Slitrk2	-0.432096546486143	-1.56655417339623	-1.27547372967598
chrX	68678540	Fmr1	-0.324806434038087	-0.575270271043473	-0.951891555300088
chrX	68761838	Fmr1nb	-0.143163900278242	-0.569314542703959	-1.03879032773346
chrX	70343069	Ids	-0.761074583741042	-0.576511367795267	-0.969981319411348
chrX	70385912	1110012L19Rik	-0.284130976162202	-0.643525729139076	-0.808852509996034
chrX	70459752	Tmem185a	-0.607141619738194	-0.994312352737582	-1.28277944031711
chrX	71210766	Mtm1	-0.660638183906024	-0.782078265017018	-0.593417578671005
chrX	71364759	Mtmr1	-0.749747863895467	-0.960618418271391	-1.08067164048069
chrX	71420059	Cd99l2	-0.841307362480139	-0.938581644619587	-1.38787316724683
chrX	71555916	Hmgb3	-0.519762504776697	-0.724250400254306	-1.14204054792665
chrX	71816079	Vma21	-0.259128414595394	-0.541666627338626	-0.736084046982227
chrX	71962624	Prrg3	-1.01137931113077	-1.4399565503494	-1.78365911416581
chrX	72432675	Gabra3	-0.453211843431639	-1.86831726945946	-1.97709621786493
chrX	72913564	Cetn2	-0.0668664374101957	-0.965329062398893	-0.94260462049211
chrX	72918520	Nsdhl	-0.0359945375990261	-0.723668222928851	-0.781163976598773
chrX	72987338	Zfp185	-0.256246794733342	-0.573034195889452	-0.926216324790943
chrX	73033980	Pnma5	0.11742815818869	-0.285266313409812	-0.991697538469224
chrX	73074344	Xlr4a	-0.248246652333198	0.153292572378906	-0.0101806289005992
chrX	73086292	Xlr3a	0.00585152531920426	-0.0476844452708114	-0.408732641335471
chrX	73107634	Xlr5a	-0.909062762802265	0.141609891181304	-0.113421224760502
chrX	73148840	Xlr5b	0.331108369406738	0.0571540122017259	0.12737301102353
chrX	73192178	Xlr3b	0.019286959398936	0.111802321292249	-0.477027782740357
chrX	73214332	Xlr4b	-0.711528277501225	0.615341874384269	-0.385460871744716
chrX	73228305	F8a	0.0189353432051901	-0.323054185623913	-0.348841851066345
chrX	73254539	Xlr3c	-0.223756126866581	-0.566993864442503	-0.564678015949051
chrX	73342619	Zfp275	-0.212902349159259	-1.1642171792497	-1.16955209583036
chrX	73437314	Haus7	-0.0118866485756704	-0.347953863373342	-0.325363305833504
chrX	73639440	Dusp9	0.0691991484091078	-0.87116279853754	-0.450036856138343
chrX	73673132	Slc6a8	-0.082531923397394	-0.421506798514714	-0.442668895619189
chrX	73686177	Bcap31	0.0920424696055822	-0.556539917136701	-0.700982751090777
chrX	73716596	Abcd1	0.0787579742136375	-0.384490418561524	-0.412411448751827
chrX	73778962	Idh3g	0.0766159297340096	-0.211743174101744	-0.134412710017819
chrX	73787027	Ssr4	0.055478670913858	-0.600042623385927	-0.554978498544865
chrX	73793356	Pdzd4	0.0289426449538921	-0.630510960828769	-0.333924161755358
chrX	73853779	L1cam	-0.135746421404839	-0.810949393656099	-1.22932918136627
chrX	73894351	Arhgap4	-0.183529646502171	0.035639243403604	-0.088971727394692
chrX	73916869	Naa10	0.13096986978184	-0.63447554633353	-0.384681684172101
chrX	73922120	Renbp	-0.0529619543282148	-0.0464367750483688	-0.181804238504931
chrX	73942791	Hcfc1	-0.185290985885604	-0.66802643728819	-0.418351863410508
chrX	74013913	Irak1	0.0483898809549782	-0.733734517696176	-0.759519430586467
chrX	74026591	Mecp2	0.00288443208025439	-0.738535541242554	-0.770658767653234
chrX	74223460	Flna	-0.129974136171518	-0.710852230124177	-0.637508573065355
chrX	74254686	Emd	0.0542247914316187	-0.82620908640743	-0.680197992134022
chrX	74270815	Rpl10	0.131424004954332	-0.686748061886595	-0.381611691237486
chrX	74272491	Snora70	-0.299590494913471	-0.238555083929364	-0.298104367110328
chrX	74273216	Dnase1l1	-0.420446076651349	-1.07142619736131	-1.22528652465945
chrX	74282717	Taz	0.0669944917213839	-0.724689769568785	-0.727229790623757
chrX	74297096	Atp6ap1	-0.064124296369117	-0.579049372487552	-0.57444999505222
chrX	74305011	Gdi1	0.0415723335304892	-0.365149687782296	-0.464890991583388
chrX	74313032	Fam50a	0.0798098881714976	-0.443886871336728	-0.54406540681283
chrX	74329065	Plxna3	-0.0727208713524904	-1.07949781811697	-1.05223395402211
chrX	74352161	Lage3	0.0437830895032986	-0.696694898111286	-0.492433572831059
chrX	74365717	Ubl4a	0.0105337385231817	-0.870119575418052	-0.795406745500367
chrX	74369218	Slc10a3	0.35396407611629	-0.925411127850647	-0.83297362148773
chrX	74384719	Fam3a	0.139706033040208	-0.666046191952754	-0.765277343049988
chrX	74393290	Ikbkg	-0.0622174672109529	-0.466862802021087	-0.537226112314726
chrX	74409485	G6pdx	-0.0402350136645816	-0.894718084268397	-0.729258211429531
chrX	75095853	Dkc1	0.0583751528960674	-0.434204834898432	-0.3635384263356
chrX	75109732	Mpp1	-0.079237946517995	-0.161536001084677	-0.425300627513147
chrX	75382398	Fundc2	0.00793212092787576	-0.876255500932493	-0.78201345373757
chrX	75404845	Cmc4	0.0364859577068795	-0.612132718104358	-1.02760597314336
chrX	75410441	Mtcp1	0.0249360674304044	0.0162356807286778	-0.364109598443182
chrX	75416627	Brcc3	-0.0472676656491997	-0.527620668340064	-0.684740712480605
chrX	75514296	Vbp1	0.0662029752654274	-0.669071699793565	-0.772395413216057
chrX	75572044	Rab39b	-0.188588338498364	-0.992883799584109	-0.892587612672562
chrX	75725457	4933407K13Rik	-0.211348679528069	-1.06256874865883	-1.45899615147083
chrX	75785652	Pls3	0.0222023140491966	-1.45301257735259	-1.49621798669015
chrX	77511226	Tbl1x	-0.176931648327506	-0.716857030210265	-0.864519219687705
chrX	77762029	Prkx	-0.263791529277746	-0.398775070053824	-0.583150187396825
chrX	79623230	Mageb16	-0.0353672260410843	-0.337712901058848	-0.304707570836858
chrX	81070643	Tmem47	-0.158462955883885	-0.766445846471788	-0.885070014764003
chrX	82948869	Dmd	-0.248908816221349	-1.09520701649042	-0.956133107283713
chrX	85574021	Tab3	-0.373238790649455	-0.738229903984519	-0.821080792205115
chrX	85701936	Gk	-0.339204731361295	-1.03482940610942	-1.31486271449968
chrX	86191774	Nr0b1	-0.0523394231653395	0.75460249459789	0.794311029792466
chrX	93304765	Pola1	-0.0158115310617799	-0.809473245936102	-0.770105430702743
chrX	93654862	Pcyt1b	-0.106180231368555	-1.18584266076252	-0.857401096411703
chrX	93764615	Pdk3	-0.148206421525346	-1.25603103411652	-1.00282603241473
chrX	93968655	AU015836	-0.266434529059043	-0.395025631078047	-0.274869698694104
chrX	94074630	Zfx	-0.0501382978291938	-0.874682219234266	-0.795367073151795
chrX	94188708	Eif2s3x	0.0357808734329271	-0.556596124028245	-0.445895803954187
chrX	94234929	Klhl15	-0.277236452345705	-0.942110996905822	-1.23502767046903
chrX	94367109	Apoo	-0.139884457101032	-0.77411646406063	-0.708943041238301
chrX	94535473	Maged1	-0.224614335716951	-1.27947991019844	-1.07140519284392
chrX	94636068	Gspt2	-0.169467700946457	-0.774976683361815	-0.915363926778982
chrX	94724568	Zxdb	-0.430788843462972	-1.38569402576637	-1.1293689486733
chrX	95022506	Spin4	-0.298371514052475	-0.848530616025739	-0.70464904672881
chrX	95048934	Arhgef9	-0.23567235343639	-0.963670318244005	-0.933017364721893
chrX	95420313	Amer1	-0.358667482957945	-1.3257892759122	-1.44563787572183
chrX	95639193	Zc4h2	-0.134948312828392	-0.727163715291163	-0.792449282200577
chrX	95935312	Las1l	0.103932964466642	-0.701710042137156	-0.597689479961178
chrX	96096044	Msn	-0.451348839627732	-0.810341875712799	-1.02103158978371
chrX	97333840	Eda2r	-0.364137771936992	0.394683037912626	-0.0754490326007033
chrX	98937780	Yipf6	-0.116546546778257	-0.234736426786951	-0.429429337019916
chrX	99042580	Stard8	-0.3028161522594	0.050562284284124	-0.411035681007763
chrX	99136060	Efnb1	-0.389577779637613	-0.0828335593269339	-0.580470968275098
chrX	99465733	Pja1	-0.157953693777067	-1.20224027777705	-1.08297889702964
chrX	99821068	Tmem28	-1.16385187664407	-1.64615821027088	-1.10740921659841
chrX	100429012	Otud6a	-0.719077892079137	-0.282040573502336	-0.505652821072375
chrX	100494290	Igbp1	0.00923770938472443	-0.465602176984746	-0.491033248594711
chrX	100622870	Pdzd11	0.0239532846846585	-0.859355373845255	-0.965121474525011
chrX	100626064	Kif4	-0.181936448989673	-0.750069716624351	-0.80278654455867
chrX	100767721	Dlg3	-0.151043758029674	-1.25712283244601	-1.1049824596471
chrX	100838647	Tex11	-0.163312432240647	-0.300808610081641	-0.507044777099535
chrX	101079209	Slc7a3	-0.0387171076483194	-1.1813505852338	-0.558897757016526
chrX	101097785	Snx12	-0.00621122267777522	-0.828190803896655	-0.683623846745154
chrX	101254527	Foxo4	0.106786089284203	-1.29519441705829	-0.985772164802375
chrX	101264384	Il2rg	0.237270172597056	-1.35742890501688	-0.890668407622473
chrX	101274090	Med12	-0.160089349301473	-1.13041784291668	-0.993486818720567
chrX	101299178	Nlgn3	-0.0784623012653805	-1.3600518739973	-0.961111784547181
chrX	101404383	Zmym3	0.0628287978466559	-0.227171603970284	-0.168790194925726
chrX	101429650	Nono	0.0535113504226005	-1.02949675729677	-0.748385570833228
chrX	101532734	Taf1	-0.101383798717309	-0.226733769608866	-0.270139629888677
chrX	101640050	Ogt	-0.114125722005086	-0.30392679597241	-0.489028042517199
chrX	102119464	Pin4	0.198109653652662	-0.706337704023201	-0.653071163129862
chrX	102142819	Ercc6l	-0.0847432580610194	-1.24778261944629	-1.06831994326139
chrX	102184940	Rps4x	0.140001529112037	-0.853036282081278	-0.455931091454429
chrX	102247377	Cited1	-0.624678009876747	-0.38013555939229	-0.965953687731081
chrX	102284637	Hdac8	-0.487873370563329	-1.12472739993466	-1.04243498708114
chrX	102513974	Phka1	-1.08346544526749	-1.15046927562355	-1.07444389816095
chrX	103184058	Nap1l2	-0.610660574507025	-1.78854542930892	-1.99796950885095
chrX	103356475	Chic1	-0.181742819275458	-0.690563713258342	-0.795541959019822
chrX	103414466	Tsx	-0.649621884983357	-0.627223322685415	-0.93999711864936
chrX	103460372	Xist	6.47854079586704	9.15351176045092	8.34151362241791
chrX	103560909	Ftx	-0.258164599279205	-1.12801157400278	-1.05135005178743
chrX	103572920	Mir421	0.134180366087503	-1.15909513138066	-1.5951970496095
chrX	103697413	Slc16a2	-0.176823174364722	-2.28349104843181	-2.24553469059128
chrX	103957166	Rlim	-0.065548066811952	-1.53687403297295	-1.38706919661778
chrX	104077435	Nexmif	-0.427437332175189	-1.63278648947726	-1.29113426700052
chrX	104280564	Abcb7	-0.184811553689861	-1.22154611738566	-1.24520956608747
chrX	104482781	Uprt	-0.618169464060694	-1.70806741078393	-1.65001111954346
chrX	104536969	Zdhhc15	-0.262666655848046	-1.38611933301409	-1.15573905697961
chrX	105040853	5530601H04Rik	-0.0240875991822353	-0.414008269082993	-0.265832410359797
chrX	105079755	Pbdc1	0.078078420982917	-0.465160508872971	-0.379709504286996
chrX	105120377	Magee1	-0.561017530988612	-0.614575478171471	-0.809728753508503
chrX	105797614	Atrx	-0.246928253149982	-0.634039570176385	-0.658764950577455
chrX	105968084	Magt1	-0.107801095440977	-1.240420427619	-1.14883995958364
chrX	106015699	Cox7b	0.0963302769773668	-1.05932949377393	-0.777546756586997
chrX	106027223	Atp7a	-0.333078190727921	-0.902085090412992	-0.842871921345323
chrX	106187099	Pgk1	0.0129081449830858	-1.48818592024421	-1.18556316519796
chrX	106206873	Taf9b	-0.372000970731876	-0.715531126476598	-1.402141230962
chrX	106420042	Fndc3c1	-0.8778396392309	-2.10027904512801	-2.56758477725979
chrX	106576508	Cysltr1	-0.842904030854492	-1.58292990751189	-2.10464393107499
chrX	106920624	Lpar4	-0.112961227368485	-1.70702464129066	-1.56083093133208
chrX	107397194	Itm2a	-0.687623945646945	-1.02442786978236	-1.12347492910021
chrX	107782751	2610002M06Rik	-0.394701714604324	-0.798313000996781	-1.07609324312129
chrX	108742207	Brwd3	-0.451882272935823	-0.829920462547137	-0.858906624418176
chrX	108834477	2810403D21Rik	-0.316202695624011	-0.172630448011778	-0.81633436887453
chrX	109004536	Hmgn5	-0.526788427696295	-0.758995591207175	-1.19969958603092
chrX	109095406	Sh3bgrl	-0.373803195860604	-0.993195813952408	-1.14626206874919
chrX	111387836	Rps6ka6	-0.334530663827039	-1.1072746197764	-0.987649398690002
chrX	111575203	Hdx	-0.43451258876969	-1.10727638252804	-1.32949407555818
chrX	112311351	Apool	-0.249486015955951	-0.449477560249561	-0.558040053356025
chrX	112600525	Zfp711	-1.43180367923115	-0.943717988504194	-1.24661717377064
chrX	113040591	Chm	-0.257881382953723	-0.379648184351158	-0.754277127382376
chrX	122394560	Nap1l3	-0.703326599462913	-0.501536612409077	-1.08853640761687
chrX	129749741	Diaph2	-0.366023449907634	-0.623255224817137	-0.987363532784282
chrX	133891069	Tspan6	-0.479078436779314	-1.11272796351055	-1.0238040638489
chrX	134059175	Cstf2	-0.0832172628627651	-0.348945746772816	-0.362084509989224
chrX	134222954	Trmt2b	-0.245392605097023	-0.522243479625371	-0.887655976276143
chrX	134295224	Tmem35a	-0.152080155780213	-0.934963274724522	-1.09590820491959
chrX	134308083	Cenpi	-0.0334826408433401	-0.288646943222022	-0.536289247200664
chrX	134460115	Taf7l	-0.560668975704018	-0.566878342762972	-0.745884804126038
chrX	134585653	Rpl36a	0.147146061251147	-0.847354704121151	-0.610093467603871
chrX	134588168	Gla	0.0546070847912639	-1.21415389154666	-0.781616883431809
chrX	134601178	Hnrnph2	0.00968890694165169	-1.24947337601683	-1.05735758489147
chrX	134686518	Armcx4	-0.250331431828993	-1.74936264210965	-1.61015854642899
chrX	134717937	Armcx1	-0.172668023303687	-1.65999067420899	-1.43595947727442
chrX	134748454	Armcx6	-0.167717925935911	-1.97103061636775	-1.94989552073989
chrX	134756567	Armcx3	-0.203761465999481	-2.2797862512081	-1.84779772562281
chrX	134804141	Armcx2	-0.272830732770311	-2.08531153448915	-1.95357133637022
chrX	135208685	Tceal6	-1.55669222243163	-2.40984406978325	-2.46503731945775
chrX	135579786	Nxf7	-0.177687311741615	0.52310113907621	0.282589063858221
chrX	135742691	Armcx5	-0.292209084887904	-0.655853120631731	-0.763668339150574
chrX	135742691	Gprasp1	-0.248391626740943	-0.557201559428424	-0.837981825513552
chrX	135786113	Mir1970	0.277723795793178	-0.383467879689896	-0.741639586228478
chrX	135839033	Gprasp2	-0.229557480963621	-0.73645825773291	-0.917742059154663
chrX	135885850	Bhlhb9	-0.110925524111975	-1.03004627283876	-1.17084041924106
chrX	135993819	Arxes2	0.0515553728010804	-1.18491274215321	-1.13795033211128
chrX	136033366	Arxes1	0.0331314719758213	-1.22887700519473	-1.08704438108333
chrX	136066564	Bex2	0.0145198205673115	-0.93419190506752	-0.885390735035881
chrX	136072098	Nxf3	-0.0845148117579241	-0.461831842825604	-0.867990341847142
chrX	136139044	Bex4	0.0822674734809841	-1.42729086161624	-1.20109953285726
chrX	136168983	Tceal8	0.0937449045950298	-1.44662184488587	-1.42153405786596
chrX	136200950	Tceal5	0.170893902180281	-1.67800567231213	-2.15912546612209
chrX	136213971	Bex1	0.160997281455964	-1.09218151307819	-1.08567573975821
chrX	136224040	Tceal7	0.190058382963733	-0.620070994421781	-0.979104570565402
chrX	136245079	Tceal9	0.0331373445025159	-1.26743640311806	-1.33905119553042
chrX	136270252	Bex3	0.148871743714271	-0.677804195962658	-0.69636317443092
chrX	136666374	Tceal3	-1.221494602039	-1.38725021447365	-2.63451602963407
chrX	136707981	Tceal1	0.112629729331247	-1.53743855741519	-1.39107431360297
chrX	136732947	Morf4l2	0.0174976871655647	-1.41014006194682	-1.23620078087189
chrX	136742956	BC065397	-0.127823207047847	-1.02249657101207	-1.07564000225039
chrX	136822745	Plp1	-0.0213755715513498	-0.734631174208483	-0.895436825422562
chrX	136974021	Tmsb15b1	-0.242864746514427	-0.142799109082059	-0.204847487296154
chrX	136981115	Slc25a53	-0.278910641278001	-1.31543208389275	-1.13197218016575
chrX	136993154	Zcchc18	-0.340372304881218	-1.59245775779723	-1.54614112820063
chrX	137049593	Fam199x	-0.405074260463166	-1.39152165646195	-1.65825000524601
chrX	137115396	Esx1	-0.24330761048862	-0.552805878418364	-0.476137385045486
chrX	138914429	Nrk	-1.35952338582224	-0.249947124727742	-0.674874113554277
chrX	139210043	Mum1l1	-0.758582583194859	-0.897445977030997	-1.34911138765942
chrX	139240225	Platr21	-0.0274432023221455	-0.68619419948712	-0.821322301567663
chrX	139333682	Trap1a	-0.115235685718064	-0.161707747645028	-0.334949261592086
chrX	139480366	D330045A20Rik	-1.07150301377581	-1.34598591330402	-1.66902313770526
chrX	139563339	Rnf128	-0.715578162406802	-0.929522827033864	-1.47165441962421
chrX	139684995	Tbc1d8b	-0.755609030001472	-1.56002405315407	-1.73431620832091
chrX	139779680	Ripply1	0.174445290551069	-0.432602049415375	0.268967911592447
chrX	139821634	Morc4	-1.11584578249919	-1.03722872683797	-1.45831057487141
chrX	139889510	Rbm41	-0.29357021306439	-0.592128765621659	-0.988411626695503
chrX	140007672	Nup62cl	-0.585635368249708	0.286045285986274	-0.277520876526055
chrX	140456602	Prps1	-0.11809727820851	-0.841921175845042	-0.790862911813368
chrX	140539528	Tsc22d3	-0.31108640259432	-1.04508141359252	-1.54685763425124
chrX	140808306	Tex13b	-0.597989031242759	-0.75191532430766	-2.27127587873742
chrX	140948424	Psmd10	-0.143968210090052	-0.451708836126695	-0.543567960302556
chrX	142226769	Nxt2	-0.353486486176881	-0.773850370128738	-0.964218914971799
chrX	142304752	Kcne1l	-0.908639134666353	-1.32597182439914	-2.01819380656256
chrX	142317992	Acsl4	-0.187469531769316	-1.11403942896647	-1.10882208311732
chrX	142681399	Tmem164	-0.364308783232514	-1.45892918047108	-1.75569269036505
chrX	142853473	Ammecr1	-0.284346744128309	-1.0167290592153	-0.898690874222975
chrX	143518590	Pak3	-0.367700196045132	-0.554513724737677	-0.821744787934877
chrX	144317965	Alg13	-0.17128020412737	-0.312972366708772	-0.338000635827023
chrX	145446423	Amot	-0.725098676544916	-1.75936243030114	-1.718501762912
chrX	147470377	Lrch2	-0.434996192191133	-0.766294707513036	-0.934412857067238
chrX	150397772	Tmem29	-0.273422697662646	-0.494344692960353	-0.701772748631777
chrX	150547416	Alas2	0.188366735045081	-1.01426376746209	-1.05857827445377
chrX	150571506	Apex2	0.0554197523855902	-1.26694431716712	-1.05488239993425
chrX	150589920	Pfkfb1	-0.15324362127674	-1.31821598828776	-1.16959017075647
chrX	150644709	Tro	-0.317015526917674	-1.53210413185685	-1.36546761356533
chrX	150806420	Maged2	-0.262545920576286	-1.886057256319	-1.68174629378044
chrX	150983132	Gnl3l	-0.09038383301195	-1.18592501830868	-0.908412467101125
chrX	151047169	Fgd1	-0.0881528695865972	-0.940616773384827	-0.669208021275063
chrX	151087093	Tsr2	0.0220718819618192	-0.776555633795241	-0.567805002468214
chrX	151198077	Wnk3	-0.258393594991925	-0.726954510799913	-0.791888642089
chrX	151520671	Phf8	-0.198447813693362	-0.599320753561768	-0.80543762191303
chrX	151803281	Huwe1	-0.277565925831333	-0.936315460173708	-0.73647548769881
chrX	151859561	Mir3113	-0.829944342552992	-1.12331040307441	-1.00322826796686
chrX	152001895	Hsd17b10	0.0618854351684388	-1.03149330590442	-0.778853401651065
chrX	152004579	Ribc1	0.133839141223835	-1.12632351854669	-0.923387344615564
chrX	152016427	Smc1a	0.010178443958003	-0.983584061963806	-0.935435495988658
chrX	152144267	Iqsec2	-0.416929737303211	-0.972170405924797	-0.869534698193019
chrX	152233226	Kdm5c	-0.100787695425752	-0.63925898321814	-0.464486120967625
chrX	152294823	Kantr	-0.08063770433657	-0.812209751523505	-0.976646140756681
chrX	152336851	Tspyl2	-0.0139257460544304	-0.878895889975424	-0.9412175247168
chrX	152343598	Gpr173	-0.130459284925104	-1.63698195374291	-1.04403621182421
chrX	152609508	Shroom2	-0.111158786348731	-0.921805319660962	-1.12642971336217
chrX	153006468	Usp51	-0.493600493352144	-2.00887174935588	-1.58233988896573
chrX	153036165	Mageh1	-0.0845651668403513	-1.83109434062301	-1.64107716152309
chrX	153118787	Foxr2	0.0604158140477319	-1.56707496309616	-1.13575266068988
chrX	153139957	Rragb	-0.0483823359388489	-1.73943162936503	-1.43481707219332
chrX	153237747	Klf8	-0.00127153078136226	-1.26905842663029	-1.49270655807203
chrX	153498231	Ubqln2	-0.0699024215089317	-1.11869422018376	-1.03057426645756
chrX	153685153	Kctd12b	-0.0915883860851777	-1.58886438105425	-2.16668905556067
chrX	153723553	Nbdy	0.0471131434772981	-0.742730033130482	-0.706390991710535
chrX	153832292	Spin2c	-0.524560621992677	-1.17646770529265	-1.16884722532961
chrX	155213125	Sat1	-0.166949352400013	-0.945060270299001	-1.79243899363028
chrX	155262442	Acot9	-0.125024381635542	-0.879592382430574	-1.0769586405588
chrX	155323917	Prdx4	-0.0327245795577965	-0.565531257597518	-0.725062624216878
chrX	157443953	Sms	0.00303711095451939	-0.486704972816388	-0.588589815243081
chrX	157547821	Mbtps2	0.0198522935225734	-0.00495494226083945	-0.18730032110593
chrX	157566118	Yy2	-0.103789051834394	-0.268091437058363	-0.511832322765637
chrX	159255781	Rps6ka3	-0.351725168898161	-0.581454418913704	-0.855016011212424
chrX	159372194	Eif1ax	0.0162414206440119	-1.11985600982961	-0.968918839639367
chrX	159414571	Map7d2	-0.627501541784991	-0.568432340554923	-0.790406738582912
chrX	159532667	Bclaf3	-0.195464299867932	-0.217745305488908	-0.448604342078232
chrX	159627271	Sh3kbp1	-0.573574801245741	-0.924878094874857	-1.08440923333891
chrX	159988432	Map3k15	-0.456566672037163	-1.00677508196557	-1.36704450402312
chrX	160122218	Pdha1	-0.0527841929598561	-0.561875257010204	-0.646164474138635
chrX	160502165	Phka2	-0.491682902930413	-0.37675904115302	-0.725199502689089
chrX	160784307	Cdkl5	-0.424210043088932	-0.885091774380162	-1.1885526376988
chrX	161162749	Scml2	-0.609651703570283	-0.569672044933481	-1.06896304658037
chrX	161836429	Nhs	-0.551518295675693	-1.64023135598887	-1.44022586541369
chrX	162760371	Rbbp7	0.0995419487025466	-1.28890458267349	-1.33198477433921
chrX	162778916	Txlng	-0.00804347133597084	-0.485603613626197	-0.59821174037672
chrX	162856842	Syap1	-0.121294236841749	-0.293080236053519	-0.485383780546925
chrX	162901559	Ctps2	-0.251197970433458	-0.891805255777386	-1.18937779435315
chrX	163909016	Ap1s2	-0.539506120269671	-0.222949362898182	-0.748751533893188
chrX	163935442	Zrsr2	-0.0248764080043982	-0.179753022985481	-0.367986187336386
chrX	164070702	Siah1b	-0.0240892343991068	-0.431092115457455	-0.274328983418347
chrX	164269430	Pir	0.0915740417173026	-1.00408534496288	-0.819510835636951
chrX	164373521	Vegfd	-0.310220242013699	-0.418004558866423	-0.457940466872043
chrX	164419786	Piga	-0.0829128795150899	-0.662847245746641	-0.705553522319742
chrX	164936170	Mospd2	-0.121614638028771	-0.548077579395866	-0.763163779978038
chrX	164980591	Fancb	-0.041957458335921	-0.914014403601959	-0.987764565628048
chrX	166170453	Gemin8	-0.0162325461133888	-0.469531135184972	-0.583865848433449
chrX	166390032	Ofd1	-0.0727579551105573	-0.680796682407738	-0.818878667098031
chrX	166440754	Trappc2	-0.0680836851792452	-0.771114232126506	-0.494484795465697
chrX	166457251	Rab9	0.18832484861296	-0.915546251464438	-0.930834943143108
chrX	166499814	Tceanc	-0.0620276289069467	-0.44718615227732	-0.374339648451698
chrX	166523006	Egfl6	0.167138376946116	-0.64794427265796	-0.963853478390127
chrX	167207093	Tmsb4x	-0.0956745775360976	-0.823446148238691	-0.859716491441573
chrX	167346319	Prps2	-0.300448817951412	-0.788009349428177	-1.00061951951111
chrX	168653098	Msl3	-0.369921888784408	-0.672793286071763	-0.9068021851164
chrX	169311530	Hccs	-0.164680436152285	-0.467225445718024	-0.587727534853052
chrX	169685198	Mid1	-0.527985300975528	-1.12439937367124	-1.40570051414408

## Sheet: Fig.4F-source data
cellLine	Gene	Chr	logFC_Expression	Acc_Rep_mark_Groups_Xist ΔB+C
delBC	4933407K13Rik	chrX	-1.06256874865883	Not_accumulating
delBC	Abcb7	chrX	-1.22154611738566	Not_accumulating
delBC	Acot9	chrX	-0.879592382430574	Not_accumulating
delBC	Acsl4	chrX	-1.11403942896647	Accumulating
delBC	Aifm1	chrX	-0.823466535584704	Accumulating
delBC	Ammecr1	chrX	-1.0167290592153	Not_accumulating
delBC	Ap1s2	chrX	-0.222949362898182	Not_accumulating
delBC	Apex2	chrX	-1.26694431716712	Not_accumulating
delBC	Arhgef9	chrX	-0.963670318244005	Not_accumulating
delBC	Armcx1	chrX	-1.65999067420899	Accumulating
delBC	Armcx4	chrX	-1.74936264210965	Accumulating
delBC	Armcx6	chrX	-1.97103061636775	Accumulating
delBC	Atp7a	chrX	-0.902085090412992	Not_accumulating
delBC	C1galt1c1	chrX	-1.36237955591611	Not_accumulating
delBC	Cask	chrX	-0.986113238022182	Not_accumulating
delBC	Ccdc160	chrX	-1.27869900644987	Accumulating
delBC	Cdkl5	chrX	-0.885091774380162	Accumulating
delBC	Chm	chrX	-0.379648184351158	Not_accumulating
delBC	Clcn5	chrX	-0.873653680789821	Not_accumulating
delBC	Ctps2	chrX	-0.891805255777386	Not_accumulating
delBC	Cul4b	chrX	-0.84691326115719	Not_accumulating
delBC	Cysltr1	chrX	-1.58292990751189	Not_accumulating
delBC	Diaph2	chrX	-0.623255224817137	Not_accumulating
delBC	Dlg3	chrX	-1.25712283244601	Accumulating
delBC	Dnase1l1	chrX	-1.07142619736131	Not_accumulating
delBC	Dock11	chrX	-0.637390238472685	Not_accumulating
delBC	Ebp	chrX	-1.12116056585194	Not_accumulating
delBC	Efhc2	chrX	0.289316774246473	Not_accumulating
delBC	Eif1ax	chrX	-1.11985600982961	Not_accumulating
delBC	F8a	chrX	-0.323054185623913	Not_accumulating
delBC	Fam122b	chrX	-0.774551695760742	Accumulating
delBC	Fam199x	chrX	-1.39152165646195	Accumulating
delBC	Fam50a	chrX	-0.443886871336728	Not_accumulating
delBC	Fgd1	chrX	-0.940616773384827	Accumulating
delBC	Firre	chrX	-1.98063375246247	Accumulating
delBC	Flna	chrX	-0.710852230124177	Not_accumulating
delBC	Fndc3c1	chrX	-2.10027904512801	Accumulating
delBC	Foxo4	chrX	-1.29519441705829	Accumulating
delBC	Foxr2	chrX	-1.56707496309616	Accumulating
delBC	Ftx	chrX	-1.12801157400278	Accumulating
delBC	Fundc1	chrX	-0.791268321013269	Not_accumulating
delBC	Gabra3	chrX	-1.86831726945946	Accumulating
delBC	Gdi1	chrX	-0.365149687782296	Not_accumulating
delBC	Gk	chrX	-1.03482940610942	Accumulating
delBC	Gria3	chrX	-0.713550886064034	Accumulating
delBC	Gripap1	chrX	-0.453035302717384	Not_accumulating
delBC	Hdac8	chrX	-1.12472739993466	Not_accumulating
delBC	Hmgn5	chrX	-0.758995591207175	Not_accumulating
delBC	Ids	chrX	-0.576511367795267	Not_accumulating
delBC	Igsf1	chrX	-1.26961183263848	Accumulating
delBC	Ints6l	chrX	-0.813994242777219	Not_accumulating
delBC	Irak1	chrX	-0.733734517696176	Not_accumulating
delBC	Itm2a	chrX	-1.02442786978236	Not_accumulating
delBC	Jade3	chrX	-0.575320245191165	Accumulating
delBC	Kctd12b	chrX	-1.58886438105425	Not_accumulating
delBC	Lamp2	chrX	-0.637385662350434	Not_accumulating
delBC	Lrch2	chrX	-0.766294707513036	Not_accumulating
delBC	Maged1	chrX	-1.27947991019844	Accumulating
delBC	Magt1	chrX	-1.240420427619	Not_accumulating
delBC	Mbtps2	chrX	-0.00495494226083945	Not_accumulating
delBC	Mcf2	chrX	-0.357123974875818	Accumulating
delBC	Mdrl	chrX	-0.472805565234654	Not_accumulating
delBC	Mecp2	chrX	-0.738535541242554	Not_accumulating
delBC	Med12	chrX	-1.13041784291668	Not_accumulating
delBC	Mid1	chrX	-1.12439937367124	Accumulating
delBC	Mid1ip1	chrX	-1.26706871372289	Not_accumulating
delBC	Mospd1	chrX	-0.805022004445569	Not_accumulating
delBC	Msn	chrX	-0.810341875712799	Not_accumulating
delBC	Nap1l2	chrX	-1.78854542930892	Accumulating
delBC	Nono	chrX	-1.02949675729677	Not_accumulating
delBC	Nxt2	chrX	-0.773850370128738	Not_accumulating
delBC	Ogt	chrX	-0.30392679597241	Not_accumulating
delBC	Pak3	chrX	-0.554513724737677	Accumulating
delBC	Pdha1	chrX	-0.561875257010204	Not_accumulating
delBC	Pdk3	chrX	-1.25603103411652	Accumulating
delBC	Pgk1	chrX	-1.48818592024421	Accumulating
delBC	Pgrmc1	chrX	-0.554852164013247	Not_accumulating
delBC	Phf6	chrX	-0.798313653517873	Not_accumulating
delBC	Pir	chrX	-1.00408534496288	Not_accumulating
delBC	Plp2	chrX	-0.960121875560785	Not_accumulating
delBC	Pls3	chrX	-1.45301257735259	Accumulating
delBC	Praf2	chrX	-0.617269516270356	Not_accumulating
delBC	Prkx	chrX	-0.398775070053824	Not_accumulating
delBC	Prps1	chrX	-0.841921175845042	Accumulating
delBC	Prps2	chrX	-0.788009349428177	Accumulating
delBC	Rap2c	chrX	-0.884772727287229	Not_accumulating
delBC	Rbbp7	chrX	-1.28890458267349	Accumulating
delBC	Rbmx	chrX	-1.08081140875152	Accumulating
delBC	Rbmx2	chrX	-0.936170467673856	Not_accumulating
delBC	Ripply1	chrX	-0.432602049415375	Accumulating
delBC	Rlim	chrX	-1.53687403297295	Accumulating
delBC	Rnf128	chrX	-0.929522827033864	Accumulating
delBC	Rp2	chrX	-0.827109948362203	Not_accumulating
delBC	Rpl36a	chrX	-0.847354704121151	Not_accumulating
delBC	Rps6ka3	chrX	-0.581454418913704	Accumulating
delBC	Rragb	chrX	-1.73943162936503	Accumulating
delBC	Sat1	chrX	-0.945060270299001	Not_accumulating
delBC	Sh3bgrl	chrX	-0.993195813952408	Not_accumulating
delBC	Shroom2	chrX	-0.921805319660962	Accumulating
delBC	Shroom4	chrX	-0.487892829104601	Not_accumulating
delBC	Slc25a14	chrX	-0.961355067992199	Not_accumulating
delBC	Slc25a43	chrX	-0.701875553301222	Not_accumulating
delBC	Slc25a53	chrX	-1.31543208389275	Not_accumulating
delBC	Slc7a3	chrX	-1.1813505852338	Accumulating
delBC	Slitrk2	chrX	-1.56655417339623	Accumulating
delBC	Sms	chrX	-0.486704972816388	Accumulating
delBC	Spin4	chrX	-0.848530616025739	Accumulating
delBC	Tab3	chrX	-0.738229903984519	Accumulating
delBC	Tbc1d8b	chrX	-1.56002405315407	Accumulating
delBC	Tbl1x	chrX	-0.716857030210265	Accumulating
delBC	Tceal5	chrX	-1.67800567231213	Accumulating
delBC	Tceal8	chrX	-1.44662184488587	Not_accumulating
delBC	Tceal9	chrX	-1.26743640311806	Accumulating
delBC	Tfe3	chrX	-0.704058674078115	Not_accumulating
delBC	Thoc2	chrX	-0.751060998782984	Accumulating
delBC	Timp1	chrX	-0.333704843723718	Not_accumulating
delBC	Tmem164	chrX	-1.45892918047108	Accumulating
delBC	Tmem47	chrX	-0.766445846471788	Not_accumulating
delBC	Tmsb4x	chrX	-0.823446148238691	Accumulating
delBC	Tro	chrX	-1.53210413185685	Not_accumulating
delBC	Tsc22d3	chrX	-1.04508141359252	Accumulating
delBC	Tspyl2	chrX	-0.878895889975424	Accumulating
delBC	Tsr2	chrX	-0.776555633795241	Not_accumulating
delBC	Ubqln2	chrX	-1.11869422018376	Not_accumulating
delBC	Usp26	chrX	-1.45914552207645	Not_accumulating
delBC	Vegfd	chrX	-0.418004558866423	Not_accumulating
delBC	Vma21	chrX	-0.541666627338626	Not_accumulating
delBC	Xlr3a	chrX	-0.0476844452708114	Not_accumulating
delBC	Zbtb33	chrX	-0.90581021299813	Not_accumulating
delBC	Zcchc18	chrX	-1.59245775779723	Accumulating
delBC	Zdhhc15	chrX	-1.38611933301409	Accumulating
delBC	Zfp185	chrX	-0.573034195889452	Accumulating
delBC	Zfp275	chrX	-1.1642171792497	Not_accumulating
delBC	Zfp280c	chrX	-1.63123700070534	Accumulating
delBC	Zfx	chrX	-0.874682219234266	Accumulating
delBC	Zic3	chrX	-0.650628454689216	Accumulating
WT	4933407K13Rik	chrX	-1.45899615147083	Not_accumulating
WT	Abcb7	chrX	-1.24520956608747	Not_accumulating
WT	Acot9	chrX	-1.0769586405588	Not_accumulating
WT	Acsl4	chrX	-1.10882208311732	Accumulating
WT	Aifm1	chrX	-0.728898016405301	Accumulating
WT	Ammecr1	chrX	-0.898690874222975	Not_accumulating
WT	Ap1s2	chrX	-0.748751533893188	Not_accumulating
WT	Apex2	chrX	-1.05488239993425	Not_accumulating
WT	Arhgef9	chrX	-0.933017364721893	Not_accumulating
WT	Armcx1	chrX	-1.43595947727442	Accumulating
WT	Armcx4	chrX	-1.61015854642899	Accumulating
WT	Armcx6	chrX	-1.94989552073989	Accumulating
WT	Atp7a	chrX	-0.842871921345323	Not_accumulating
WT	C1galt1c1	chrX	-1.2677123275741	Not_accumulating
WT	Cask	chrX	-1.12328137834293	Not_accumulating
WT	Ccdc160	chrX	-1.03832887453659	Accumulating
WT	Cdkl5	chrX	-1.1885526376988	Accumulating
WT	Chm	chrX	-0.754277127382376	Not_accumulating
WT	Clcn5	chrX	-1.14252310773123	Not_accumulating
WT	Ctps2	chrX	-1.18937779435315	Not_accumulating
WT	Cul4b	chrX	-0.955205700279199	Not_accumulating
WT	Cysltr1	chrX	-2.10464393107499	Not_accumulating
WT	Diaph2	chrX	-0.987363532784282	Not_accumulating
WT	Dlg3	chrX	-1.1049824596471	Accumulating
WT	Dnase1l1	chrX	-1.22528652465945	Not_accumulating
WT	Dock11	chrX	-1.36800266004032	Not_accumulating
WT	Ebp	chrX	-1.03596117360044	Not_accumulating
WT	Efhc2	chrX	-0.238497256386246	Not_accumulating
WT	Eif1ax	chrX	-0.968918839639367	Not_accumulating
WT	F8a	chrX	-0.348841851066345	Not_accumulating
WT	Fam122b	chrX	-1.00465318743765	Accumulating
WT	Fam199x	chrX	-1.65825000524601	Accumulating
WT	Fam50a	chrX	-0.54406540681283	Not_accumulating
WT	Fgd1	chrX	-0.669208021275063	Accumulating
WT	Firre	chrX	-2.02011829332681	Accumulating
WT	Flna	chrX	-0.637508573065355	Not_accumulating
WT	Fndc3c1	chrX	-2.56758477725979	Accumulating
WT	Foxo4	chrX	-0.985772164802375	Accumulating
WT	Foxr2	chrX	-1.13575266068988	Accumulating
WT	Ftx	chrX	-1.05135005178743	Accumulating
WT	Fundc1	chrX	-0.715469195862879	Not_accumulating
WT	Gabra3	chrX	-1.97709621786493	Accumulating
WT	Gdi1	chrX	-0.464890991583388	Not_accumulating
WT	Gk	chrX	-1.31486271449968	Accumulating
WT	Gria3	chrX	-1.01489879131757	Accumulating
WT	Gripap1	chrX	-0.661780310022263	Not_accumulating
WT	Hdac8	chrX	-1.04243498708114	Not_accumulating
WT	Hmgn5	chrX	-1.19969958603092	Not_accumulating
WT	Ids	chrX	-0.969981319411348	Not_accumulating
WT	Igsf1	chrX	-1.37399719024922	Accumulating
WT	Ints6l	chrX	-1.04561761408139	Not_accumulating
WT	Irak1	chrX	-0.759519430586467	Not_accumulating
WT	Itm2a	chrX	-1.12347492910021	Not_accumulating
WT	Jade3	chrX	-0.728961324852976	Accumulating
WT	Kctd12b	chrX	-2.16668905556067	Not_accumulating
WT	Lamp2	chrX	-0.889773999397597	Not_accumulating
WT	Lrch2	chrX	-0.934412857067238	Not_accumulating
WT	Maged1	chrX	-1.07140519284392	Accumulating
WT	Magt1	chrX	-1.14883995958364	Not_accumulating
WT	Mbtps2	chrX	-0.18730032110593	Not_accumulating
WT	Mcf2	chrX	-0.170941333910075	Accumulating
WT	Mdrl	chrX	-0.657309921744582	Not_accumulating
WT	Mecp2	chrX	-0.770658767653234	Not_accumulating
WT	Med12	chrX	-0.993486818720567	Not_accumulating
WT	Mid1	chrX	-1.40570051414408	Accumulating
WT	Mid1ip1	chrX	-0.978431659057265	Not_accumulating
WT	Mospd1	chrX	-1.3103687594942	Not_accumulating
WT	Msn	chrX	-1.02103158978371	Not_accumulating
WT	Nap1l2	chrX	-1.99796950885095	Accumulating
WT	Nono	chrX	-0.748385570833228	Not_accumulating
WT	Nxt2	chrX	-0.964218914971799	Not_accumulating
WT	Ogt	chrX	-0.489028042517199	Not_accumulating
WT	Pak3	chrX	-0.821744787934877	Accumulating
WT	Pdha1	chrX	-0.646164474138635	Not_accumulating
WT	Pdk3	chrX	-1.00282603241473	Accumulating
WT	Pgk1	chrX	-1.18556316519796	Accumulating
WT	Pgrmc1	chrX	-0.64358140952633	Not_accumulating
WT	Phf6	chrX	-0.960517586645981	Not_accumulating
WT	Pir	chrX	-0.819510835636951	Not_accumulating
WT	Plp2	chrX	-0.880540559632564	Not_accumulating
WT	Pls3	chrX	-1.49621798669015	Accumulating
WT	Praf2	chrX	-0.377792559160637	Not_accumulating
WT	Prkx	chrX	-0.583150187396825	Not_accumulating
WT	Prps1	chrX	-0.790862911813368	Accumulating
WT	Prps2	chrX	-1.00061951951111	Accumulating
WT	Rap2c	chrX	-1.16683299703482	Not_accumulating
WT	Rbbp7	chrX	-1.33198477433921	Accumulating
WT	Rbmx	chrX	-1.43218406129445	Accumulating
WT	Rbmx2	chrX	-0.976151643791664	Not_accumulating
WT	Ripply1	chrX	0.268967911592447	Accumulating
WT	Rlim	chrX	-1.38706919661778	Accumulating
WT	Rnf128	chrX	-1.47165441962421	Accumulating
WT	Rp2	chrX	-1.25229312487561	Not_accumulating
WT	Rpl36a	chrX	-0.610093467603871	Not_accumulating
WT	Rps6ka3	chrX	-0.855016011212424	Accumulating
WT	Rragb	chrX	-1.43481707219332	Accumulating
WT	Sat1	chrX	-1.79243899363028	Not_accumulating
WT	Sh3bgrl	chrX	-1.14626206874919	Not_accumulating
WT	Shroom2	chrX	-1.12642971336217	Accumulating
WT	Shroom4	chrX	-0.7785744471273	Not_accumulating
WT	Slc25a14	chrX	-1.1068079138578	Not_accumulating
WT	Slc25a43	chrX	-1.03358802971883	Not_accumulating
WT	Slc25a53	chrX	-1.13197218016575	Not_accumulating
WT	Slc7a3	chrX	-0.558897757016526	Accumulating
WT	Slitrk2	chrX	-1.27547372967598	Accumulating
WT	Sms	chrX	-0.588589815243081	Accumulating
WT	Spin4	chrX	-0.70464904672881	Accumulating
WT	Tab3	chrX	-0.821080792205115	Accumulating
WT	Tbc1d8b	chrX	-1.73431620832091	Accumulating
WT	Tbl1x	chrX	-0.864519219687705	Accumulating
WT	Tceal5	chrX	-2.15912546612209	Accumulating
WT	Tceal8	chrX	-1.42153405786596	Not_accumulating
WT	Tceal9	chrX	-1.33905119553042	Accumulating
WT	Tfe3	chrX	-0.521909565104832	Not_accumulating
WT	Thoc2	chrX	-0.807439703581302	Accumulating
WT	Timp1	chrX	-0.196334067211212	Not_accumulating
WT	Tmem164	chrX	-1.75569269036505	Accumulating
WT	Tmem47	chrX	-0.885070014764003	Not_accumulating
WT	Tmsb4x	chrX	-0.859716491441573	Accumulating
WT	Tro	chrX	-1.36546761356533	Not_accumulating
WT	Tsc22d3	chrX	-1.54685763425124	Accumulating
WT	Tspyl2	chrX	-0.9412175247168	Accumulating
WT	Tsr2	chrX	-0.567805002468214	Not_accumulating
WT	Ubqln2	chrX	-1.03057426645756	Not_accumulating
WT	Usp26	chrX	-1.91760267099576	Not_accumulating
WT	Vegfd	chrX	-0.457940466872043	Not_accumulating
WT	Vma21	chrX	-0.736084046982227	Not_accumulating
WT	Xlr3a	chrX	-0.408732641335471	Not_accumulating
WT	Zbtb33	chrX	-1.01430251460716	Not_accumulating
WT	Zcchc18	chrX	-1.54614112820063	Accumulating
WT	Zdhhc15	chrX	-1.15573905697961	Accumulating
WT	Zfp185	chrX	-0.926216324790943	Accumulating
WT	Zfp275	chrX	-1.16955209583036	Not_accumulating
WT	Zfp280c	chrX	-1.49639497585428	Accumulating
WT	Zfx	chrX	-0.795367073151795	Accumulating
WT	Zic3	chrX	-0.457850062983436	Accumulating
